# Supplementary material for: Genomic hotspots in the DENV-2 serotype (E, NS4B, and NS5 genes) are associated with dengue disease severity in the endemic region of India
Source: PLoS Negl Trop Dis. 2025 Apr 29;19(4):e0013034. doi: 10.1371/journal.pntd.0013034 (PMC12040166; doi:10.1371/journal.pntd.0013034)
Supplement: S1 Table — (XLSX) [file pntd.0013034.s001.xlsx]

## Sheet: Sheet1
S1 Table: List of PCR primer sequences used for DENV-2 genome amplification
Primer	Sequence
DENV2_1_LEFT	TACGTGGACCGACAAAGACAGA
DENV2_1_RIGHT	AACGCCATCACTGTTGGAATCA
DENV2_2_LEFT	AAAAATCAAAGGCTATCAATGTCTTGAGA
DENV2_2_RIGHT	GGAACGAGTGCCACTGATCTTTT
DENV2_3_LEFT	CAGGCAGAATGAACCAGAAGACA
DENV2_3_RIGHT	TCAACCCAGCTTCCTCCTGAAA
DENV2_4_LEFT	GGAACGACATATTTCCAAAGAGTCCT
DENV2_4_RIGHT	AATCCGCATCCATTTCCCCATC
DENV2_5_LEFT	GAGGCAAAGCTGACCAACACAA
DENV2_5_RIGHT	TCCATTTGCAGCAACACCATCT
DENV2_6_LEFT	ACGGCAAGGAAATTAAAGTAACACCA
DENV2_6_RIGHT	GTTTGTCCATTCTCAGCCTGCA
DENV2_7_LEFT	GGATGTTGTCGTTTTAGGATCCCA
DENV2_7_RIGHT	GATGTAGCTGTCCCCGAATGGA
DENV2_8_LEFT	TGCAAGATCCCTTTTGAAATAATGGATTT
DENV2_8_RIGHT	GTGAGGTGCTGCGTGAATTCAT
DENV2_9_LEFT	CATCCATAGGAAAGGCCCTCCA
DENV2_9_RIGHT	ACTGAGCGGATTCCACAAATGC
DENV2_10_LEFT	TGTGGCAGTGGGATTTTTATCACA
DENV2_10_RIGHT	CTGTTTCGGGGCCATCAATGAG
DENV2_11_LEFT	TCATGCAGGCAGGAAAACGATC
DENV2_11_RIGHT	AGAGTGTGTGACTTTGGCCAGT
DENV2_12_LEFT	AAAAGACAACAGAGCCGTCCAC
DENV2_12_RIGHT	GTGGTAATGTGCAAGATCGGCA
DENV2_13_LEFT	TTTCTGCGAAGGAACCACAGTG
DENV2_13_RIGHT	TGTCATCCGTCATAGTAGCGCC
DENV2_14_LEFT	CCCGAGTAGGAACGAAACATGC
DENV2_14_RIGHT	CTGCATTTGGGACGCACAAGAT
DENV2_15_LEFT	AGAGCACCATACCAGAGACTATACT
DENV2_15_RIGHT	TCACCATCCCGACTGCCATAAT
DENV2_16_LEFT	TGGATACCACTGGCATTGACGA
DENV2_16_RIGHT	TCCTGATACCACCAACAGTCCTG
DENV2_17_LEFT	ACAGGCAGAGATATCAGGAAGTAGTC
DENV2_17_RIGHT	GTCCGCCCATGATGGTTCAATT
DENV2_18_LEFT	AGAAAGGGATTCTAGGATACTCGCA
DENV2_18_RIGHT	TCAGTCTGGGCTATAGCACTCAC
DENV2_19_LEFT	GCCGTGTCTCTGGACTTTTCTC
DENV2_19_RIGHT	TTAGATCCACAATCTCCCGCCC
DENV2_20_LEFT	TAATCCTGGCCCCCACTAGAGT
DENV2_20_RIGHT	CATGTCCAGAGTTCCACGAACG
DENV2_21_LEFT	TAGAGATGGGTGAAGCAGCTGG
DENV2_21_RIGHT	TTTCATACAGCGTCTGGGGTCT
DENV2_22_LEFT	CTCAGCAGGAAGACTTTTGATTCTGA
DENV2_22_RIGHT	TGGTTCGAACATGCTGGGAATG
DENV2_23_LEFT	ACCAGTACATATACATGGGAGAACCT
DENV2_23_RIGHT	CCTTGAATTCTTTGAGCGCCAG
DENV2_24_LEFT	TGGTGCTTTGATGGAGTCAAGAA
DENV2_24_RIGHT	ACATTCCCAGGGTCATCTTCCC
DENV2_25_LEFT	TAGTGAACTGCCGGAGACTCTG
DENV2_25_RIGHT	TCCAGGATGTTGCTCTCAGGTT
DENV2_26_LEFT	TAGCCATCCTTACAGTGGTGGC
DENV2_26_RIGHT	CTTGGAGTCCTGGCCCTATGAT
DENV2_27_LEFT	ATGGACATCGGAGTTCCCCTTC
DENV2_27_RIGHT	CCTGGATTTCCTTCCCACAGTG
DENV2_28_LEFT	TGGGACAAGTAATGCTCTTAGTCCT
DENV2_28_RIGHT	CAGCGTGATGGTCTGTTTCTCC
DENV2_29_LEFT	TGGAGAGAAATGGAAAAACCGGT
DENV2_29_RIGHT	TTGGTGACGACTCCCCTATGTC
DENV2_30_LEFT	CAGGACACGAAGAACCCATTCC
DENV2_30_RIGHT	GTGGCCTTCTTGTGTCTCATTGT
DENV2_31_LEFT	ACTCTCACGAAATTCCACACACG
DENV2_31_RIGHT	TGTCACCATAGGGATGACGTCC
DENV2_32_LEFT	CCAAGACCACCCATACAAAACGT
DENV2_32_RIGHT	GTGCCGACTTCCACTTGTTCTC
DENV2_33_LEFT	TGGCTCTGGAAAGAACTAGGAAAGA
DENV2_33_RIGHT	CCTTCTCCTTCCACTCCACTCA
DENV2_34_LEFT	AGAAGAAGCTAGGGGAGTTCGG
DENV2_34_RIGHT	CACGCACCACCTTGTTTTGGTA
DENV2_35_LEFT	TGGGACACAAGAATCACACTGG
DENV2_35_RIGHT	GCGCTTGCAAACCTGTCATCTA
DENV2_36_LEFT	TCCAGCAACTGACAGTCACAGA
DENV2_36_RIGHT	AGGTCACGTCTGTGGAAGTACA
DENV2_37_LEFT	GATGAACTGATTGGTAGGGCCC
DENV2_37_RIGHT	CAATCAATGAGCCGCACCATTG
DENV2_38_LEFT	GACATGCTGACAGTCTGGAACA
DENV2_38_RIGHT	GGGGCTCACAGGTAGCATAGTT
DENV2_39_LEFT	AAGATTTAGAAGAGAAGAGGAAGAGGCA
DENV2_39_RIGHT	GCAGGATCTCTGGTCTTTCCCA
