# Supplementary material for: Genomic hotspots in the DENV-2 serotype (E, NS4B, and NS5 genes) are associated with dengue disease severity in the endemic region of India
Source: PLoS Negl Trop Dis. 2025 Apr 29;19(4):e0013034. doi: 10.1371/journal.pntd.0013034 (PMC12040166; doi:10.1371/journal.pntd.0013034)
Supplement: S2 Table — (XLSX) [file pntd.0013034.s002.xlsx]

## Sheet: Sheet1
S2 Table: Ct-value, Read Count, Coverage Depth and Breadth for 3254 DENV-2 genomes
Sample ID	Accession ID	Ct value (DENV-2)	Reads	Depth	Coverage
IGIB1130B2B4012109D	EPI_ISL_19435999	21.501	86967	636.426	91.3364
IGIB1130B2B4009402D	EPI_ISL_19436006	21.85	52654	398.635	94.0222
IGIB1130B2B3866837D	EPI_ISL_19436016	24.274	24510	147.556	87.0652
IGIB1130B2B4112676D	EPI_ISL_19436018	18.495	77457	580.574	94.1621
IGIB1130B2B4047761D	EPI_ISL_19436019	14.087	69548	610.559	96.0272
IGIB1130B2B4017406D	EPI_ISL_19436021	18.838	60129	613.176	97.0624
IGIB1130B2B4037247D	EPI_ISL_19436023	22.24	55652	393.099	94.1341
IGIB1130B2B3932597D	EPI_ISL_19436024	12.213	103443	1019.55	98.797
IGIB1130B2B3802041D	EPI_ISL_19436026	24.319	35093	222.808	92.1197
IGIB1130B2B3694512D	EPI_ISL_19436033	12.92	106355	973.536	96.0272
IGIB1130B2B3803468D	EPI_ISL_19436035	12.967	31742	315.114	94.1714
IGIB1130B2C185142D	EPI_ISL_19436041	13.411	78414	726.698	96.0179
IGIB1130SP0681265D	EPI_ISL_19436043	15.963	40480	222.82	93.9849
IGIB1130B2B3839539D	EPI_ISL_19436053	9.756	60147	434.444	62.3986
IGIB1130B2B3655004D	EPI_ISL_19436054	9.17	52590	414.673	62.4172
IGIB1130B2B3823944D	EPI_ISL_19436061	10.528	41065	321.258	59.0973
IGIB1130B2B3968617D	EPI_ISL_19436062	11.532	26593	218.796	59.0693
IGIB1130B2B3930413D	EPI_ISL_19436064	10.431	49463	291.881	61.4194
IGIB1130VSH1923954D	EPI_ISL_19436066	14.043	60128	331.321	58.9387
IGIB1130VSH1923960D	EPI_ISL_19436069	10.392	72940	465.61	62.2027
IGIB1130SS0379568D	EPI_ISL_19436075	13.105	43430	366.181	58.9387
IGIB1130B2B3963165D	EPI_ISL_19436081	7.557	100589	706.897	65.56
IGIB1130B2B3893033D	EPI_ISL_19436083	11.793	73059	380.28	61.5593
IGIB1130B2B3906986D	EPI_ISL_19436085	12.492	84983	638.265	62.3333
IGIB1130B2B3337283D	EPI_ISL_19436086	8.604	77214	525.082	63.9373
IGIB1130B2B4083985D	EPI_ISL_19436088	7.948	71382	532.519	62.753
IGIB1130B2B3899931D	EPI_ISL_19436093	12.325	36876	906.966	94.1714
IGIB1130B2B4003991D	EPI_ISL_19436094	19.88	25876	198.127	67.9287
IGIB1130MB6462085D	EPI_ISL_19436099	21.369	58577	197.5	71.0622
IGIB1130B2B3967991D	EPI_ISL_19436103	18.728	37068	247.76	68.9919
IGIB1130B2B3919337D	EPI_ISL_19436106	30.124	58109	1479.87	94.1807
IGIB1130B2B4117463D	EPI_ISL_19436108	15.093	46347	1219.32	94.1714
IGIB1130B2B3968742D	EPI_ISL_19436109	14.468	33635	872.266	94.1621
IGIB1130B2B4047713D	EPI_ISL_19436119	12.667	18652	495.276	94.1714
IGIB1130B2B3661301D	EPI_ISL_19436121	17.748	4856	119.383	88.0351
IGIB1130B2B4112919D	EPI_ISL_19436123	13.528	31000	822.784	94.1714
IGIB1130VSH1938934D	EPI_ISL_19436128	21.586	14392	368.788	92.3436
IGIB1130VSH1938603D	EPI_ISL_19436131	11.757	25459	676.013	94.1901
IGIB1130GGN245325D	EPI_ISL_19436134	22.791	59395	1246.65	89.5085
IGIB1130B2B3965816D	EPI_ISL_19436135	15.536	72597	1882.26	94.1528
IGIB1130B2B4114215D	EPI_ISL_19436136	15.211	47199	1242.24	94.1714
IGIB1130B2B3749434D	EPI_ISL_19436145	13.452	60609	1595.28	94.1621
IGIB1130B2B3724146D	EPI_ISL_19436146	16.252	49506	1253.53	94.1528
IGIB1130B2B3080832D	EPI_ISL_19436147	12.784	37356	979.57	94.1714
IGIB1130B2B4117462D	EPI_ISL_19436148	14.38	48595	1282.21	94.1807
IGIB1130B2B4161684D	EPI_ISL_19436153	18.793	16850	419.661	94.1621
IGIB1130B2B4022976D	EPI_ISL_19436154	19.773	37915	946.103	94.1621
IGIB1130PH0366616D	EPI_ISL_19436156	21.646	82614	1715.59	94.1807
IGIB1130B2C170500D	EPI_ISL_19436159	12.651	31084	795.35	94.1621
IGIB1130B2B4019449D	EPI_ISL_19436161	23.746	61774	1030.3	94.1154
IGIB1130B2B4016970D	EPI_ISL_19436168	22.632	30444	827.25	94.1807
IGIB1130B2B4139311D	EPI_ISL_19436170	22.499	55286	1556.28	96.9411
IGIB1130B2B4023517D	EPI_ISL_19436172	12.448	28151	785.815	94.1621
IGIB1130B2B4019417D	EPI_ISL_19436176	17.667	40887	695.572	94.1621
IGIB1130B2B4122174D	EPI_ISL_19436177	24.254	30849	815.384	94.1714
IGIB1130B2B3967590D	EPI_ISL_19436184	12.957	23453	644.438	94.1807
IGIB1130B2B2957487D	EPI_ISL_19436187	22.28	36259	999.251	94.1901
IGIB1130B2B4153331D	EPI_ISL_19436192	22.555	22088	622.984	94.1714
IGIB1130B2B4035612D	EPI_ISL_19436193	22.424	18413	508.357	94.1714
IGIB1130SB1778801D	EPI_ISL_19436209	22.2	37357	986.954	94.1714
IGIB1130B2B3799872D	EPI_ISL_19436210	22.302	35052	939.665	94.1714
IGIB1130DF1096037D	EPI_ISL_19436213	20.785	36751	1047.4	94.1714
IGIB1130B2B3879252D	EPI_ISL_19436220	21.798	44587	1006.36	94.1901
IGIB1130B2B4090675D	EPI_ISL_19436221	21.792	56115	1620.67	96.9411
IGIB1130DF1100296D	EPI_ISL_19436224	21.774	44772	1272.35	96.9132
IGIB1130MB6404016D	EPI_ISL_19436232	19.599	32575	908.582	94.1621
IGIB1130B2B3748137D	EPI_ISL_19436240	14.806	36536	1048.55	94.1901
IGIB1130B2B4015209D	EPI_ISL_19436253	11.583	56896	2003.06	94.1807
IGIB1130MB6450476D	EPI_ISL_19436254	10.653	51954	1720.38	94.1901
IGIB1130B2B3758134D	EPI_ISL_19436255	13.389	46907	1583.25	94.1901
IGIB1130B2B3963355D	EPI_ISL_19436260	11.302	37286	1375.1	92.3715
IGIB1130B2B3843823D	EPI_ISL_19436263	11.392	58495	2178.76	94.1621
IGIB1130B2B3708120D	EPI_ISL_19436267	14.59	68994	2385.94	94.1807
IGIB1130SP0680069D	EPI_ISL_19436271	9.835	39275	1495.57	94.1901
IGIB1130B2B3968316D	EPI_ISL_19436272	9.124	40151	1387.61	92.5394
IGIB1130PH0372469D	EPI_ISL_19436278	11.57	48365	1820.8	96.0366
IGIB1130DD0500681D	EPI_ISL_19436279	19.409	32302	1151.66	94.1807
IGIB1130B2C185346D	EPI_ISL_19436280	15.743	33951	1331.65	94.1807
IGIB1130b2b3800621D	EPI_ISL_19436291	12.319	107454	3287.28	98.797
IGIB1130b2b3673329D	EPI_ISL_19436298	13.344	40857	863.474	94.1714
IGIB1130VSH1942430D	EPI_ISL_19436300	15.302	76701	1923.93	94.1901
IGIB1130B2B3741952D	EPI_ISL_19436301	13.236	47826	1222.56	96.0272
IGIB1130B2B3837915D	EPI_ISL_19436302	14.409	63306	1638.32	94.1714
IGIB1130B2B3694108D	EPI_ISL_19436306	28.206	29256	45.7076	55.5442
IGIB1130B2B3997035D	EPI_ISL_19436307	15.312	60329	1560.14	94.1807
IGIB1130B2B3962084D	EPI_ISL_19436309	22.521	62005	719.023	94.1528
IGIB1130B2B3902027D	EPI_ISL_19436312	12.682	44576	1088.1	94.1807
IGIB1130B2B3931996D	EPI_ISL_19436316	30.995	79040	95.1013	62.0535
IGIB1130B2B3902937D	EPI_ISL_19436324	14.695	34363	868.934	94.1528
IGIB1130B2B3802238D	EPI_ISL_19436329	17.561	64866	1564.89	94.1901
IGIB1130SB1784478D	EPI_ISL_19436333	13.617	32145	711.112	94.1901
IGIB1130DN1160718D	EPI_ISL_19436335	12.678	48656	1255.51	94.1528
IGIB1130B2B3964326D	EPI_ISL_19436340	12.446	52671	1342.61	94.1621
IGIB1130B2B3755066D	EPI_ISL_19436341	30.598	49245	300.533	76.1914
IGIB1130B2B3952492D	EPI_ISL_19436343	14.518	43934	1087.75	94.1807
IGIB1130B2B3860965D	EPI_ISL_19436345	17.127	48516	1163.19	94.1528
IGIB1130B2B3997471D	EPI_ISL_19436347	12.461	44900	841.027	94.1434
IGIB1130B2B3974724D	EPI_ISL_19436349	14.762	30904	732.039	91.3737
IGIB1130SB1797525D	EPI_ISL_19436353	34.772	46018	65.0236	61.9416
IGIB1130B2B3968302D	EPI_ISL_19436356	29.26	58120	88.8723	61.8017
IGIB1130B2B3927664D	EPI_ISL_19436359	26.554	62690	986.111	89.8256
IGIB1130b2b4012177D	EPI_ISL_19436362	20.26	49857	909.522	91.2804
IGIB1130b2b3573367D	EPI_ISL_19436363	20.127	48339	1093.19	94.1621
IGIB1130b2c176710D	EPI_ISL_19436369	22.859	27861	447.643	89.6391
IGIB1130vsh1940917D	EPI_ISL_19436374	16.738	43420	1069.22	94.1714
IGIB1130b2b3949328D	EPI_ISL_19436376	17.262	55392	1389.74	94.1901
IGIB1130b2b3904437D	EPI_ISL_19436378	20.445	43859	1078.21	94.1714
IGIB1130b2b3912525D	EPI_ISL_19436381	30.293	79738	1708.33	94.1807
IGIB1130b2b3889292D	EPI_ISL_19436382	11.573	33087	598.117	89.0702
IGIB1130b2b3969408D	EPI_ISL_19436384	17.603	40546	58.6354	54.9939
IGIB1130mb6437543D	EPI_ISL_19436387	13.769	34833	203.71	86.0114
IGIB1130B2B4164609D	EPI_ISL_19624367	17.345	34068	1055.3	94.2087
IGIB1130GGN255692D	EPI_ISL_19624369	14.924	26821	404.373	85.5917
IGIB1130VSH1983777D	EPI_ISL_19624374	17.831	30437	931.052	94.1994
IGIB1130B2B3907022D	EPI_ISL_19624375	11.55	32554	1040.14	94.218
IGIB1130B2B4154263D	EPI_ISL_19624376	27.305	24015	605.276	84.4447
IGIB1130B2B4103542D	EPI_ISL_19624380	25.953	15392	193.409	67.9847
IGIB1130B2B4102480D	EPI_ISL_19624381	26.494	20405	448.085	85.5917
IGIB1130PH0366458D	EPI_ISL_19624383	17.162	22152	594.279	92.3902
IGIB1130DF1092970D	EPI_ISL_19624384	20.782	27016	613.778	90.553
IGIB1130B2B3909335D	EPI_ISL_19624385	16.212	34157	1089.07	94.218
IGIB1130B2B4047897D	EPI_ISL_19624389	22.648	15292	251.842	76.583
IGIB1130B2B4061171D	EPI_ISL_19624396	14.843	42054	1501.36	94.218
IGIB1130B2B4175273D	EPI_ISL_19624399	24.615	25201	534.587	89.1355
IGIB1130b2b3741754D	EPI_ISL_19624403	23.99	19577	317.942	82.6634
IGIB1130b2b3837964D	EPI_ISL_19624407	19.276	45352	1556.57	94.0968
IGIB1130b2b4017335D	EPI_ISL_19624409	25.93	34909	958.933	90.5344
IGIB1130b2b3912547D	EPI_ISL_19624413	13.996	66043	2024.6	94.218
IGIB1130b2b3853902D	EPI_ISL_19624415	11.837	44280	1427.38	96.0552
IGIB1130b2b4015360D	EPI_ISL_19624433	21.606	53073	1193.1	92.5674
IGIB1130b2b3869135D	EPI_ISL_19624434	15.646	52429	1671.2	94.218
IGIB1130B2B3755163D	EPI_ISL_19436395	11.271	51819	1363.79	94.1807
IGIB1130HHR0151835D	EPI_ISL_19436398	27.11	58665	1445.65	94.1807
IGIB1130B2B3843998D	EPI_ISL_19436399	11.416	43712	1028.66	94.1994
IGIB1130B2B3755089D	EPI_ISL_19436402	12.947	67869	1578.18	94.1807
IGIB1130VSH1952516D	EPI_ISL_19436405	16.745	67018	607.69	56.2716
IGIB1130SP0682993D	EPI_ISL_19436413	23.701	68966	902.467	57.801
IGIB1130DF1070872D	EPI_ISL_19436414	25.707	54687	670.652	56.2156
IGIB1130B2B3919326D	EPI_ISL_19436423	17.962	66208	1486.02	59.461
IGIB1130B2B3837929D	EPI_ISL_19436427	10.43	44100	821.611	59.4983
IGIB1130B2B4099443D	EPI_ISL_19436428	27.173	124917	989.975	52.7278
IGIB1130B2B3696595D	EPI_ISL_19436442	11.393	69216	1795.56	94.1434
IGIB1130B2B3974365D	EPI_ISL_19436445	12.965	74274	1906.71	94.1621
IGIB1130B2B4026921D	EPI_ISL_19436446	9.71	63072	1633.56	94.1807
IGIB1130B2B3777748D	EPI_ISL_19436447	18.302	48040	1210.51	94.1341
IGIB1130B2B3963261D	EPI_ISL_19436449	14.353	43651	1183.28	94.1901
IGIB1130B2B3996398D	EPI_ISL_19436450	15.993	55056	1439.37	94.1714
IGIB1130B2B3696532D	EPI_ISL_19436452	17.355	61912	1562.15	94.1621
IGIB1130B2B3930465D	EPI_ISL_19436453	19.953	44511	1122.59	94.1434
IGIB1130B2B3974024D	EPI_ISL_19436459	10.484	39475	1067.65	94.1528
IGIB1130B2B3982911D	EPI_ISL_19436462	32.979	3539	39.8101	54.4997
IGIB1130B2B4047968D	EPI_ISL_19436464	18.612	32736	822.463	92.5207
IGIB1130B2B3573458D	EPI_ISL_19436466	15.217	41635	1067.06	94.1528
IGIB1130B2B3969598D	EPI_ISL_19436467	19.905	21290	551.452	94.1434
IGIB1130B2B4103674D	EPI_ISL_19436468	16.555	27217	714.276	94.1528
IGIB1130B2B3748672D	EPI_ISL_19436472	32.888	5342	45.9157	56.8684
IGIB1130B2B4015297D	EPI_ISL_19436473	30.713	2756	43.3487	55.9358
IGIB1130B2B3703909D	EPI_ISL_19436476	19.925	24846	647.582	92.1011
IGIB1130B2B4021201D	EPI_ISL_19436478	22.527	4782	102.162	64.385
IGIB1130B2B2941967D	EPI_ISL_19436481	10.422	31036	821.889	94.1807
IGIB1130B2B4015288D	EPI_ISL_19436482	17.272	21064	548.785	91.3177
IGIB1130MBB368889D	EPI_ISL_19436488	19.087	39037	1040.85	94.1714
IGIB1130B2B4045825D	EPI_ISL_19436490	14.306	30876	810.638	94.1714
IGIB1130DN1176446D	EPI_ISL_19436494	16.401	35845	914.211	94.1714
IGIB1130VSH1989818D	EPI_ISL_19436504	29.472	51544	1321.59	94.1621
IGIB1130MBC111345D	EPI_ISL_19436510	17.763	16581	421.125	94.1341
IGIB1130B2B4164463D	EPI_ISL_19436513	22.867	8528	200.963	84.1089
IGIB1130B2B4150798D	EPI_ISL_19436514	18.343	1870	45.2292	58.2486
IGIB1130B2B3719532D	EPI_ISL_19436515	21.38	12249	309.19	94.1155
IGIB1130B2B4234421D	EPI_ISL_19436516	25.132	3918	73.4807	52.0004
IGIB1130B2B4205656D	EPI_ISL_19436518	26.589	3823	69.2537	60.6174
IGIB1130B2B4241789D	EPI_ISL_19436521	19.979	3555	85.7548	76.9374
IGIB1130B2B4332717D	EPI_ISL_19436525	17.221	2431	61.4489	73.804
IGIB1130DD0499256D	EPI_ISL_19436528	17.042	2943	75.789	79.7631
IGIB1130B2B4099990D	EPI_ISL_19436533	19.648	8145	202.45	90.3199
IGIB1130B2B4245302D	EPI_ISL_19436534	22.198	5637	136.688	75.7531
IGIB1130B2B3928780D	EPI_ISL_19436538	20.648	4221	102.585	81.2179
IGIB1130B2B4316471D	EPI_ISL_19436541	25.694	6660	156.505	79.0823
IGIB1130VSH1976868D	EPI_ISL_19436543	14.974	17182	435.841	92.2503
IGIB1130B2B4241336D	EPI_ISL_19436554	14.818	14870	369.268	94.1528
IGIB1130B2B4429948D	EPI_ISL_19436559	14.242	6104	150.902	78.9798
IGIB1130B2B4370363D	EPI_ISL_19436565	20.531	8689	208.378	86.2538
IGIB1130DD0503750D	EPI_ISL_19624436	28.951	18061	187.273	80.2481
IGIB1130B2B4027975D	EPI_ISL_19624441	22.086	20132	622.311	92.0078
IGIB1130B2B4367469D	EPI_ISL_19624444	14.265	65875	2920.3	96.5401
IGIB1130B2B3966043D	EPI_ISL_19624445	15.71	31911	1153.02	94.218
IGIB1130B2B4269625D	EPI_ISL_19624447	15.962	69572	3082.68	94.218
IGIB1130B2B4372898D	EPI_ISL_19624451	28.317	24003	36.0883	51.0771
IGIB1130B2B4212064D	EPI_ISL_19624453	27.531	32569	211.743	86.2165
IGIB1130B2B4318961D	EPI_ISL_19624454	19.704	50850	1668.51	94.2087
IGIB1130GGN256905D	EPI_ISL_19624456	21.504	29931	937.123	94.218
IGIB1130B2B3879468D	EPI_ISL_19624460	15.391	74624	2693.3	98.797
IGIB1130B2B4179642D	EPI_ISL_19624462	29.487	66978	156.215	69.682
IGIB1130vsh1962634D	EPI_ISL_19624474	19.857	25883	787.791	90.1334
IGIB1130b2b4126710D	EPI_ISL_19624475	14.102	46427	1674.41	98.7783
IGIB1130B2B4602232D	EPI_ISL_19624476	23.891	18494	143.421	83.3349
IGIB1130B2B4539381D	EPI_ISL_19624479	15.246	45242	1637.47	94.1901
IGIB1130B2B4602185D	EPI_ISL_19624482	11.618	87091	3247.68	98.825
IGIB1130B2B4274064D	EPI_ISL_19624483	13.597	65238	2429.47	96.0552
IGIB1130DF1134924D	EPI_ISL_19624484	23.314	29185	784.705	94.2087
IGIB1130B2B3736374D	EPI_ISL_19624486	33.518	30222	385.187	65.7559
IGIB1130b2b4356769D	EPI_ISL_19624489	15.86	37763	1111.48	94.0968
IGIB1130vsh1920265D	EPI_ISL_19624493	18.615	46013	1555.92	94.1994
IGIB1130mb6515738D	EPI_ISL_19624494	31.718	36286	81.8669	57.9222
IGIB1130b2b4198590D	EPI_ISL_19624496	24.668	32291	285.227	87.7273
IGIB1130b2b4161038D	EPI_ISL_19624497	17.136	38307	1362.09	94.1994
IGIB1130b2b4259403D	EPI_ISL_19624499	19.184	54225	1656.45	94.218
IGIB1130b2b4367432D	EPI_ISL_19624500	19.122	48380	1582.19	94.218
IGIB1130b2b4179555D	EPI_ISL_19624502	18.65	83612	2759.64	94.2087
IGIB1130b2c174374D	EPI_ISL_19624504	16.938	63324	2270.26	94.218
IGIB1130b2b4207704D	EPI_ISL_19624505	27.155	29473	299.744	85.2373
IGIB1130b2b4248905D	EPI_ISL_19624507	19.716	44737	1458.49	94.218
IGIB1130b2b4161039D	EPI_ISL_19624508	24.995	37468	442.097	90.5064
IGIB1130b2b4376807D	EPI_ISL_19624509	25.494	24589	244.843	80.5931
IGIB1130PH0365829D	EPI_ISL_19624512	15.549	52438	1905.86	94.218
IGIB1130MB6488572D	EPI_ISL_19624517	18.622	42363	1426.51	94.218
IGIB1130B2B4261357D	EPI_ISL_19624522	24.687	20300	546.416	90.5344
IGIB1130B2B4099550D	EPI_ISL_19624526	17.443	55309	1971.9	94.2087
IGIB1130B2B4496182D	EPI_ISL_19624527	18.802	57321	2045.84	94.218
IGIB1130B2B4353217D	EPI_ISL_19624529	14.476	45375	1822.19	95.8967
IGIB1130B2B2828397D	EPI_ISL_19624530	15.654	25604	116.247	67.7889
IGIB1130B2B4537638D	EPI_ISL_19624533	14.097	33387	1243.25	94.218
IGIB1130B2B4496188D	EPI_ISL_19624534	13.113	53301	1958.22	96.0552
IGIB1130MBC112321D	EPI_ISL_19624538	16.719	26911	965.509	94.218
IGIB1130B2B4359889D	EPI_ISL_19624539	23.357	22329	469.473	88.5666
IGIB1130B2B4337323D	EPI_ISL_19624549	20.006	62764	2192.05	94.218
IGIB1130B2B4219536D	EPI_ISL_19624555	12.514	77382	2931.58	94.246
IGIB1130B2B4534089D	EPI_ISL_19624556	11.067	115055	4164.86	96.0552
IGIB1130B2B3899370D	EPI_ISL_19624559	32.076	17759	52.3511	56.5513
IGIB1130B2B4334297D	EPI_ISL_19624568	15.111	69420	2499.62	94.218
IGIB1130SS0388067D	EPI_ISL_19624573	30.71	38997	635.392	82.4489
IGIB1130GGN0168995D	EPI_ISL_19624576	17.1	58479	2063.73	94.246
IGIB1130DN1169686D	EPI_ISL_19624579	12.661	86545	3154.47	98.825
IGIB1130MB6514101D	EPI_ISL_19624581	21.564	7045	96.1906	60.5428
IGIB1130B2B4329302D	EPI_ISL_19624582	23.506	20516	646.275	92.5487
IGIB1130SB1854061D	EPI_ISL_19624589	33.626	17980	134.108	63.928
IGIB1130B2B4437616D	EPI_ISL_19624590	31.571	17472	139.039	69.5701
IGIB1130B2B4368829D	EPI_ISL_19624591	24.041	24650	261.336	79.5766
IGIB1130MB6510144D	EPI_ISL_19624594	24.613	28676	633.225	90.553
IGIB1130VSH1993017D	EPI_ISL_19624596	21.582	47724	1674.03	94.218
IGIB1130B2B4025144D	EPI_ISL_19624600	32.44	13216	64.9468	59.4983
IGIB1130B2B4537477D	EPI_ISL_19624602	14.635	21482	779.191	94.1901
IGIB1130B2B4483027D	EPI_ISL_19624607	27.976	9301	79.7666	59.3677
IGIB1130B2B4208268D	EPI_ISL_19624609	25.825	21364	547.921	59.7221
IGIB1130B2B4043391D	EPI_ISL_19624612	27.022	12915	169.042	81.0408
IGIB1130B2B3872437D	EPI_ISL_19624613	18.066	55747	1956.41	94.1994
IGIB1130B2B2968557D	EPI_ISL_19624614	23.852	35867	725.215	92.2037
IGIB1130DF1073300D	EPI_ISL_19624618	21.403	54161	1715.02	94.218
IGIB1130B2B3613742D	EPI_ISL_19624626	13.904	153778	4541.19	98.825
IGIB1130SP0669859D	EPI_ISL_19624628	13.091	17585	638.957	94.218
IGIB1130B2B3638377D	EPI_ISL_19624634	25.971	10638	103.76	69.4768
IGIB1130MBB365263D	EPI_ISL_19624642	11.635	50674	1881.14	98.2374
IGIB1130B2B3754593D	EPI_ISL_19624646	28.665	14581	140.855	77.4783
IGIB1130SP0668444D	EPI_ISL_19624647	20.103	19877	612.915	93.9569
IGIB1130B2B3764072D	EPI_ISL_19624653	23.34	27261	215.498	83.251
IGIB1130B2B3828294D	EPI_ISL_19624655	12.347	55561	2032.21	96.9878
IGIB1130MBB379246D	EPI_ISL_19624656	22.833	30689	835.517	92.5767
IGIB1130SB1625943D	EPI_ISL_19624666	25.778	29058	353.236	90.5623
IGIB1130B2B3830683D	EPI_ISL_19624667	16.855	47974	1670.62	94.218
IGIB1130GGN225327D	EPI_ISL_19624682	15.417	51079	1920.4	94.218
IGIB1130B2B3651071D	EPI_ISL_19624685	13.999	53883	1999	94.2087
IGIB1130B2B3179577D	EPI_ISL_19624690	19.868	16026	573.584	92.5674
IGIB1130B2B3398225D	EPI_ISL_19624691	23.197	15854	513.241	92.5674
IGIB1130B2B3969482D	EPI_ISL_19624696	12.575	77438	2847.88	94.1901
IGIB1130B2B3401795D	EPI_ISL_19624714	25.214	25364	616.015	92.5674
IGIB1130ggn222870D	EPI_ISL_19624716	19.675	34277	971.578	91.411
IGIB1130ss0377351D	EPI_ISL_19624717	15.326	53608	1886.76	94.218
IGIB1130b2b3832822D	EPI_ISL_19624723	10.373	66076	2411.39	96.0645
IGIB1130hhr0204486D	EPI_ISL_19624725	28.472	32482	615.288	92.4368
IGIB1130b2b3726230D	EPI_ISL_19624726	16.623	61546	2065.46	94.1994
IGIB1130hhr0204468D	EPI_ISL_19624729	30.547	24899	92.7766	54.7888
IGIB1130b2b3726228D	EPI_ISL_19624732	20.73	29675	998.814	94.218
IGIB1130b2b3863413D	EPI_ISL_19624736	14.675	39193	1391.89	96.0645
IGIB1130b2b3689777D	EPI_ISL_19624738	12.831	54139	1925.74	96.0645
IGIB1130b2b3847199D	EPI_ISL_19624741	16.371	47735	1710.89	94.218
IGIB1130b2b3864685D	EPI_ISL_19624743	20.377	29284	949.494	94.218
IGIB1130b2b3694717D	EPI_ISL_19624745	18.465	50684	1833.41	94.2087
IGIB1130b2b3864684D	EPI_ISL_19624746	18.72	42459	1477.02	94.218
IGIB1130b2b3577754D	EPI_ISL_19624747	19.137	43375	1431.79	92.5767
IGIB1130b2b3900767D	EPI_ISL_19624752	18.985	33254	788.544	92.5674
IGIB1130b2b3675199D	EPI_ISL_19624753	19.726	31083	875.833	94.218
IGIB1130B2B3839710D	EPI_ISL_19624759	20.758	57245	1298.32	94.218
IGIB1130B2B3571642D	EPI_ISL_19624761	17.767	80829	2777.99	96.0552
IGIB1130B2B3764245D	EPI_ISL_19624776	16.951	73956	2592.08	96.6614
IGIB1130GGN254173D	EPI_ISL_19624784	19.156	50007	1646.27	94.218
IGIB1130B2B4163150D	EPI_ISL_19624787	18.095	50319	1640.92	96.0645
IGIB1130B2B3996004D	EPI_ISL_19624788	14.081	80237	2843.29	98.8343
IGIB1130B2B4255264D	EPI_ISL_19624791	11.702	56837	2176.3	98.8156
IGIB1130SB1807864D	EPI_ISL_19624792	26.544	23066	226.363	82.0573
IGIB1130B2B4171224D	EPI_ISL_19624793	25.255	20271	453.886	87.1491
IGIB1130B2B4071705D	EPI_ISL_19624796	19.881	45146	1260.12	90.5623
IGIB1130B2B4027971D	EPI_ISL_19624799	19.521	36129	1303.47	94.218
IGIB1130B2B4218419D	EPI_ISL_19624806	13.874	82356	3139.79	98.8156
IGIB1130B2B4204041D	EPI_ISL_19624811	17.233	69194	2460.03	96.7267
IGIB1130B2B4215108D	EPI_ISL_19624813	20.744	31056	1105.12	94.2087
IGIB1130B2B4203022D	EPI_ISL_19624821	19.269	23566	821.302	94.218
IGIB1130DD0503770D	EPI_ISL_19624822	17.379	31968	1131.76	94.2087
IGIB1130PH0370466D	EPI_ISL_19624823	14.447	45474	1660.81	96.9878
IGIB1130B2B4269628D	EPI_ISL_19624825	25.954	10602	178.142	73.319
IGIB1130B2B4299979D	EPI_ISL_19624826	16.211	43616	1572.72	94.2087
IGIB1130VSH1865046D	EPI_ISL_19624828	14.949	58557	2148.96	94.1994
IGIB1130B2B4367625D	EPI_ISL_19624830	25.397	26439	526.437	85.9741
IGIB1130B2B4370332D	EPI_ISL_19624834	14.745	25996	937.281	96.9878
IGIB1130B2B4022157D	EPI_ISL_19624835	16.455	77383	2935.32	96.9691
IGIB1130B2B4205322D	EPI_ISL_19624836	16.722	50562	1785.39	96.9878
IGIB1130B2B4153133D	EPI_ISL_19624837	16.948	46927	1626	96.0459
IGIB1130B2B2506475D	EPI_ISL_19624841	13.477	102359	3657.47	98.8343
IGIB1130b2b4147527D	EPI_ISL_19624847	26.921	17990	195.964	94.1994
IGIB1130b2b3571051D	EPI_ISL_19624848	21.55	47924	1583.63	94.1434
IGIB1130b2b4205907D	EPI_ISL_19624849	15.624	78284	3100.79	96.9878
IGIB1130b2b3824885D	EPI_ISL_19624855	14.759	38396	1520.98	98.8156
IGIB1130b2b4370997D	EPI_ISL_19624856	15.15	41556	1512.43	98.797
IGIB1130b2b3278110D	EPI_ISL_19624857	29.715	19946	321.49	79.1103
IGIB1130b2b4309820D	EPI_ISL_19624862	12.713	66125	2436.62	98.5825
IGIB1130b2b4393373D	EPI_ISL_19624863	21.5	31801	1131.93	94.218
IGIB1130B2B4376132D	EPI_ISL_19624865	20.913	12257	461.306	92.5581
IGIB1130B2B3898991D	EPI_ISL_19624868	14.775	71341	2610.77	98.8156
IGIB1130B2B4388267D	EPI_ISL_19624873	26.277	4188	78.9144	61.6432
IGIB1130B2B4280383D	EPI_ISL_19624874	13.662	31520	1179.61	96.0552
IGIB1130B2B4388621D	EPI_ISL_19624881	20.638	85354	3196.48	98.8343
IGIB1130GGN230623D	EPI_ISL_19624884	23.899	18831	137.435	82.421
IGIB1130B2B4325724D	EPI_ISL_19624889	29.86	35900	1239.37	94.2087
IGIB1130B2B4337121D	EPI_ISL_19624890	17.633	21920	754.457	92.5767
IGIB1130B2B4343314D	EPI_ISL_19624891	21.623	23454	684.656	92.5767
IGIB1130B2B4059145D	EPI_ISL_19624893	13.177	63678	2335.83	98.825
IGIB1130B2B4000290D	EPI_ISL_19624895	20.584	14729	352.555	75.5199
IGIB1130b2b4030169D	EPI_ISL_19624896	13.702	10811	99.3053	54.8261
IGIB1130b2b3268942D	EPI_ISL_19624916	15.083	36962	1310.29	94.2087
IGIB1130b2b4204307D	EPI_ISL_19624921	18.224	75520	2830.8	96.9785
IGIB1130b2b4388936D	EPI_ISL_19624922	29.376	12572	82.3376	58.202
IGIB1130B2B3996801D	EPI_ISL_19624930	15.151	60736	2179.66	96.9132
IGIB1130b2b4657893D	EPI_ISL_19624934	14.219	103062	3822.71	98.8156
IGIB1130B2B4219638D	EPI_ISL_19624940	18.336	59178	1968.66	94.1994
IGIB1130B2B4379382D	EPI_ISL_19624950	12.162	81412	3066.23	98.8063
IGIB1130B2B4378603D	EPI_ISL_19624951	29.428	13317	111.009	60.4495
IGIB1130B2B4378608D	EPI_ISL_19624952	14.56	51583	1834.22	95.6076
IGIB1130B2B4483220D	EPI_ISL_19624961	25.164	14408	218.688	84.3234
IGIB1130B2B4267822D	EPI_ISL_19624963	29.908	14466	126.638	66.8656
IGIB1130B2B4307823D	EPI_ISL_19624965	28.938	7959	80.7847	60.7293
IGIB1130B2B4016711D	EPI_ISL_19624966	11.854	70720	2583.73	96.9878
IGIB1130B2B4377087D	EPI_ISL_19624973	17.592	25468	871.017	92.1943
IGIB1130B2B4274489D	EPI_ISL_19624974	19.266	31521	1100.84	94.218
IGIB1130B2B4378589D	EPI_ISL_19624977	15.417	48145	1686.84	96.9785
IGIB1130B2B4045970D	EPI_ISL_19624978	21.091	23842	625.359	92.4461
IGIB1130B2B4045965D	EPI_ISL_19624980	12.818	39379	1411.3	96.9691
IGIB1130B2B3799391D	EPI_ISL_19624990	11.57	36766	1367.97	94.218
IGIB1130B2B3671311D	EPI_ISL_19624994	25.468	18391	574.841	92.5674
IGIB1130B2B3923935D	EPI_ISL_19624997	13.524	69477	2560.41	98.8343
IGIB1130B2B3573017D	EPI_ISL_19625000	21.97	20375	711.43	92.5581
IGIB1130B2B3764283D	EPI_ISL_19625004	12.435	25133	923.679	94.1901
IGIB1130B2B3756050D	EPI_ISL_19625006	20	35452	1220.25	94.1807
IGIB1130B2B3577773D	EPI_ISL_19625007	28.675	16427	29.8362	51.7393
IGIB1130DN1129975D	EPI_ISL_19625009	24.841	15338	389.812	92.5581
IGIB1130SP0679642D	EPI_ISL_19625018	16.441	29932	1089.02	94.218
IGIB1130GGN222552D	EPI_ISL_19625020	16.323	12127	458.378	91.383
IGIB1130B2B3832696D	EPI_ISL_19625023	14.967	60411	2220.92	96.9691
IGIB1130B2B3678310D	EPI_ISL_19625025	13.648	70189	2586.09	96.1298
IGIB1130B2B3881965D	EPI_ISL_19625026	13.159	52203	1900.61	94.218
IGIB1130B2B3756764D	EPI_ISL_19625027	26.64	12296	250.806	87.5874
IGIB1130B2B3715239D	EPI_ISL_19625031	12.907	38638	1507.53	94.2087
IGIB1130GGN222737D	EPI_ISL_19625032	28.522	6660	61.8742	64.1145
IGIB1130B2B3962077D	EPI_ISL_19625035	11.203	35437	1303.26	94.218
IGIB1130B2B3932750D	EPI_ISL_19625039	11.335	37327	1431.47	96.0552
IGIB1130b2b4041423D	EPI_ISL_19625040	13.303	17684	662.957	94.1994
IGIB1130B2B3741949D	EPI_ISL_19625057	31.095	12389	427.53	90.553
IGIB1130MBC111919D	EPI_ISL_19625059	16.374	23969	875.887	94.2087
IGIB1130HHR0199383D	EPI_ISL_19625065	30.029	13116	218.741	82.3184
IGIB1130HHR0199374D	EPI_ISL_19625067	30.396	48423	1799.83	94.218
IGIB1130B2B3947810D	EPI_ISL_19625072	12.737	20384	203.886	86.2445
IGIB1130B2B4079990D	EPI_ISL_19625077	26.845	9361	191.499	84.2488
IGIB1130B2B4049567D	EPI_ISL_19625088	30.963	32912	1216.99	94.218
IGIB1130B2B3864554D	EPI_ISL_19625094	27.158	31225	807.107	90.5623
IGIB1130B2B3928088D	EPI_ISL_19625096	14.735	60675	2183.47	94.2087
IGIB1130B2B3697293D	EPI_ISL_19625097	22.782	49061	1503.03	94.2087
IGIB1130B2B3947786D	EPI_ISL_19625098	33.137	32348	868.511	90.553
IGIB1130B2B3848287D	EPI_ISL_19625099	28.206	21335	503.703	89.1448
IGIB1130B2B3748354D	EPI_ISL_19625103	32.609	38059	860.79	90.553
IGIB1130B2B3953168D	EPI_ISL_19625106	22.074	42559	1299.34	94.218
IGIB1130HHR0151488D	EPI_ISL_19625109	27.404	19916	447.384	90.5344
IGIB1130B2B4079963D	EPI_ISL_19625119	18.132	32656	548.246	90.2546
IGIB1130B2B4079969D	EPI_ISL_19625120	16.866	39462	1451.34	94.218
IGIB1130B2B3636522D	EPI_ISL_19625122	12.985	42619	1561.1	94.1994
IGIB1130B2B3966800D	EPI_ISL_19625126	21.847	16224	477.739	90.3852
IGIB1130B2B3996185D	EPI_ISL_19625127	11.723	45394	1664.03	94.1994
IGIB1130B2B3930443D	EPI_ISL_19625129	18.684	18772	546.368	90.5623
IGIB1130VSH1942292D	EPI_ISL_19625130	30.052	45921	1602.32	94.1994
IGIB1130B2B4017735D	EPI_ISL_19625133	24.58	71123	2622.97	96.0366
IGIB1130B2B3932763D	EPI_ISL_19625134	16.076	43568	1477.27	94.218
IGIB1130VSH1932913D	EPI_ISL_19625135	18.912	24276	875.619	94.218
IGIB1130B2B3745682D	EPI_ISL_19625136	22.744	29956	910.789	90.553
IGIB1130SP0682518D	EPI_ISL_19625138	26.42	23833	335.663	83.1857
IGIB1130B2B3911787D	EPI_ISL_19625142	23.546	10602	97.4677	64.4409
IGIB1130B2B4047984D	EPI_ISL_19625144	19.556	37363	1300.59	94.218
IGIB1130B2B3841633D	EPI_ISL_19625147	17.431	49985	1838.08	94.2087
IGIB1130B2B3903585D	EPI_ISL_19625150	26.519	17504	575.735	90.581
IGIB1130B2B3911853D	EPI_ISL_19625156	27.103	21533	628.393	94.2087
IGIB1130DF1070854D	EPI_ISL_19625158	21.218	47481	1752.55	94.218
IGIB1130PH0372537D	EPI_ISL_19625161	16.99	38377	1341.55	94.218
IGIB1130B2B3694611D	EPI_ISL_19625162	17.625	33600	1237.54	94.218
IGIB1130B2B4026907D	EPI_ISL_19625164	14.982	39948	1488.29	94.2087
IGIB1130B2B3655098D	EPI_ISL_19625175	12.877	15067	569.21	94.1994
IGIB1130GGN242079D	EPI_ISL_19625176	16.487	67553	2500.97	94.218
IGIB1130B2B3841635D	EPI_ISL_19625180	26.398	3809	84.2786	71.2767
IGIB1130B2B4178669D	EPI_ISL_19625181	22.671	28383	825.757	92.5767
IGIB1130B2B4206003D	EPI_ISL_19625182	24.75	43702	38.1195	50.1166
IGIB1130B2B4388406D	EPI_ISL_19625184	24.377	31330	721.187	90.553
IGIB1130B2B4247720D	EPI_ISL_19625185	11.564	57672	2141.05	98.4892
IGIB1130B2B4247719D	EPI_ISL_19625186	29.433	27599	120.273	74.0185
IGIB1130B2B4429586D	EPI_ISL_19625187	29.835	40381	52.4557	51.0212
IGIB1130B2B3783029D	EPI_ISL_19625192	20.887	48160	1661.44	94.218
IGIB1130VSH1990278D	EPI_ISL_19625193	22.815	33564	1037.32	92.5674
IGIB1130VSH1990281D	EPI_ISL_19625199	21.707	51215	1690.49	94.2087
IGIB1130B2B4343892D	EPI_ISL_19625204	19.955	32698	1145.38	96.6894
IGIB1130b2b4252454D	EPI_ISL_19625211	13.811	77240	2867.94	98.8343
IGIB1130sp0683719D	EPI_ISL_19625214	17.114	52721	1952.01	96.9691
IGIB1130b2b4101136D	EPI_ISL_19625216	18.478	30650	1137.73	96.7173
IGIB1130vsh1982560D	EPI_ISL_19625220	22.386	20830	618.194	92.5674
IGIB1130b2b4133523D	EPI_ISL_19625221	29.933	36477	167.277	66.1009
IGIB1130b2b4374410D	EPI_ISL_19625225	18.211	31242	1115.75	96.9785
IGIB1130b2b4369918D	EPI_ISL_19625227	17.893	53581	1938.17	96.7267
IGIB1130PH0372601D	EPI_ISL_19625230	20.374	64993	2314.37	94.2087
IGIB1130vsh1982562D	EPI_ISL_19625231	29.842	38566	953.259	90.5623
IGIB1130mbc117798D	EPI_ISL_19625233	16.867	56695	2113.71	96.9878
IGIB1130b2b3904340D	EPI_ISL_19625234	12.298	33930	1329.87	96.0645
IGIB1130GGN242020D	EPI_ISL_19625238	13.718	56357	2067.4	94.2087
IGIB1130B2B3969594D	EPI_ISL_19625244	19.023	14657	554.698	92.269
IGIB1130B2B4021378D	EPI_ISL_19625246	13.863	56414	2113.66	96.0645
IGIB1130B2B3662625D	EPI_ISL_19625247	13.413	31749	1227.24	94.218
IGIB1130GGN242011D	EPI_ISL_19625248	15.999	53911	2068.36	94.1994
IGIB1130B2B3961567D	EPI_ISL_19625253	23.551	48584	929.016	90.5437
IGIB1130B2B3726128D	EPI_ISL_19625258	23.64	34067	658.672	90.5623
IGIB1130B2B3803759D	EPI_ISL_19625259	15.724	37824	1092.95	92.5767
IGIB1130B2B3996141D	EPI_ISL_19625261	17.629	62731	2357.4	96.9878
IGIB1130B2B3802217D	EPI_ISL_19625262	28.69	8428	58.8733	61.1303
IGIB1130GGN233157D	EPI_ISL_19625265	14.13	21447	850.517	94.218
IGIB1130B2B3839461D	EPI_ISL_19625266	22.612	12679	365.401	88.5573
IGIB1130B2B4050396D	EPI_ISL_19625267	26.893	1044	33.8672	56.9244
IGIB1130MB6462690D	EPI_ISL_19625269	24.573	31134	513.661	86.9999
IGIB1130B2B3969467D	EPI_ISL_19625273	20.865	52436	1669.09	94.218
IGIB1130B2B3880222D	EPI_ISL_19625276	13.381	955	34.2821	59.3118
IGIB1130B2B3964332D	EPI_ISL_19625281	24.459	18234	492.232	92.3529
IGIB1130GGN242036D	EPI_ISL_19625282	21.757	15768	280.794	85.6757
IGIB1130B2B3949444D	EPI_ISL_19625283	17.984	68803	2438.19	94.2087
IGIB1130SB1688071D	EPI_ISL_19625284	14.693	67172	2429.32	94.2087
IGIB1130DF1101970D	EPI_ISL_19625287	15.722	44021	1602.44	96.0645
IGIB1130B2B3724463D	EPI_ISL_19625288	12.632	96781	3382.91	96.0645
IGIB1130SB1688023D	EPI_ISL_19625291	13.736	93595	3236.72	96.0645
IGIB1130SS0380176D	EPI_ISL_19625297	12.858	9849	362.693	94.1994
IGIB1130PH0372066D	EPI_ISL_19625298	12.608	78190	2814.17	96.0552
IGIB1130DF1068004D	EPI_ISL_19625300	25.521	13618	139.267	72.517
IGIB1130b2b3912171D	EPI_ISL_19625305	13.901	23192	806.333	96.0552
IGIB1130b2b3610489D	EPI_ISL_19625306	28.463	22199	112.424	69.6354
IGIB1130b2b4174341D	EPI_ISL_19625307	22.558	31447	328.422	89.1075
IGIB1130b2b4167623D	EPI_ISL_19625309	29.713	17844	33.9988	52.9889
IGIB1130b2b3870221D	EPI_ISL_19625310	12.588	60148	2214.83	96.0552
IGIB1130b2b4039662D	EPI_ISL_19625311	27.071	14963	83.5077	71.5751
IGIB1130b2b3663782D	EPI_ISL_19625317	19.412	24282	805.417	92.5674
IGIB1130vsh1954924D	EPI_ISL_19625318	14.038	20707	789.468	88.5293
IGIB1130vsh1960904D	EPI_ISL_19625323	27.917	24218	239.476	74.5687
IGIB1130b2b4027714D	EPI_ISL_19625328	12.919	59842	2162.79	94.218
IGIB1130b2b3974300D	EPI_ISL_19625329	27.046	17584	279.596	78.0565
IGIB1130b2b4209569D	EPI_ISL_19625330	29.067	22411	136.618	69.5328
IGIB1130B2B4063614D	EPI_ISL_19625331	15.192	21992	753.221	88.8278
IGIB1130B2B3951448D	EPI_ISL_19625332	18.047	29849	1027.58	94.1994
IGIB1130B2B4261810D	EPI_ISL_19625336	15.654	32628	1028.47	89.695
IGIB1130B2B4167431D	EPI_ISL_19625337	13.365	44551	1626.62	94.218
IGIB1130B2B3626202D	EPI_ISL_19625344	24.02	59101	1973.58	92.1477
IGIB1130GGN253219D	EPI_ISL_19625352	28.291	21767	151.078	65.4668
IGIB1130B2B3971731D	EPI_ISL_19625357	24.256	15296	62.6895	54.4157
IGIB1130B2B4167462D	EPI_ISL_19625358	16.299	50242	1660.22	73.4776
IGIB1130B2B4019146D	EPI_ISL_19625359	14.159	5368	159.117	87.6807
IGIB1130B2B4101756D	EPI_ISL_19625362	18.774	24626	586.753	84.2302
IGIB1130DD0499836D	EPI_ISL_19625363	16.814	37417	1232.42	89.4712
IGIB1130B2B3954631D	EPI_ISL_19625366	16.276	60626	2063.95	94.1994
IGIB1130B2B3930223D	EPI_ISL_19625368	18.229	27044	903.593	93.9289
IGIB1130B2B4039190D	EPI_ISL_19625369	21.262	28415	656.293	81.4604
IGIB1130B2B3998955D	EPI_ISL_19625371	27.906	41277	276.976	74.9697
IGIB1130B2B4208052D	EPI_ISL_19625376	22.338	32378	933.836	89.6764
IGIB1130B2B3944081D	EPI_ISL_19625380	14.664	56039	2069.65	96.0459
IGIB1130SB1749421D	EPI_ISL_19625381	12.12	55134	2041.31	94.1994
IGIB1130B2B3729450D	EPI_ISL_19625382	15.582	72148	2600.54	94.2087
IGIB1130SP0697683D	EPI_ISL_19625384	27.112	18881	212.21	73.6454
IGIB1130B2B4170242D	EPI_ISL_19625385	15.786	52955	1944.21	96.0552
IGIB1130B2B4201488D	EPI_ISL_19625388	14.06	53281	1938.2	96.0552
IGIB1130B2B4167316D	EPI_ISL_19625394	27.151	11043	96.8498	60.4495
IGIB1130B2B3952000D	EPI_ISL_19625405	22.61	24949	754.127	89.6857
IGIB1130B2B4245398D	EPI_ISL_19625406	28.685	34040	257.774	74.7925
IGIB1130b2b4136623D	EPI_ISL_19625412	18.046	44483	1501.61	94.1994
IGIB1130B2B4237592D	EPI_ISL_19625417	29.923	25469	528.74	90.5344
IGIB1130B2B4238577D	EPI_ISL_19625418	14.301	27492	992.684	94.2087
IGIB1130b2b3626168D	EPI_ISL_19625432	14.284	55813	2027.38	94.1994
IGIB1130b2b4205708D	EPI_ISL_19625436	14.635	14310	350.751	92.5767
IGIB1130b2b3760874D	EPI_ISL_19625442	15.73	22729	843.559	94.2087
IGIB1130b2b3928753D	EPI_ISL_19625444	21.28	56854	1853.55	94.2087
IGIB1130ggn253140D	EPI_ISL_19625447	16.761	71222	2547.89	94.218
IGIB1130b2b4196882D	EPI_ISL_19625448	19.107	63535	2258.14	93.9289
IGIB1130b2b4147078D	EPI_ISL_19625450	22.967	13818	315.498	90.5437
IGIB1130DF1096129D	EPI_ISL_19625452	15.659	43492	1607.4	94.1994
IGIB1130B2B3884387D	EPI_ISL_19625453	29.844	28057	176.973	74.634
IGIB1130B2B3986179D	EPI_ISL_19625454	23.939	14295	447.786	92.5767
IGIB1130DD0500665D	EPI_ISL_19625459	24.255	21325	760.064	94.2087
IGIB1130B2B4143101D	EPI_ISL_19625461	25.615	23783	551.701	89.1262
IGIB1130DF1078698D	EPI_ISL_19625465	28.065	31987	583.504	87.1584
IGIB1130MM0438516D	EPI_ISL_19625468	14.938	29412	1084.68	94.1994
IGIB1130B2B4429926D	EPI_ISL_19625472	11.055	88837	3180.15	94.218
IGIB1130DF1078670D	EPI_ISL_19625473	22.67	9430	270.308	84.3421
IGIB1130B2B4370583D	EPI_ISL_19625479	19.383	37636	1133.21	94.1994
IGIB1130B2B4227448D	EPI_ISL_19625482	22.922	18964	204.55	88.5387
IGIB1130B2B4204290D	EPI_ISL_19625486	17.939	21402	745.789	94.218
IGIB1130B2B4137511D	EPI_ISL_19625491	24.868	7345	72.4396	61.3354
IGIB1130B2B4150466D	EPI_ISL_19625494	21.191	38377	1235.87	94.1901
IGIB1130B2B4370113D	EPI_ISL_19625497	12.838	81687	3059.72	96.9785
IGIB1130B2B4249469D	EPI_ISL_19625498	25.469	25853	636.191	87.1491
IGIB1130B2B4103753D	EPI_ISL_19625499	13.067	70757	2563.19	94.218
IGIB1130B2B4370382D	EPI_ISL_19625503	12.668	55986	1989.74	96.0552
IGIB1130B2B4016665D	EPI_ISL_19625505	17.804	24950	514.013	87.4662
IGIB1130vsh1976557D	EPI_ISL_19625511	27.479	25381	105.529	53.9308
IGIB1130dn1154242D	EPI_ISL_19625512	27.723	40889	293.947	74.951
IGIB1130b2b4154489D	EPI_ISL_19625513	25.883	28062	207.479	80.5745
IGIB1130bha0269531D	EPI_ISL_19625516	15.82	66313	2335.68	94.218
IGIB1130dn1176028D	EPI_ISL_19625520	11.291	58282	2140.59	96.0645
IGIB1130b2b4248152D	EPI_ISL_19625521	17.513	69096	2459.06	94.1901
IGIB1130bha0269526D	EPI_ISL_19625523	27.491	22205	156.083	75.1842
IGIB1130B2B4374956D	EPI_ISL_19625542	28.984	39496	158.002	71.1275
IGIB1130B2B4307676D	EPI_ISL_19625548	28.644	41220	191.887	72.3119
IGIB1130B2B4307665D	EPI_ISL_19625549	26.31	18797	168.988	74.2143
IGIB1130B2B4537329D	EPI_ISL_19625550	12.865	55921	2065.56	98.825
IGIB1130VSH2011950D	EPI_ISL_19625552	22.484	7477	72.351	61.1489
IGIB1130df1136916D	EPI_ISL_19625553	28.805	18270	128.878	65.8864
IGIB1130B2B4428435D	EPI_ISL_19625555	14.226	50169	1810.44	96.0645
IGIB1130B2B4392644D	EPI_ISL_19625556	15.91	44342	1628.44	94.2087
IGIB1130B2B4378187D	EPI_ISL_19625560	14.785	39454	1444.02	94.218
IGIB1130B2B4390530D	EPI_ISL_19625561	14.411	49355	1814.42	96.0645
IGIB1130SB1818962D	EPI_ISL_19625562	17.25	51448	1869.19	94.2087
IGIB1130B2B4102256D	EPI_ISL_19625565	13.364	46172	1710.94	94.218
IGIB1130VSH1986468D	EPI_ISL_19625567	13.101	65440	2442.54	96.0366
IGIB1130B2B4379158D	EPI_ISL_19625569	19.434	12062	80.8497	60.1044
IGIB1130VSH1956854D	EPI_ISL_19625572	18.144	80126	2818.26	96.3536
IGIB1130SP0711931D	EPI_ISL_19625574	20.479	37039	1185.41	92.5767
IGIB1130MM0446461D	EPI_ISL_19625575	11.894	59037	2154.67	98.8156
IGIB1130B2B4378089D	EPI_ISL_19625579	25.048	30656	568.001	82.6728
IGIB1130B2B3650280D	EPI_ISL_19625584	16.808	66634	2330.18	94.2087
IGIB1130B2B4528850D	EPI_ISL_19625585	28.039	26648	384.122	78.644
IGIB1130B2B4392861D	EPI_ISL_19625589	27.648	11587	166.653	77.2079
IGIB1130B2B4411405D	EPI_ISL_19625591	19.527	49671	1536.49	94.1901
IGIB1130VSH1985236D	EPI_ISL_19625593	22.164	43046	1306.44	94.218
IGIB1130B2B4477677D	EPI_ISL_19625596	14.723	37003	1404.49	94.2087
IGIB1130B2B4379063D	EPI_ISL_19625598	15.239	28045	1080.67	94.218
IGIB1130B2B4602929D	EPI_ISL_19625603	16.339	51275	1857.65	98.6478
IGIB1130B2B4368472D	EPI_ISL_19625605	14.89	42602	1594.32	94.1994
IGIB1130B2B4477566D	EPI_ISL_19625606	16.276	21586	800.218	94.1994
IGIB1130VSH1985232D	EPI_ISL_19625612	18.054	41308	1597.05	92.5767
IGIB1130b2b4196798D	EPI_ISL_19625618	14.355	46773	1840.85	94.2087
IGIB1130b2b4066241D	EPI_ISL_19625619	20.161	20587	350.909	90.553
IGIB1130b2b4178139D	EPI_ISL_19625620	16.367	25427	746.614	92.5581
IGIB1130b2b4274152D	EPI_ISL_19625623	10.465	65571	2648.1	98.8063
IGIB1130b2b4362984D	EPI_ISL_19625624	9.303	33184	1380.71	95.8221
IGIB1130b2b4292133D	EPI_ISL_19625629	12.704	63472	2358.96	96.363
IGIB1130dn1188301D	EPI_ISL_19625634	24.132	45649	1185.4	92.5674
IGIB1130b2b4477550D	EPI_ISL_19625636	28.702	19903	225.603	74.606
IGIB1130DN1172543D	EPI_ISL_19625639	20.733	27585	940.044	94.2087
IGIB1130B2B3984753D	EPI_ISL_19625640	20.612	39795	1066.83	90.553
IGIB1130SP0696294D	EPI_ISL_19625644	12.43	18461	726.74	96.9785
IGIB1130B2B4312430D	EPI_ISL_19625648	15.889	48171	1809.46	96.0645
IGIB1130B2B4161225D	EPI_ISL_19625651	16.032	45412	1710.24	94.1994
IGIB1130B2B3927395D	EPI_ISL_19625653	14.746	43207	1627.28	98.396
IGIB1130B2B4150647D	EPI_ISL_19625656	12.907	28525	1116.77	94.2087
IGIB1130B2B4126999D	EPI_ISL_19625657	19.134	46390	1643.34	94.1994
IGIB1130B2B4032469D	EPI_ISL_19625658	19.129	40861	1443.15	94.2087
IGIB1130B2B4312370D	EPI_ISL_19625660	25.505	33539	812.294	85.7036
IGIB1130B2B3898942D	EPI_ISL_19625668	27.319	22718	127.426	72.0041
IGIB1130B2B3900795D	EPI_ISL_19625675	25.56	19929	477.304	87.1025
IGIB1130b2b4353902D	EPI_ISL_19625676	17.166	28124	962.625	94.218
IGIB1130vsh1954358D	EPI_ISL_19625679	21.361	28026	969.881	92.5767
IGIB1130b2b4395523D	EPI_ISL_19625683	21.445	32621	1061.88	92.5674
IGIB1130b2b4309867D	EPI_ISL_19625684	11.801	46257	1668.57	98.8343
IGIB1130B2B4388616D	EPI_ISL_19625690	14.927	48439	1738.24	94.218
IGIB1130SB1797551D	EPI_ISL_19625702	27.133	15259	436.175	87.662
IGIB1130B2B3964443D	EPI_ISL_19625703	17.078	13286	467.733	94.2087
IGIB1130B2B4016569D	EPI_ISL_19625704	16.808	14498	512.553	89.6671
IGIB1130B2B4114017D	EPI_ISL_19625706	13.523	59138	2086.63	96.0552
IGIB1130B2B4102668D	EPI_ISL_19625710	13.706	55344	1979.13	96.0645
IGIB1130B2B3823983D	EPI_ISL_19625713	20.308	34297	1038.78	92.5581
IGIB1130B2B3874688D	EPI_ISL_19625716	11.304	25604	914.855	94.218
IGIB1130b2b4217257D	EPI_ISL_19625730	31.313	26292	227.78	89.695
IGIB1130B2B3961186D	EPI_ISL_19625743	22.348	27110	257.241	87.6341
IGIB1130B2B4256923D	EPI_ISL_19625746	22.217	148225	3953.65	94.218
IGIB1130B2B3880045D	EPI_ISL_19625747	22.325	10226	184.953	86.6549
IGIB1130B2B4047168D	EPI_ISL_19625748	22.373	58650	1968.74	94.218
IGIB1130DF1096083D	EPI_ISL_19625750	22.447	12988	395.293	89.6857
IGIB1130VSH1963246D	EPI_ISL_19625752	22.069	35171	1248.16	96.0552
IGIB1130B2B4240517D	EPI_ISL_19625755	21.802	29708	286.21	85.5917
IGIB1130SB1741269D	EPI_ISL_19625759	21.702	76113	2731.76	96.9785
IGIB1130SB1795083D	EPI_ISL_19625762	21.516	40701	1365.29	94.218
IGIB1130B2B4167792D	EPI_ISL_19625765	21.579	37259	710.279	85.685
IGIB1130B2B4035628D	EPI_ISL_19625766	21.79	48121	457.185	84.8643
IGIB1130B2B3973164D	EPI_ISL_19625767	21.85	48961	888.671	90.5623
IGIB1130B2B4174298D	EPI_ISL_19625768	21.87	50867	1352.34	92.185
IGIB1130VSH1976151D	EPI_ISL_19625770	21.398	54596	1794.14	96.9878
IGIB1130b2b4211084D	EPI_ISL_19625774	21.328	57871	1595.09	94.1994
IGIB1130b2b3626066D	EPI_ISL_19625775	21.559	47356	1323.98	96.9785
IGIB1130b2b4115274D	EPI_ISL_19625781	21.496	29153	543.393	90.553
IGIB1130B2B4179376D	EPI_ISL_19625787	20.809	65394	2308.12	94.2087
IGIB1130B2B4399630D	EPI_ISL_19625792	21.147	77311	2728.49	93.9476
IGIB1130B2B4359944D	EPI_ISL_19625794	21.437	42671	1360.19	94.2087
IGIB1130B2B4369254D	EPI_ISL_19625796	20.975	11613	113.489	74.951
IGIB1130B2B4245164D	EPI_ISL_19625806	21.775	39515	1379.52	94.2087
IGIB1130B2B4241680D	EPI_ISL_19625807	21.53	31272	1062.05	94.2087
IGIB1130B2B4376395D	EPI_ISL_19625811	22.744	28277	348.786	87.1211
IGIB1130B2B4259230D	EPI_ISL_19625812	21.508	51856	1882.64	94.1621
IGIB1130B2B4343140D	EPI_ISL_19625816	21.66	31738	187.529	80.2108
IGIB1130B2B4343695D	EPI_ISL_19625817	21.49	41600	295.627	79.0264
IGIB1130DN1177792D	EPI_ISL_19625820	21.982	71487	2579.49	96.9878
IGIB1130B2B4367015D	EPI_ISL_19625826	21.812	75318	2697.57	94.2087
IGIB1130B2B4249230D	EPI_ISL_19625829	21.742	47925	1718.19	91.411
IGIB1130B2B4170503D	EPI_ISL_19625839	21.383	20591	463.144	90.5344
IGIB1130B2B4315692D	EPI_ISL_19625845	21.943	17235	512.604	85.8622
IGIB1130b2b3704355D	EPI_ISL_19625846	21.87	42110	1482.95	95.9153
IGIB1130b2b4314831D	EPI_ISL_19625848	21.758	49408	1747.84	96.9878
IGIB1130b2b3981017D	EPI_ISL_19625849	21.836	46926	1663.73	96.9785
IGIB1130sb1809727D	EPI_ISL_19625851	21.819	26511	299.247	81.4231
IGIB1130b2b3647165D	EPI_ISL_19625852	20.42	62059	2247.74	96.9691
IGIB1130b2b3838030D	EPI_ISL_19625854	21.944	28106	712.703	85.0042
IGIB1130b2b4328490D	EPI_ISL_19625859	22.215	37039	1210.52	92.5767
IGIB1130b2b4204005D	EPI_ISL_19625860	22.259	27000	977.098	95.8873
IGIB1130ggn244406D	EPI_ISL_19625861	22.1	57339	1950.08	94.218
IGIB1130ggn244407D	EPI_ISL_19625862	22.174	38731	1362.88	94.218
IGIB1130b2b4370140D	EPI_ISL_19625866	22.053	39577	1117.12	95.8221
IGIB1130B2B4300321D	EPI_ISL_19625869	21.891	61619	2264.94	96.0739
IGIB1130B2B4377032D	EPI_ISL_19625872	22.096	36139	1265.71	94.2087
IGIB1130B2B2850257D	EPI_ISL_19625873	22.114	2673	99.1736	92.5674
IGIB1130B2B4300345D	EPI_ISL_19625874	22.191	47082	1701.6	96.0552
IGIB1130RP0181501D	EPI_ISL_19625875	21.942	38411	1372.68	94.218
IGIB1130GGN259766D	EPI_ISL_19625878	21.365	62284	2222.55	94.218
IGIB1130B2B4330157D	EPI_ISL_19625880	21.988	33784	1213.41	92.2037
IGIB1130DN1184716D	EPI_ISL_19625885	22.587	26393	860.581	94.218
IGIB1130B2B3360946D	EPI_ISL_19625892	22.247	47931	1695.96	94.2087
IGIB1130B2B4309486D	EPI_ISL_19625895	22.201	31059	760.411	87.6714
IGIB1130B2B4411060D	EPI_ISL_19625897	22.487	30070	859.988	92.5767
IGIB1130B2B4039104D	EPI_ISL_19625898	22.48	62640	2269.72	96.0459
IGIB1130VSH1989540D	EPI_ISL_19625899	22.462	57579	2067.23	96.0552
IGIB1130BHA0296925D	EPI_ISL_19625901	22.51	39336	1297.8	94.2087
IGIB1130DN1176898D	EPI_ISL_19625906	22.632	34068	893.195	90.553
IGIB1130B2B4131475D	EPI_ISL_19625908	22.503	47278	1528.4	94.218
IGIB1130B2B3949284D	EPI_ISL_19625918	22.1	36307	953.111	87.6714
IGIB1130B2B3947349D	EPI_ISL_19625919	21.919	38896	1407.24	92.3809
IGIB1130B2B4009415D	EPI_ISL_19625920	21.797	18893	654.874	94.218
IGIB1130B2B4012969D	EPI_ISL_19625924	21.825	35181	1098.96	94.2087
IGIB1130B2B4079892D	EPI_ISL_19625934	22.024	50197	1840.11	96.0645
IGIB1130B2B3899957D	EPI_ISL_19625937	21.598	31845	1022.21	94.2087
IGIB1130B2B3577826D	EPI_ISL_19625939	21.719	29788	1016.93	94.218
IGIB1130B2B3802089D	EPI_ISL_19625940	21.95	68605	2496.47	96.0552
IGIB1130B2B3904743D	EPI_ISL_19625941	21.82	18790	478.685	87.6807
IGIB1130B2B3922492D	EPI_ISL_19625942	21.874	37538	1357.14	95.8967
IGIB1130B2B3879788D	EPI_ISL_19625943	21.981	41034	1474.39	94.1994
IGIB1130B2B3952299D	EPI_ISL_19625948	21.649	78266	2901.26	96.0645
IGIB1130B2B4079881D	EPI_ISL_19625950	21.744	32393	1115.75	94.1994
IGIB1130VSH1938673D	EPI_ISL_19625952	21.992	30064	845.017	90.5623
IGIB1130B2B3500566D	EPI_ISL_19625953	22.421	57600	2123.83	96.0552
IGIB1130B2B3694850D	EPI_ISL_19625961	22.703	50209	1213.84	90.553
IGIB1130B2B3927601D	EPI_ISL_19625965	22.635	28289	985.686	94.218
IGIB1130B2B3777007D	EPI_ISL_19625971	22.624	24470	820.921	94.1901
IGIB1130B2B3661436D	EPI_ISL_19625972	23.238	17051	517.037	94.2087
IGIB1130VSH1950139D	EPI_ISL_19625973	22.467	29967	731.168	90.5437
IGIB1130B2B3961505D	EPI_ISL_19625975	22.397	35930	683.413	89.6577
IGIB1130B2B3972158D	EPI_ISL_19625976	22.398	22633	632.967	62.9488
IGIB1130B2B4250036D	EPI_ISL_19626622	22.552	69249	2266.83	94.2
IGIB1130B2B4139315D	EPI_ISL_19626648	22.586	8342	216.663	81.37
IGIB1130B2C170238D	EPI_ISL_19626854	23.767	22492	741.687	92.57
IGIB1130B2B4312746D	EPI_ISL_19627067	22.665	49721	1136.92	94.218
IGIB1130DD0499366D	EPI_ISL_19627069	17.435	73104	2625.04	96.9878
IGIB1130MB6467638D	EPI_ISL_19627071	14.622	54705	2060.23	96.0459
IGIB1130B2B4097447D	EPI_ISL_19627077	28.208	22690	435.251	71.9948
IGIB1130B2B3694531D	EPI_ISL_19627081	12.355	55853	2088.24	94.218
IGIB1130B2B4027662D	EPI_ISL_19627082	14.043	44346	1657.05	94.218
IGIB1130HHR0199298D	EPI_ISL_19627083	22.345	16568	470.013	90.5344
IGIB1130B2B4105378D	EPI_ISL_19436004	16.715	39246	350.604	94.1341
IGIB1130B2B3920660D	EPI_ISL_19436070	12.974	39875	128.923	57.6052
IGIB1130SP0687154D	EPI_ISL_19436076	13.648	66774	406.329	59.0693
IGIB1130B2B3964713D	EPI_ISL_19436087	8.317	92033	610.003	63.9467
IGIB1130B2B3904746D	EPI_ISL_19436097	14.344	50390	1155.99	94.1714
IGIB1130B2B3673085D	EPI_ISL_19436101	17.616	20117	378.436	90.152
IGIB1130B2B3969254D	EPI_ISL_19436118	15.177	17237	457.241	94.1807
IGIB1130B2B3932389D	EPI_ISL_19436143	24.812	40269	85.3008	55.1058
IGIB1130MB6499367D	EPI_ISL_19436178	11.963	54353	1515.06	94.1994
IGIB1130SP0693899D	EPI_ISL_19436228	16.5	22245	603.783	94.1901
IGIB1130B2B3947865D	EPI_ISL_19436233	8.772	29368	783.722	94.1807
IGIB1130B2B3932899D	EPI_ISL_19436250	9.956	41617	1492.34	94.1901
IGIB1130B2B3636049D	EPI_ISL_19436252	5.119	78335	2786.05	96.0272
IGIB1130B2C186949D	EPI_ISL_19436277	12.583	48737	1799.78	96.0366
IGIB1130VSH1942435D	EPI_ISL_19436299	17.698	49732	1183.73	94.1714
IGIB1130B2B4021526D	EPI_ISL_19436320	32.203	71685	38.9862	55.8706
IGIB1130DN1137909D	EPI_ISL_19624395	12.888	77577	2799.82	96.0459
IGIB1130vsh1939393D	EPI_ISL_19624412	12.188	41363	1488.05	96.0645
IGIB1130mb6462408D	EPI_ISL_19624419	21.523	37215	841.096	94.218
IGIB1130B2B3839485D	EPI_ISL_19436390	7.607	33815	555.301	69.8312
IGIB1130B2B3755122D	EPI_ISL_19436396	9.724	63906	1682.7	94.1901
IGIB1130BHA0275824D	EPI_ISL_19436409	19.584	81584	398.052	54.4437
IGIB1130B2B4032992D	EPI_ISL_19436410	13.326	51722	519.678	52.7558
IGIB1130DD0500683D	EPI_ISL_19436412	21.759	65565	616.047	52.6812
IGIB1130dn1160904D	EPI_ISL_19436419	16.296	69852	1693.49	59.461
IGIB1130B2B3906973D	EPI_ISL_19436437	18.209	24896	655.753	94.1341
IGIB1130B2B3893200D	EPI_ISL_19436471	22.616	8307	192.216	84.0436
IGIB1130B2B3694533D	EPI_ISL_19436479	12.149	16298	426.846	91.5229
IGIB1130B2B4099465D	EPI_ISL_19436486	12.834	22571	581.43	94.0875
IGIB1130B2B4115485D	EPI_ISL_19436498	29.289	17058	221.53	85.1907
IGIB1130B2B4249639D	EPI_ISL_19436507	15.362	55684	1460.86	94.1714
IGIB1130B2B4284436D	EPI_ISL_19436509	20.263	24802	657.498	94.1341
IGIB1130B2B4259701D	EPI_ISL_19436511	16.244	5688	141.056	86.0207
IGIB1130DN1119244D	EPI_ISL_19436544	25.397	5559	130.172	73.8413
IGIB1130SB1811669D	EPI_ISL_19436553	32.992	11587	178.62	64.0959
IGIB1130VSH1990734D	EPI_ISL_19624439	18.222	35175	1263	94.2087
IGIB1130B2B3524000D	EPI_ISL_19624448	29.886	7827	61.1129	51.8325
IGIB1130B2B4247735D	EPI_ISL_19624449	12.6	53559	2004.73	96.9785
IGIB1130B2B4169584D	EPI_ISL_19624450	23.153	22063	657.006	94.218
IGIB1130b2b4241709D	EPI_ISL_19624492	29.236	29500	53.0695	53.7256
IGIB1130DN1176669D	EPI_ISL_19624516	28.329	52672	178.548	70.4467
IGIB1130DN1176692D	EPI_ISL_19624524	18.335	23037	738.621	87.662
IGIB1130B2B4389961D	EPI_ISL_19624585	14.045	83797	3048.44	98.8156
IGIB1130B2B4325632D	EPI_ISL_19624592	18.997	82864	3102.13	95.7288
IGIB1130B2B4537474D	EPI_ISL_19624604	24.412	17140	303.382	86.7481
IGIB1130VSH1987988D	EPI_ISL_19624608	13.433	85414	3134.97	96.0459
IGIB1130B2B3689066D	EPI_ISL_19624630	16.933	24454	871.756	94.218
IGIB1130MBB384247D	EPI_ISL_19624661	13.598	36667	1350.19	96.4376
IGIB1130B2B3778915D	EPI_ISL_19624662	24.761	14577	169.364	85.6663
IGIB1130B2B3749322D	EPI_ISL_19624677	17.839	45059	1613.12	94.218
IGIB1130B2B3905331D	EPI_ISL_19624764	18.871	55243	1490.81	94.218
IGIB1130VSH1962896D	EPI_ISL_19624812	18.718	51072	1784.17	94.218
IGIB1130B2B3748494D	EPI_ISL_19624814	18.861	30817	1101.65	94.218
IGIB1130SB1809503D	EPI_ISL_19624815	21.306	30937	1036.56	92.1943
IGIB1130B2B4367778D	EPI_ISL_19624817	14.286	65192	2340.97	98.368
IGIB1130B2B4082743D	EPI_ISL_19624819	18.352	48309	1737.05	94.2087
IGIB1130MB6491795D	EPI_ISL_19624844	27.037	22441	311.586	82.393
IGIB1130B2B4496358D	EPI_ISL_19624877	21.325	7935	259.557	87.1491
IGIB1130B2B4268883D	EPI_ISL_19624880	15.653	45957	1621.88	94.218
IGIB1130B2B3944644D	EPI_ISL_19624929	16.168	82283	3099.52	98.8343
IGIB1130MB6445405D	EPI_ISL_19624969	27.186	12024	56.1347	54.2945
IGIB1130B2B4217387D	EPI_ISL_19624975	18.832	39638	1381.08	96.0739
IGIB1130B2B3678243D	EPI_ISL_19624995	18.002	44622	1613.41	94.2087
IGIB1130B2B3912950D	EPI_ISL_19625003	14.595	73982	2793.58	96.9691
IGIB1130B2B3398013D	EPI_ISL_19625010	16.539	77447	2785.12	96.0645
IGIB1130DN1156604D	EPI_ISL_19625053	30.091	32923	1244.83	94.218
IGIB1130MBC111923D	EPI_ISL_19625058	11.441	43961	1662.68	94.218
IGIB1130B2B3707976D	EPI_ISL_19625070	21.19	31762	1180.08	94.2087
IGIB1130dn1156595D	EPI_ISL_19625081	14.52	43155	1593.74	94.218
IGIB1130B2B3960748D	EPI_ISL_19625087	11.383	743	26.2314	53.5858
IGIB1130B2B3848338D	EPI_ISL_19625100	28.861	29188	687.028	89.1542
IGIB1130B2B3777756D	EPI_ISL_19625124	10.801	32140	1188.66	94.218
IGIB1130B2B3636012D	EPI_ISL_19625148	18.522	37160	1365.13	93.9103
IGIB1130SB1688309D	EPI_ISL_19625154	15.421	91183	3383.47	96.0459
IGIB1130B2B3954131D	EPI_ISL_19625157	15.605	17766	656.702	94.218
IGIB1130PH0372533D	EPI_ISL_19625160	13.54	37320	1388.11	96.0645
IGIB1130B2B4249253D	EPI_ISL_19625188	13.52	42255	1516.98	95.2718
IGIB1130VSH1990274D	EPI_ISL_19625195	26.175	34602	1045.43	88.977
IGIB1130VSH1990265D	EPI_ISL_19625209	28.876	46100	131.817	66.3061
IGIB1130B2B3947654D	EPI_ISL_19625252	18.042	61985	1978.05	94.1994
IGIB1130HHR0151361D	EPI_ISL_19625278	17.362	35075	1315.29	94.218
IGIB1130b2b4280350D	EPI_ISL_19625324	23.054	23723	752.52	91.6814
IGIB1130B2B4019134D	EPI_ISL_19625338	25.435	26822	506.093	84.1276
IGIB1130B2B3781879D	EPI_ISL_19625346	21.088	30853	906.778	87.6714
IGIB1130B2B4242643D	EPI_ISL_19625360	21.351	23417	583.308	85.5451
IGIB1130B2B4172664D	EPI_ISL_19625374	15.901	57462	2025.63	92.3436
IGIB1130B2B4039264D	EPI_ISL_19625377	23.077	13019	73.4043	60.7946
IGIB1130B2B3979588D	EPI_ISL_19625403	18.122	21942	783.311	94.218
IGIB1130DN1135979D	EPI_ISL_19625414	20.501	29927	1006.44	94.218
IGIB1130mb6499575D	EPI_ISL_19625420	19.06	25717	809.144	94.1901
IGIB1130b2b3891211D	EPI_ISL_19625435	15.09	49236	1799.48	94.218
IGIB1130b2b4205703D	EPI_ISL_19625451	14.768	30535	1091.41	94.1994
IGIB1130b2b4000464D	EPI_ISL_19625525	27.672	23478	62.4081	53.1474
IGIB1130bha0269527D	EPI_ISL_19625526	25.092	34820	232.322	80.6584
IGIB1130B2B4327690D	EPI_ISL_19625537	25.137	20376	432.199	90.553
IGIB1130B2B4325711D	EPI_ISL_19625545	25.151	36286	383.447	85.8435
IGIB1130B2B4477676D	EPI_ISL_19625595	19.458	27532	934.944	62.9488
IGIB1130B2B3900481D	EPI_ISL_19625597	15.09	44529	1674.5	94.2087
IGIB1130B2B4395151D	EPI_ISL_19625609	12.739	34907	1333.56	96.0459
IGIB1130DF1129267D	EPI_ISL_19625610	29.962	14600	279.432	73.9998
IGIB1130MB6517396D	EPI_ISL_19625616	12.224	58067	2182.63	98.825
IGIB1130sb1769708D	EPI_ISL_19625621	16.407	30954	1184.62	93.9569
IGIB1130B2B3837757D	EPI_ISL_19625672	17.469	55051	2004.54	94.1994
IGIB1130b2b4396465D	EPI_ISL_19625678	18.63	34377	1225.09	94.218
IGIB1130B2B4337577D	EPI_ISL_19625696	24.563	5280	114.28	86.8693
IGIB1130B2B4429521D	EPI_ISL_19625724	29.954	10523	140.702	89.6764
IGIB1130SP0693722D	EPI_ISL_19625751	22.339	14938	276.474	89.6857
IGIB1130SB1778761D	EPI_ISL_19625757	21.795	49965	720.073	90.5623
IGIB1130B2B4027996D	EPI_ISL_19625758	21.464	24990	167.156	76.0795
IGIB1130B2B4080380D	EPI_ISL_19625804	22.642	46350	1569.52	94.1901
IGIB1130B2B4343735D	EPI_ISL_19625810	21.187	31597	340.316	94.218
IGIB1130B2C188301D	EPI_ISL_19625836	21.721	29937	1039.58	94.218
IGIB1130B2B3797304D	EPI_ISL_19625842	21.683	64812	2268.53	94.1994
IGIB1130b2b4154112D	EPI_ISL_19625847	21.869	69011	2508.13	98.8156
IGIB1130DN1181680D	EPI_ISL_19625886	22.44	24211	689.578	92.5674
IGIB1130MB6486295D	EPI_ISL_19625891	22.434	34028	902.278	90.553
IGIB1130DN1178866D	EPI_ISL_19625905	22.647	18496	482.249	90.553
IGIB1130DN1178867D	EPI_ISL_19625907	22.521	36890	1121.96	92.5767
IGIB1130B2B4170533D	EPI_ISL_19625909	22.22	37059	916.347	88.2123
IGIB1130B2B4025739D	EPI_ISL_19625917	22.07	59563	2155.68	94.0781
IGIB1130B2B4112781D	EPI_ISL_19625946	21.943	28888	862.374	90.553
IGIB1130B2B4037244D	EPI_ISL_19625951	22.129	29617	859.368	90.5437
IGIB1130B2C178236D	EPI_ISL_19625966	22.08	49332	1124.75	90.553
IGIB1130B2B3879454D	EPI_ISL_19626618	22.376	34238	1244.11	94.18
IGIB1130SS0384655D	EPI_ISL_19626856	23.428	26466	753.578	90.65
IGIB1130B2B3838255D	EPI_ISL_19627065	16.644	65487	2438.14	96.9878
IGIB1130B2B4217470D	EPI_ISL_19627076	25.173	40035	584.63	88.0351
IGIB1130B2B3961998D	EPI_ISL_19627080	18.628	26894	905.938	92.5674
IGIB1130B2B3872041D	EPI_ISL_19436039	23.314	44379	155.185	88.5014
IGIB1130B2B3884465D	EPI_ISL_19436074	12.413	41315	217.857	59.0786
IGIB1130B2B3799892D	EPI_ISL_19436117	18.878	11325	273.367	94.1341
IGIB1130B2B3951197D	EPI_ISL_19436142	17.521	23583	575.429	94.1341
IGIB1130B2B4238880D	EPI_ISL_19436171	22.628	24494	602.807	94.1621
IGIB1130VSH1957026D	EPI_ISL_19436180	30.376	22601	86.5009	50.4057
IGIB1130B2B3838915D	EPI_ISL_19436181	20.974	33924	751.447	94.1807
IGIB1130B2B4083941D	EPI_ISL_19436182	20.685	38998	1003.91	94.1714
IGIB1130B2B4019255D	EPI_ISL_19436205	22.328	30553	858.645	94.1714
IGIB1130MB6499667D	EPI_ISL_19436206	22.416	7430	207.369	94.1528
IGIB1130SB1625033D	EPI_ISL_19436230	21.708	38022	1072.25	94.1807
IGIB1130B2B3576135D	EPI_ISL_19436239	10.021	60800	2137.75	94.1901
IGIB1130B2B3841297D	EPI_ISL_19436266	12.985	39245	1278.46	94.1901
IGIB1130B2B3947682D	EPI_ISL_19436351	29.685	41865	29.1868	50.5269
IGIB1130B2B3968257D	EPI_ISL_19436355	25.579	51307	359.146	84.1556
IGIB1130B2B4037087D	EPI_ISL_19436358	26.234	45076	44.6936	59.0786
IGIB1130b2c176709D	EPI_ISL_19436361	26.5	15791	95.8122	64.329
IGIB1130b2b3853864D	EPI_ISL_19436364	16.481	59006	1480.89	96.0272
IGIB1130mb6444754D	EPI_ISL_19624414	27.714	42511	513.016	84.1835
IGIB1130b2b3338122D	EPI_ISL_19624420	29.419	30132	438.357	84.4447
IGIB1130B2B3694817D	EPI_ISL_19436388	14.154	30941	710.77	62.8369
IGIB1130B2B3904957D	EPI_ISL_19436415	25.599	55402	365.941	55.4882
IGIB1130B2B4019928D	EPI_ISL_19436429	26.735	61571	577.043	56.2343
IGIB1130B2B4047685D	EPI_ISL_19436430	26.21	62401	588.509	59.461
IGIB1130B2B4164822D	EPI_ISL_19436433	35.168	51273	320.88	56.2436
IGIB1130B2B3751753D	EPI_ISL_19436451	19.66	29512	746.013	94.1528
IGIB1130B2B3874659D	EPI_ISL_19436455	18.067	41074	1111.04	94.1714
IGIB1130B2B3802191D	EPI_ISL_19436474	15.412	26233	703.009	94.1621
IGIB1130VSH1976927D	EPI_ISL_19436523	23.493	2383	48.3627	56.9803
IGIB1130B2B3901695D	EPI_ISL_19436535	22.86	4421	103.009	76.3965
IGIB1130B2B3524044D	EPI_ISL_19436564	23.35	4239	72.2711	61.494
IGIB1130MB6427060D	EPI_ISL_19624446	13.169	59141	2180.89	95.8594
IGIB1130B2B4258913D	EPI_ISL_19624463	15.995	63351	2165.56	94.2087
IGIB1130B2B4179467D	EPI_ISL_19624519	30.585	46681	235.455	75.6505
IGIB1130B2B4206047D	EPI_ISL_19624520	17.573	52549	1835.83	94.218
IGIB1130B2B4434316D	EPI_ISL_19624554	29.203	25881	234.983	80.6584
IGIB1130MB6511107D	EPI_ISL_19624558	11.285	72575	2660.12	96.0552
IGIB1130DN1188754D	EPI_ISL_19624570	31.293	20821	208.211	76.7323
IGIB1130B2B4043392D	EPI_ISL_19624577	31.531	23529	73.8967	50.1632
IGIB1130B2B4035823D	EPI_ISL_19624586	31.722	19125	165.491	72.2279
IGIB1130B2B4368859D	EPI_ISL_19624606	20.983	28359	866.221	94.1994
IGIB1130SS0374534D	EPI_ISL_19624624	21.621	42217	1313.13	94.2087
IGIB1130B2B3802752D	EPI_ISL_19624683	20.572	17634	263.597	90.5344
IGIB1130VSH1940735D	EPI_ISL_19624702	20.217	35451	1186.05	92.5674
IGIB1130B2B3742699D	EPI_ISL_19624754	26.163	31936	393.155	85.4239
IGIB1130B2B3803310D	EPI_ISL_19624766	19.004	31502	1076.23	94.2087
IGIB1130GGN222775D	EPI_ISL_19624773	24.129	25229	347.641	79.1196
IGIB1130B2B4033623D	EPI_ISL_19624790	14.811	43646	1527.62	96.0645
IGIB1130B2B4367756D	EPI_ISL_19624801	24.147	25223	699.224	90.5437
IGIB1130B2B4250104D	EPI_ISL_19624831	26.296	25991	401.189	87.1491
IGIB1130B2B4367645D	EPI_ISL_19624832	16.927	60220	2177.36	94.1994
IGIB1130b2b4496347D	EPI_ISL_19624859	18.509	6516	221.901	91.5229
IGIB1130B2B4460792D	EPI_ISL_19624869	19.988	34959	1231.97	94.2087
IGIB1130SB1755053D	EPI_ISL_19624878	26.88	44088	1579.73	94.218
IGIB1130b2b4356418D	EPI_ISL_19624897	19.697	69268	2526.84	98.8343
IGIB1130B2B3959851D	EPI_ISL_19624932	23.514	11166	55.6476	56.8311
IGIB1130B2B4537804D	EPI_ISL_19624967	26.091	33826	693.511	90.208
IGIB1130MB6524432D	EPI_ISL_19624976	22.159	35651	1188.12	90.5623
IGIB1130B2B3898447D	EPI_ISL_19625021	21.082	40218	1425.77	94.218
IGIB1130B2B3712945D	EPI_ISL_19625033	21.503	22960	812.396	92.5394
IGIB1130B2B3966835D	EPI_ISL_19625041	18.085	33642	1242.8	92.5487
IGIB1130GGN242778D	EPI_ISL_19625042	20.86	29087	1073.13	94.2087
IGIB1130B2B3904950D	EPI_ISL_19625052	29.015	29935	1081.29	94.218
IGIB1130B2B3900886D	EPI_ISL_19625056	20.538	5779	125.838	81.6656
IGIB1130B2B3853308D	EPI_ISL_19625071	16.997	70462	2494.24	94.218
IGIB1130B2B3949500D	EPI_ISL_19625093	30.362	42763	1043.88	90.5623
IGIB1130B2B3969592D	EPI_ISL_19625113	16.868	51004	1776.85	94.2087
IGIB1130B2B4037290D	EPI_ISL_19625118	16.016	35285	1293.4	94.1994
IGIB1130B2B4025413D	EPI_ISL_19625125	32.331	8828	201.414	87.9698
IGIB1130B2B3969797D	EPI_ISL_19625128	19.643	25157	808.493	89.3034
IGIB1130B2B3757851D	EPI_ISL_19625143	21.156	32575	1091.97	94.246
IGIB1130b2b4043103D	EPI_ISL_19625224	12.589	72612	2707.59	98.8156
IGIB1130B2B4037284D	EPI_ISL_19625260	17.949	47244	1377.58	92.5767
IGIB1130B2B3848571D	EPI_ISL_19625334	27.763	25625	203.643	71.2021
IGIB1130MB6499600D	EPI_ISL_19625340	24.841	33483	47.3618	56.5513
IGIB1130B2B4230233D	EPI_ISL_19625342	24.831	30165	252.696	81.3951
IGIB1130B2B3897170D	EPI_ISL_19625356	28.838	21952	74.2121	52.2335
IGIB1130MB6499774D	EPI_ISL_19625370	18.979	26668	868.297	89.6857
IGIB1130B2B3578506D	EPI_ISL_19625391	29.938	22222	134.291	64.3943
IGIB1130MB6489121D	EPI_ISL_19625400	15.868	44670	1566.4	92.4368
IGIB1130B2B4136630D	EPI_ISL_19625402	14.119	31070	1123.31	92.3809
IGIB1130MB6467988D	EPI_ISL_19625456	25.365	16514	320.298	90.5623
IGIB1130B2B4161132D	EPI_ISL_19625469	15.608	44649	1543.44	94.2087
IGIB1130B2B4206106D	EPI_ISL_19625470	25.538	14817	99.3418	73.9159
IGIB1130dn1141778D	EPI_ISL_19625531	21.167	41172	216.898	83.3629
IGIB1130b2b4405275D	EPI_ISL_19625554	20.683	30437	1034.23	92.5767
IGIB1130B2B4397443D	EPI_ISL_19625587	26.596	10087	115.217	72.3398
IGIB1130B2B3961326D	EPI_ISL_19625594	24.182	11753	318.96	87.0372
IGIB1130B2B4247856D	EPI_ISL_19625608	14.86	30215	1154.33	94.218
IGIB1130B2B3714523D	EPI_ISL_19625663	17.496	23079	797.395	90.5623
IGIB1130B2B3636330D	EPI_ISL_19625667	27.087	27065	572.796	85.8901
IGIB1130b2b4393364D	EPI_ISL_19625680	20.949	44905	1454.55	94.1994
IGIB1130b2b4136179D	EPI_ISL_19625685	18.073	77571	2778.62	94.1994
IGIB1130B2B4259362D	EPI_ISL_19625686	21.778	21851	512.45	89.6764
IGIB1130SS0383930D	EPI_ISL_19625721	29.336	18294	465.282	89.7044
IGIB1130b2b4166053D	EPI_ISL_19625727	18.84	11152	374.289	91.3271
IGIB1130B2B3799873D	EPI_ISL_19625737	22.37	15518	529.968	94.2087
IGIB1130B2B4019230D	EPI_ISL_19625754	22.461	23608	627.766	89.6764
IGIB1130sp0696441D	EPI_ISL_19625772	21.75	62202	2007.39	96.9691
IGIB1130b2b4143148D	EPI_ISL_19625773	21.546	27575	134.98	68.4417
IGIB1130b2b4204440D	EPI_ISL_19625780	21.718	35741	170.424	73.3284
IGIB1130b2b4173305D	EPI_ISL_19625783	21.656	36730	871.881	92.5674
IGIB1130B2B4205893D	EPI_ISL_19625789	21.719	31019	684.39	87.6807
IGIB1130B2B4027980D	EPI_ISL_19625808	21.14	55253	2035.32	94.2367
IGIB1130B2B4394466D	EPI_ISL_19625822	21.647	28531	354.923	90.5437
IGIB1130B2B4367029D	EPI_ISL_19625830	21.467	56235	1837.19	94.218
IGIB1130b2b4258978D	EPI_ISL_19625855	21.617	39077	1037.02	92.5767
IGIB1130DN1184588D	EPI_ISL_19625882	21.944	24389	605.394	90.5437
IGIB1130B2B4390201D	EPI_ISL_19625893	22.373	46817	1599.33	94.218
IGIB1130B2B3426620D	EPI_ISL_19625914	21.71	34210	1016.96	94.2087
IGIB1130B2B3802098D	EPI_ISL_19625925	21.833	24232	537.938	87.6807
IGIB1130B2B4079510D	EPI_ISL_19625955	22.34	17854	340.217	94.2087
IGIB1130B2B3903427D	EPI_ISL_19625958	22.944	89518	3231.15	96.0645
IGIB1130B2B4033027D	EPI_ISL_19627075	27.106	31955	360.055	81.936
IGIB1130B2B3965753D	EPI_ISL_19436001	16.835	57535	502.289	93.6585
IGIB1130B2B3984823D	EPI_ISL_19436014	13.632	101593	912.1	96.0272
IGIB1130B2B3844011D	EPI_ISL_19436017	18.805	65396	531.97	94.9921
IGIB1130B2B3972229D	EPI_ISL_19436022	19.446	80734	482.464	94.1807
IGIB1130B2B3932672D	EPI_ISL_19436027	16.86	51747	448.131	96.5774
IGIB1130B2B4114355D	EPI_ISL_19436036	20.169	58882	435.326	94.1154
IGIB1130B2B4016477D	EPI_ISL_19436037	13.403	94139	850.974	96.0086
IGIB1130B2B3903432D	EPI_ISL_19436044	25.869	26691	69.4693	62.7343
IGIB1130B2B3877257D	EPI_ISL_19436059	7.726	38101	255.333	62.2494
IGIB1130GGN245504D	EPI_ISL_19436065	8.32	47723	377.764	62.5571
IGIB1130B2B3874589D	EPI_ISL_19436071	8.591	81145	527.276	59.0879
IGIB1130B2B4112315D	EPI_ISL_19436078	17.351	52371	241.816	56.6446
IGIB1130B2B3760823D	EPI_ISL_19436084	14.495	70980	448.513	59.1812
IGIB1130B2B3877906D	EPI_ISL_19436104	6.856	37720	1000.13	94.1714
IGIB1130B2B4007117D	EPI_ISL_19436107	22.143	63054	1032.34	94.1621
IGIB1130B2B3838771D	EPI_ISL_19436125	24.474	12813	137.139	71.5005
IGIB1130B2B4114217D	EPI_ISL_19436126	19.804	28273	709.85	94.1714
IGIB1130MB6462014D	EPI_ISL_19436130	19.763	983	21.9517	50.3684
IGIB1130B2B3949170D	EPI_ISL_19436133	24.564	39995	802.819	92.1757
IGIB1130GGN245326D	EPI_ISL_19436137	24.388	18368	244.914	78.0752
IGIB1130MB6444532D	EPI_ISL_19436141	14.021	65590	1704.4	94.1434
IGIB1130MB6489282D	EPI_ISL_19436165	15.075	23118	580.602	92.5301
IGIB1130B2B3929574D	EPI_ISL_19436167	22.638	33018	938.372	94.1714
IGIB1130B2B3979871D	EPI_ISL_19436179	20.355	36015	924.153	94.1807
IGIB1130MB6489453D	EPI_ISL_19436185	16.009	46458	1282.65	94.1621
IGIB1130B2B3390281D	EPI_ISL_19436189	22.419	21322	560.058	92.4648
IGIB1130B2B3962739D	EPI_ISL_19436203	22.257	36881	1024.5	94.1621
IGIB1130SS0383571D	EPI_ISL_19436217	22.516	46677	1307.81	96.0179
IGIB1130B2B4008878D	EPI_ISL_19436226	21.674	35075	933.312	94.1434
IGIB1130VSH1944383ED	EPI_ISL_19436227	21.192	50101	1319	94.1528
IGIB1130B2B3729476D	EPI_ISL_19436244	14.088	40656	1082.68	91.3737
IGIB1130B2B4012420D	EPI_ISL_19436247	12.114	52479	1963.54	92.3622
IGIB1130B2B3803106D	EPI_ISL_19436259	15.859	35113	1008.15	94.1714
IGIB1130B2B3828606D	EPI_ISL_19436264	15.02	32872	1340.94	94.1714
IGIB1130B2C178652D	EPI_ISL_19436270	9.431	49460	1799.75	94.1994
IGIB1130B2B3952512D	EPI_ISL_19436289	9.75	34779	2056.59	94.1621
IGIB1130B2B3490813D	EPI_ISL_19436296	19.835	93232	2705.68	94.1901
IGIB1130B2B4112119D	EPI_ISL_19436297	18.107	53350	1459.92	92.5114
IGIB1130B2B3636504D	EPI_ISL_19436313	24.118	79006	852.91	89.6577
IGIB1130B2B4014741D	EPI_ISL_19436314	19.713	37610	819.427	94.1621
IGIB1130B2B3959000D	EPI_ISL_19436315	17.938	55835	1235.24	94.1714
IGIB1130B2B4025906D	EPI_ISL_19436328	21.281	64344	1367.71	94.1714
IGIB1130B2B3884843D	EPI_ISL_19436330	18.654	55698	384.368	86.2725
IGIB1130B2B4025416D	EPI_ISL_19436337	12.804	36555	944.677	94.1714
IGIB1130B2B3970620D	EPI_ISL_19436352	24.079	86151	895.375	90.4691
IGIB1130b2b4017351D	EPI_ISL_19436366	23.885	59822	929.423	94.1155
IGIB1130b2b3969845D	EPI_ISL_19436377	25.961	18535	25.1995	50.6481
IGIB1130VSH1957589D	EPI_ISL_19624373	29.371	20608	213.239	68.8707
IGIB1130B2B4083926D	EPI_ISL_19624378	18.455	18461	192.102	70.6239
IGIB1130B2B4175270D	EPI_ISL_19624398	30.838	26790	172.698	66.4273
IGIB1130b2b3863863D	EPI_ISL_19624401	17.554	28014	937.487	94.2087
IGIB1130b2b3893147D	EPI_ISL_19624408	29.474	29882	647.99	87.4196
IGIB1130b2b3968919D	EPI_ISL_19624410	20.084	31751	807.064	90.553
IGIB1130SB1688508D	EPI_ISL_19436391	22.896	41839	897.912	62.8462
IGIB1130B2B3973677D	EPI_ISL_19436394	18.396	58578	1539.67	94.1901
IGIB1130B2B4007098D	EPI_ISL_19436432	22.842	22558	247.417	59.461
IGIB1130B2B3879067D	EPI_ISL_19436434	15.897	45365	1231.32	94.1434
IGIB1130B2B3931933D	EPI_ISL_19436444	24.691	8243	158.87	64.4316
IGIB1130B2B3802192D	EPI_ISL_19436475	13.381	73101	1933.93	94.1528
IGIB1130B2B3904429D	EPI_ISL_19436483	16.883	14015	358.243	94.1621
IGIB1130VSH1953723D	EPI_ISL_19436485	21.821	3531	82.1826	71.4073
IGIB1130DN1176856D	EPI_ISL_19436492	23.706	16588	401.358	90.4877
IGIB1130B2B4332819D	EPI_ISL_19436524	20.674	7581	185.885	87.746
IGIB1130B2B4258994D	EPI_ISL_19436531	18.891	11514	285.529	92.2223
IGIB1130VSH1966607D	EPI_ISL_19436545	24.655	8674	218.263	86.86
IGIB1130B2B3524016D	EPI_ISL_19436550	27.58	7401	66.7249	54.1173
IGIB1130B2B4428366D	EPI_ISL_19624478	15.437	66039	2397.52	94.2087
IGIB1130B2B4252225D	EPI_ISL_19624487	19.906	44601	1382.62	94.218
IGIB1130SS0386736D	EPI_ISL_19624510	23.937	28746	377.833	82.6261
IGIB1130B2B4600871D	EPI_ISL_19624548	20.105	54238	1867.97	94.2087
IGIB1130B2B3650296D	EPI_ISL_19624563	31.334	28940	497.571	74.121
IGIB1130B2B3960367D	EPI_ISL_19624566	23.002	31508	732.065	92.5674
IGIB1130B2B4389960D	EPI_ISL_19624587	17.61	53766	1598.43	94.1994
IGIB1130DN1169618D	EPI_ISL_19624611	33.061	14582	195.806	77.413
IGIB1130B2B2968555D	EPI_ISL_19624615	24.478	26859	505.455	90.5437
IGIB1130B2B3713762D	EPI_ISL_19624632	22.71	18561	461.326	90.5344
IGIB1130B2B3893206D	EPI_ISL_19624700	25.555	16262	245.196	80.9195
IGIB1130B2B3422050D	EPI_ISL_19624711	29.944	38951	237.401	72.3771
IGIB1130B2B3514190D	EPI_ISL_19624779	33.813	30246	706.296	92.5674
IGIB1130VSH1968073D	EPI_ISL_19624809	27.26	10332	116.115	72.4704
IGIB1130SB1817592D	EPI_ISL_19624818	20.812	36608	1250.65	94.1994
IGIB1130B2B4367633D	EPI_ISL_19624827	18.694	55093	1899.55	94.2087
IGIB1130B2B4112012D	EPI_ISL_19624829	22.039	29007	752.306	90.5623
IGIB1130MB6502522D	EPI_ISL_19624839	18.354	57753	2021.29	94.2087
IGIB1130b2b4312150D	EPI_ISL_19624850	23.497	28656	859.461	90.5437
IGIB1130b2b4142773D	EPI_ISL_19624853	21.773	16898	553.849	92.5487
IGIB1130b2b4390894D	EPI_ISL_19624864	20.769	20023	697.252	94.2087
IGIB1130GGN230643D	EPI_ISL_19624867	15.339	91083	3328.05	98.8343
IGIB1130B2B4080236D	EPI_ISL_19624871	25.674	10642	296.771	85.8715
IGIB1130B2B4080882D	EPI_ISL_19624928	22.577	8704	151.151	71.7989
IGIB1130b2b4283301D	EPI_ISL_19624933	25.676	13905	46.7236	52.476
IGIB1130B2B4577126D	EPI_ISL_19624944	22.736	11303	281.606	85.7782
IGIB1130B2B4077200UD	EPI_ISL_19624954	16.077	33506	1197.82	94.1994
IGIB1130B2B3396339D	EPI_ISL_19625008	19.212	7831	138.402	75.865
IGIB1130SP0682972D	EPI_ISL_19625044	21.686	14863	497.947	92.2037
IGIB1130B2B4045932D	EPI_ISL_19625046	31.19	5766	68.6422	68.8707
IGIB1130B2B3974539D	EPI_ISL_19625068	19.215	31689	1174.13	94.2087
IGIB1130B2B4041893D	EPI_ISL_19625092	21.492	20832	703.453	94.2087
IGIB1130B2B3961603D	EPI_ISL_19625108	16.227	39697	1426.61	94.2087
IGIB1130B2B3971858D	EPI_ISL_19625114	23.618	41936	1454.7	94.218
IGIB1130B2B3147177D	EPI_ISL_19625151	16.127	27324	1017.41	94.2087
IGIB1130B2B3966934D	EPI_ISL_19625153	21.244	18574	666.821	94.2087
IGIB1130PH0372538D	EPI_ISL_19625159	28.484	11971	51.6439	62.5664
IGIB1130B2B4327252D	EPI_ISL_19625190	24.731	32386	306.787	88.2309
IGIB1130B2B4388408D	EPI_ISL_19625194	23.589	30183	843.895	92.5581
IGIB1130mb6511220D	EPI_ISL_19625228	18.782	35691	1175.25	92.7632
IGIB1130B2B3872413D	EPI_ISL_19625229	26.869	1211	34.6015	57.5678
IGIB1130B2B3965578D	EPI_ISL_19625243	19.933	30925	1118.23	96.9785
IGIB1130B2B4027730D	EPI_ISL_19625271	22.902	29841	905.128	90.5437
IGIB1130B2B3870609D	EPI_ISL_19625295	28.476	13560	148.883	79.2316
IGIB1130B2B3764366D	EPI_ISL_19625296	23.154	1213	37.4282	62.3986
IGIB1130b2b4152542D	EPI_ISL_19625308	13.136	128955	4172.8	98.8156
IGIB1130b2b4237434D	EPI_ISL_19625321	12.696	52045	1901.26	96.0366
IGIB1130ggn0174240D	EPI_ISL_19625325	15.456	43849	1611.82	86.6549
IGIB1130GGN0174219D	EPI_ISL_19625349	28.285	67989	361.996	83.0365
IGIB1130B2B3944130D	EPI_ISL_19625355	28.63	39354	167.922	73.4123
IGIB1130B2C178806D	EPI_ISL_19625383	24.045	30811	1002.43	91.3084
IGIB1130B2B3399068D	EPI_ISL_19625390	18.415	25587	842.032	86.888
IGIB1130B2B4163508D	EPI_ISL_19625393	19.366	64090	2220.49	91.3271
IGIB1130B2B4236107D	EPI_ISL_19625397	19.761	41424	1405.5	94.2087
IGIB1130DN1137304D	EPI_ISL_19625398	27.729	26227	116.883	69.1784
IGIB1130B2B4168000D	EPI_ISL_19625413	22.977	12634	202.197	83.4095
IGIB1130DN1168347D	EPI_ISL_19625415	25.601	26853	717.854	90.5623
IGIB1130VSH1960615D	EPI_ISL_19625416	27.961	22054	90.665	73.7946
IGIB1130vsh1960505D	EPI_ISL_19625421	20.754	38862	1188.81	93.9849
IGIB1130b2b4235987D	EPI_ISL_19625424	22.328	26204	814.76	94.218
IGIB1130sb1788537D	EPI_ISL_19625426	26.732	20639	356.072	89.1262
IGIB1130b2b4211871D	EPI_ISL_19625437	28.569	38749	242.617	81.8801
IGIB1130b2b4217425D	EPI_ISL_19625438	28.792	49325	295.967	86.5523
IGIB1130B2B4161133D	EPI_ISL_19625471	22.104	57119	1856.18	94.218
IGIB1130B2B4096177D	EPI_ISL_19625476	25.461	27387	503.667	89.1355
IGIB1130B2B4367979D	EPI_ISL_19625481	15.4	23321	634.422	92.5674
IGIB1130B2B4370119D	EPI_ISL_19625502	29.714	35716	116.469	69.4675
IGIB1130B2B3326623D	EPI_ISL_19625506	27.817	33390	152.369	65.131
IGIB1130B2B4309355D	EPI_ISL_19625538	17.231	87842	3058.18	96.9878
IGIB1130B2B4374974D	EPI_ISL_19625540	20.499	57896	2056.77	96.0272
IGIB1130B2B4039965D	EPI_ISL_19625547	26.821	40002	236.41	78.5135
IGIB1130VSH2011960D	EPI_ISL_19625551	21.012	30359	773.231	90.5623
IGIB1130B2B4223446D	EPI_ISL_19625573	23.613	31109	606.894	90.5623
IGIB1130B2B4321231D	EPI_ISL_19625582	21.9	26811	826.05	92.5581
IGIB1130DN1182463D	EPI_ISL_19625601	16.616	61517	2267.75	96.0459
IGIB1130b2b4362952D	EPI_ISL_19625625	16.075	27713	1093.46	94.2087
IGIB1130B2B4043184D	EPI_ISL_19625659	17.456	58040	2012.28	94.218
IGIB1130b2b3875390D	EPI_ISL_19625681	29.644	26732	591.533	82.5235
IGIB1130B2B4082855D	EPI_ISL_19625687	29.21	38381	998.495	89.695
IGIB1130B2B4367388D	EPI_ISL_19625689	30.89	28711	735.072	89.6857
IGIB1130MB6444282D	EPI_ISL_19625700	28.647	14294	365.501	87.6434
IGIB1130B2B3968265D	EPI_ISL_19625714	17.933	40862	1396.03	96.4189
IGIB1130B2B4007086D	EPI_ISL_19625719	23.933	19826	366.795	89.695
IGIB1130B2B4007132D	EPI_ISL_19625732	24.581	9732	145.148	89.695
IGIB1130B2B4230666D	EPI_ISL_19625734	22.06	23793	751.239	91.3084
IGIB1130B2B4206335D	EPI_ISL_19625756	21.713	52878	1674.15	94.1901
IGIB1130B2B4170109D	EPI_ISL_19625760	21.777	23561	332.464	90.525
IGIB1130B2B4211985D	EPI_ISL_19625769	21.49	29287	366.204	85.6757
IGIB1130vsh1975298D	EPI_ISL_19625778	21.439	25927	107.794	69.0385
IGIB1130b2b4204441D	EPI_ISL_19625782	21.846	33215	315.85	81.4697
IGIB1130GGN231945D	EPI_ISL_19625784	21.487	30649	901.816	91.411
IGIB1130MB6511379D	EPI_ISL_19625801	22.109	30358	868.238	94.218
IGIB1130B2B4367050D	EPI_ISL_19625828	21.973	9557	165.629	85.5731
IGIB1130B2B4367023D	EPI_ISL_19625831	21.855	27886	339.63	80.7144
IGIB1130SS0358490D	EPI_ISL_19625837	22.135	24820	420.165	92.0731
IGIB1130b2b4211920D	EPI_ISL_19625857	21.913	46267	1544.25	94.218
IGIB1130b2b4033015D	EPI_ISL_19625858	22.178	24448	678.651	90.5623
IGIB1130b2b4211915D	EPI_ISL_19625864	21.884	24825	663.811	90.5623
IGIB1130B2B4432996D	EPI_ISL_19625881	22.122	26090	717.974	87.6527
IGIB1130B2B4376053D	EPI_ISL_19625889	22.5	45586	1566.61	93.8916
IGIB1130B2B4209498D	EPI_ISL_19625890	22.49	33195	792.669	89.807
IGIB1130B2B4437998D	EPI_ISL_19625900	22.414	56206	2021.15	96.0552
IGIB1130B2B4047768D	EPI_ISL_19625921	21.884	21335	421.7	87.6807
IGIB1130B2B3917034D	EPI_ISL_19625923	21.919	37480	1333.07	96.0645
IGIB1130B2B4012162D	EPI_ISL_19625926	21.896	20824	459.455	92.5767
IGIB1130B2B4007179D	EPI_ISL_19625930	21.948	26371	720.74	90.553
IGIB1130B2B4012278D	EPI_ISL_19625933	21.626	29051	827.161	90.553
IGIB1130B2B3969347D	EPI_ISL_19625944	21.98	23624	766.605	92.5487
IGIB1130B2B3953083D	EPI_ISL_19625947	21.775	38946	1276.66	94.218
IGIB1130B2B4101247D	EPI_ISL_19626620	22.621	88746	3092.69	98.8
IGIB1130B2B4266585D	EPI_ISL_19627073	24.227	41089	687.195	90.0494
IGIB1130B2B4097446D	EPI_ISL_19627078	26.774	15119	98.9681	70.9503
IGIB1130VSH1940464D	EPI_ISL_19435997	11.011	115558	1104.78	97.967
IGIB1130B2B3757681D	EPI_ISL_19435998	13.154	143156	1343.35	96.0272
IGIB1130B2B4079928D	EPI_ISL_19436000	14.56	130155	1205.11	96.0272
IGIB1130VSH1785703D	EPI_ISL_19436002	11.037	77591	782.743	97.7898
IGIB1130GGN245637D	EPI_ISL_19436003	13.342	86828	791.81	97.967
IGIB1130B2B3964725D	EPI_ISL_19436005	22.352	35443	185.61	93.2855
IGIB1130B2B3952304D	EPI_ISL_19436007	14.88	110775	969.152	96.0179
IGIB1130B2B3968694D	EPI_ISL_19436008	16.136	79771	715.421	96.8572
IGIB1130B2B3982422D	EPI_ISL_19436009	14.28	59222	582.036	95.934
IGIB1130B2B3893074D	EPI_ISL_19436010	22.324	33622	252.48	93.6678
IGIB1130B2B3917008D	EPI_ISL_19436011	28.523	40218	48.1455	52.4014
IGIB1130B2B3917015D	EPI_ISL_19436012	13.936	47366	469.562	95.8967
IGIB1130B2B3655012D	EPI_ISL_19436013	21.799	18724	63.7545	63.1633
IGIB1130B2B3953855D	EPI_ISL_19436015	23.32	41647	182.189	90.4225
IGIB1130B2B4112458D	EPI_ISL_19436020	23.649	50003	299.82	93.845
IGIB1130B2B4016473D	EPI_ISL_19436025	13.538	80767	801.172	96.0272
IGIB1130B2B4031944D	EPI_ISL_19436028	19.19	40104	328.124	94.1341
IGIB1130B2B3949251D	EPI_ISL_19436029	17.337	54276	505.523	95.8407
IGIB1130B2B4006914D	EPI_ISL_19436030	18.869	41796	301.479	94.1341
IGIB1130B2B3968853D	EPI_ISL_19436032	12.945	71292	636.482	93.901
IGIB1130SS0379661D	EPI_ISL_19436040	13.634	109089	961.759	96.0272
IGIB1130SP0687196D	EPI_ISL_19436042	16.941	106327	888.852	96.0366
IGIB1130B2B3967818D	EPI_ISL_19436045	13.625	75002	711.675	96.0086
IGIB1130B2B4031499D	EPI_ISL_19436046	15.286	62101	551.465	94.1714
IGIB1130B2B3694541D	EPI_ISL_19436047	16.569	48305	400.966	94.1621
IGIB1130B2B3931565D	EPI_ISL_19436048	21.302	40426	318.559	94.1621
IGIB1130B2B3917259D	EPI_ISL_19436049	13.352	79130	332.503	59.1998
IGIB1130B2B3959691D	EPI_ISL_19436050	12.916	114958	659.136	59.1998
IGIB1130B2B4112870D	EPI_ISL_19436051	13.864	68562	372.983	59.0973
IGIB1130B2B4037228D	EPI_ISL_19436052	16.675	52667	305.758	58.9667
IGIB1130B2B3689311D	EPI_ISL_19436055	10.495	54937	260.346	62.3333
IGIB1130VSH1950071D	EPI_ISL_19436056	14.452	25615	122.762	56.8125
IGIB1130B2B3741752D	EPI_ISL_19436057	10.981	45584	299.215	59.0506
IGIB1130B2B3898201D	EPI_ISL_19436058	8.187	54312	323.452	62.5571
IGIB1130VSH1923964D	EPI_ISL_19436060	9.23	58173	430.42	59.1159
IGIB1130B2B3968616D	EPI_ISL_19436063	13.742	78047	570.572	62.3893
IGIB1130GGN245510D	EPI_ISL_19436067	12.797	36312	245.981	59.1532
IGIB1130B2B3769383D	EPI_ISL_19436068	13.461	36077	248.472	59.0973
IGIB1130SS0379574D	EPI_ISL_19436072	11.407	54259	404.498	59.06
IGIB1130DD0500045D	EPI_ISL_19436073	8.309	48068	402.508	64.2357
IGIB1130B2B3843362D	EPI_ISL_19436077	10.07	33854	205.734	59.2092
IGIB1130B2B4045531D	EPI_ISL_19436079	7.247	93788	625.018	64.2078
IGIB1130B2B3912348D	EPI_ISL_19436080	9.823	86825	536.794	63.8347
IGIB1130B2B4105751D	EPI_ISL_19436082	12.046	45980	214.214	54.966
IGIB1130B2B4031500D	EPI_ISL_19436089	11.696	57941	400.757	59.0133
IGIB1130B2B3967428D	EPI_ISL_19436091	7.987	81074	2195.52	96.9505
IGIB1130B2B3968645D	EPI_ISL_19436092	9.474	86781	2237.65	94.1621
IGIB1130B2B3996060D	EPI_ISL_19436096	9.981	58236	1524.89	94.1807
IGIB1130B2B4023230D	EPI_ISL_19436098	15.057	32576	443.012	85.0322
IGIB1130B2B3959680D	EPI_ISL_19436102	11.802	26169	640.958	94.1714
IGIB1130VSH1785557D	EPI_ISL_19436110	14.953	37469	996.874	94.1807
IGIB1130B2B3906916D	EPI_ISL_19436111	16.572	11968	302.731	94.1434
IGIB1130B2B3968464D	EPI_ISL_19436112	11.994	20817	543.859	94.1901
IGIB1130VSH1939240D	EPI_ISL_19436113	17.719	23939	611.359	94.1434
IGIB1130MB6444396D	EPI_ISL_19436114	13.466	37388	997.682	94.1621
IGIB1130B2B4026669D	EPI_ISL_19436115	18.267	16272	307.459	71.9948
IGIB1130SB1797638D	EPI_ISL_19436116	10.226	26898	725.053	94.1807
IGIB1130B2B4031112D	EPI_ISL_19436120	11.181	22929	602.721	94.1341
IGIB1130B2B4032614D	EPI_ISL_19436122	21.325	7159	161.635	82.3464
IGIB1130B2B3389038D	EPI_ISL_19436124	14.311	32902	876.524	94.1714
IGIB1130B2B4114193D	EPI_ISL_19436127	15.539	15477	334.334	94.1714
IGIB1130B2B4032976D	EPI_ISL_19436129	16.185	15461	407.269	94.1714
IGIB1130VSH1923922D	EPI_ISL_19436132	11.526	25604	692.748	94.1621
IGIB1130B2B3694550D	EPI_ISL_19436138	18.263	49835	1318.55	94.1434
IGIB1130B2B3974358D	EPI_ISL_19436139	12.744	101920	2654.95	96.0179
IGIB1130VSH1951851D	EPI_ISL_19436140	20.386	42224	1046.87	94.1714
IGIB1130B2B4114191D	EPI_ISL_19436144	11.501	58386	1532.16	94.1714
IGIB1130B2B4105485D	EPI_ISL_19436149	20.729	34774	697.038	94.1434
IGIB1130B2B3986369D	EPI_ISL_19436151	11.363	31506	795.128	94.1714
IGIB1130B2B2941940D	EPI_ISL_19436152	16.203	12780	305.113	94.1528
IGIB1130B2B4007992D	EPI_ISL_19436158	26.564	40259	380.309	87.5874
IGIB1130B2B3959614D	EPI_ISL_19436160	17.726	42609	1072.64	94.1248
IGIB1130B2B3962233D	EPI_ISL_19436162	17.345	32492	825.755	94.1341
IGIB1130DN1137960D	EPI_ISL_19436163	16.061	18730	438.421	94.1714
IGIB1130DN1119358D	EPI_ISL_19436164	12.01	56039	1421.1	94.1714
IGIB1130B2B3923095D	EPI_ISL_19436166	22.569	22437	604.63	94.1621
IGIB1130B2B4017875D	EPI_ISL_19436169	22.74	25262	709.492	94.1714
IGIB1130B2B4105221D	EPI_ISL_19436173	15.814	39498	862.821	94.0968
IGIB1130DN1137727D	EPI_ISL_19436174	19.617	12773	375.135	94.1621
IGIB1130B2B3944692D	EPI_ISL_19436175	21.43	31834	876.817	94.1807
IGIB1130B2B3951981D	EPI_ISL_19436183	14.736	25085	647.154	94.1621
IGIB1130B2B3715812D	EPI_ISL_19436186	21.881	24443	622.989	94.1528
IGIB1130B2B3981108D	EPI_ISL_19436188	22.447	49500	1427.09	96.9411
IGIB1130B2B3758074D	EPI_ISL_19436190	22.503	23883	429.544	90.4318
IGIB1130B2B4154243D	EPI_ISL_19436191	22.357	24744	694.916	94.1714
IGIB1130B2B4240496D	EPI_ISL_19436194	21.958	28507	817.602	96.9411
IGIB1130B2B3965536D	EPI_ISL_19436195	22.399	34872	970.484	94.1714
IGIB1130B2B4122170D	EPI_ISL_19436196	22.015	40315	1122.87	94.1807
IGIB1130DN1135353D	EPI_ISL_19436197	22.185	16314	451.61	92.5114
IGIB1130B2B3932179D	EPI_ISL_19436198	22.186	25375	725.634	94.1528
IGIB1130B2B4176423D	EPI_ISL_19436199	22.47	27963	783.116	94.1528
IGIB1130B2B4174671D	EPI_ISL_19436200	22.376	26605	390.356	92.4275
IGIB1130B2B4201939D	EPI_ISL_19436201	22.449	35906	1009.47	94.1714
IGIB1130B2B3968046D	EPI_ISL_19436202	22.355	27555	761.317	94.1621
IGIB1130B2B3944301D	EPI_ISL_19436204	22.546	53764	1519.87	94.1621
IGIB1130B2B4174456D	EPI_ISL_19436207	22.35	16348	448.194	92.5208
IGIB1130DF1096086D	EPI_ISL_19436211	22.854	41926	408.459	84.9389
IGIB1130DD0504066D	EPI_ISL_19436214	22.35	27578	761.399	94.1714
IGIB1130B2C175900D	EPI_ISL_19436216	22.459	31018	872.408	94.1714
IGIB1130dd0504066eD	EPI_ISL_19436218	19.65	33941	969.185	94.1807
IGIB1130B2B4167825D	EPI_ISL_19436222	21.981	35466	1013.29	94.1714
IGIB1130B2B4206338D	EPI_ISL_19436223	21.003	23679	675.893	94.1714
IGIB1130B2B4017576D	EPI_ISL_19436225	21.904	41886	1119.27	94.1714
IGIB1130SS0384356D	EPI_ISL_19436229	21.894	35338	594.884	93.901
IGIB1130DN1168098D	EPI_ISL_19436231	21.686	36946	983.046	94.1528
IGIB1130B2B4047477D	EPI_ISL_19436234	15.032	34101	882.397	94.1621
IGIB1130B2B3893337D	EPI_ISL_19436235	16.755	20601	567.266	94.1621
IGIB1130B2B3337311D	EPI_ISL_19436236	10.257	38746	1519.99	94.1807
IGIB1130GGN233557D	EPI_ISL_19436237	8.316	51042	1731.33	94.1807
IGIB1130DN1124725D	EPI_ISL_19436241	14.598	61569	1908.51	94.1621
IGIB1130B2B3755109D	EPI_ISL_19436242	8.697	60824	2312.43	96.0179
IGIB1130GGN242228D	EPI_ISL_19436243	9.662	58789	2241.66	91.3644
IGIB1130B2C181191D	EPI_ISL_19436245	14.262	47753	1562.83	94.1714
IGIB1130B2B3756801D	EPI_ISL_19436246	14.385	66309	2358.78	94.1901
IGIB1130B2B3983807D	EPI_ISL_19436248	12.055	21904	775.292	94.1807
IGIB1130DD0500829D	EPI_ISL_19436249	11.055	31046	1178.73	94.1807
IGIB1130B2B3973678D	EPI_ISL_19436251	8.498	42034	1573.66	96.0459
IGIB1130B2B4026901D	EPI_ISL_19436256	12.776	53599	1761.11	94.1807
IGIB1130DN1124723D	EPI_ISL_19436257	15.561	40002	1149.91	94.1994
IGIB1130B2B4084898D	EPI_ISL_19436258	11.066	49308	1786.04	94.1621
IGIB1130DN1133880D	EPI_ISL_19436262	11.576	46241	1719.37	94.1714
IGIB1130B2C185351D	EPI_ISL_19436265	11.277	31381	1178.25	94.1621
IGIB1130B2C178326D	EPI_ISL_19436269	10.134	50471	1803.16	94.1994
IGIB1130B2B4114051D	EPI_ISL_19436274	17.255	31315	1196.16	94.1901
IGIB1130SP0682664D	EPI_ISL_19436275	20.036	41349	1464.83	94.1994
IGIB1130B2C184140D	EPI_ISL_19436276	24.423	32563	923.055	95.9806
IGIB1130B2C178378D	EPI_ISL_19436281	13.005	43685	1585.44	96.0179
IGIB1130B2B3797279D	EPI_ISL_19436282	14.939	35481	1282.8	94.1994
IGIB1130B2B3605554D	EPI_ISL_19436283	16.33	39351	1432.4	94.1807
IGIB1130B2B3764619D	EPI_ISL_19436284	16.932	26166	1463.52	94.1807
IGIB1130B2B3839477D	EPI_ISL_19436285	13.785	33790	1459.79	94.1901
IGIB1130B2B3613077D	EPI_ISL_19436286	11.814	45022	1713.76	96.0366
IGIB1130dn1156507D	EPI_ISL_19436287	15.757	31120	1745.03	94.1714
IGIB1130B2B3839476D	EPI_ISL_19436288	20.921	30437	933.398	94.1714
IGIB1130B2B3917307D	EPI_ISL_19436290	11.494	62331	2105.01	94.1994
IGIB1130MS0875438D	EPI_ISL_19436292	21.078	75279	2275.28	94.1901
IGIB1130B2B4063227D	EPI_ISL_19436293	15.786	43804	1399.8	94.1807
IGIB1130SP0686256D	EPI_ISL_19436294	20.552	86304	2354.98	59.4703
IGIB1130SS0379422D	EPI_ISL_19436295	16.783	78234	2229.05	61.1396
IGIB1130GGN233327D	EPI_ISL_19436303	15.211	57530	1454.61	94.1807
IGIB1130B2B3757844D	EPI_ISL_19436304	16.155	68253	1667.5	96.0272
IGIB1130B2B3961578D	EPI_ISL_19436305	13.99	58870	1509.79	94.1807
IGIB1130B2B3966841D	EPI_ISL_19436308	19.563	58763	1074.01	94.1714
IGIB1130B2B3893284D	EPI_ISL_19436310	16.994	56986	1394.09	94.1807
IGIB1130B2B3893282D	EPI_ISL_19436311	19.909	35218	714.645	94.1807
IGIB1130MB6462640D	EPI_ISL_19436317	27.68	65407	81.2563	71.6031
IGIB1130B2B3879546D	EPI_ISL_19436318	19.524	67727	1100.26	94.1807
IGIB1130B2B3655089D	EPI_ISL_19436319	15.496	70692	1732.76	96.0272
IGIB1130B2B4084473D	EPI_ISL_19436321	18.292	35098	814.846	94.1714
IGIB1130B2B3708098D	EPI_ISL_19436322	21.342	33914	657.79	92.5301
IGIB1130B2B3708488D	EPI_ISL_19436325	30.931	60379	257.585	80.9009
IGIB1130B2B3573839D	EPI_ISL_19436326	18.522	32375	765.141	94.1714
IGIB1130SB1688184D	EPI_ISL_19436332	13.658	38709	979.988	94.1714
IGIB1130SB1784986D	EPI_ISL_19436334	16.031	59846	1263.49	94.1714
IGIB1130B2B3741743D	EPI_ISL_19436336	16.237	11691	277.586	94.1807
IGIB1130B2B3891519D	EPI_ISL_19436338	22.567	48517	798.565	94.2087
IGIB1130B2B3697985D	EPI_ISL_19436339	17.737	29816	680.963	94.1528
IGIB1130B2B3724341D	EPI_ISL_19436342	31.299	70044	283.454	78.7373
IGIB1130B2B3902004D	EPI_ISL_19436346	12.386	33565	852.988	94.1714
IGIB1130B2B4091699D	EPI_ISL_19436348	17.836	26524	603.491	94.1528
IGIB1130B2B3872430D	EPI_ISL_19436350	15.642	48362	1213.36	94.1714
IGIB1130B2B4037588D	EPI_ISL_19436354	16.995	42360	988.446	94.1714
IGIB1130B2B4080909D	EPI_ISL_19436357	29.907	58842	257.161	79.3994
IGIB1130b2b3930486D	EPI_ISL_19436360	24.24	47139	845.218	94.1434
IGIB1130b2b4025986D	EPI_ISL_19436365	22.853	54579	357.163	75.8463
IGIB1130b2b3837965D	EPI_ISL_19436367	18.338	42944	794.725	94.1621
IGIB1130b2b3893135D	EPI_ISL_19436368	18.484	60182	1342.23	94.1528
IGIB1130ggn245864D	EPI_ISL_19436370	19.798	74697	1489.45	94.1714
IGIB1130b2b3931966D	EPI_ISL_19436371	28.886	49774	1238.75	94.1807
IGIB1130b2b4090953D	EPI_ISL_19436372	15.524	60813	114.298	70.5586
IGIB1130b2b3952406D	EPI_ISL_19436373	20.992	42502	452.499	82.2811
IGIB1130b2b4037252D	EPI_ISL_19436375	10.247	44803	1045.24	94.1714
IGIB1130b2b3872088D	EPI_ISL_19436379	14.482	48643	293.614	79.5393
IGIB1130b2b3953104D	EPI_ISL_19436385	22.321	48775	1067.66	94.1807
IGIB1130b2b3748344D	EPI_ISL_19436386	20.186	50265	1103.56	94.1528
IGIB1130SS0382630D	EPI_ISL_19624366	27.312	24990	735.087	94.2087
IGIB1130B2B4161728D	EPI_ISL_19624368	20.711	22286	512.012	90.553
IGIB1130B2B3962231D	EPI_ISL_19624370	14.063	43560	1395.35	94.218
IGIB1130B2B4169976D	EPI_ISL_19624371	17.504	46103	1413.85	94.2087
IGIB1130B2B3347257D	EPI_ISL_19624372	17.794	33558	1036.98	94.2087
IGIB1130B2B2465263D	EPI_ISL_19624377	15.688	26563	863.122	94.2087
IGIB1130B2B3967750D	EPI_ISL_19624379	15.883	31747	1016.17	94.2087
IGIB1130B2B3973273D	EPI_ISL_19624387	30.312	14611	141.267	63.4431
IGIB1130B2B4088908D	EPI_ISL_19624388	13.23	35154	1127.46	95.8967
IGIB1130B2B4019522D	EPI_ISL_19624390	21.53	24547	521.191	90.553
IGIB1130MB6489241D	EPI_ISL_19624391	19.686	49090	1678	94.218
IGIB1130B2B3803422D	EPI_ISL_19624392	25.251	20853	289.229	81.2086
IGIB1130B2B4089619D	EPI_ISL_19624393	15.613	51506	1785.03	94.218
IGIB1130B2B2941942D	EPI_ISL_19624397	14.905	59889	2156.8	94.218
IGIB1130b2b3748665D	EPI_ISL_19624400	21.154	26124	301.267	80.4253
IGIB1130b2b3930335D	EPI_ISL_19624402	24.583	31490	841.548	90.5437
IGIB1130b2b3296723D	EPI_ISL_19624404	18.294	38194	1304.92	94.1901
IGIB1130b2b3828569D	EPI_ISL_19624405	24.739	18873	191.222	71.771
IGIB1130b2b3953100D	EPI_ISL_19624406	25.199	14645	171.696	58.6496
IGIB1130b2b4085912D	EPI_ISL_19624411	25.351	21093	370.264	75.1935
IGIB1130ggn245870D	EPI_ISL_19624416	21.718	48511	1231.93	94.2087
IGIB1130b2b4025643D	EPI_ISL_19624417	12.161	58107	1877.82	95.7754
IGIB1130b2b4009492D	EPI_ISL_19624418	15.07	59936	1907.84	94.2087
IGIB1130b2b4063300D	EPI_ISL_19624421	25.216	22971	449.673	88.5666
IGIB1130b2b4012392D	EPI_ISL_19624422	18.682	22993	262.191	76.0701
IGIB1130b2b3640899D	EPI_ISL_19624423	22.433	42526	1113.04	92.5767
IGIB1130vsh1950365D	EPI_ISL_19624424	16.598	43035	1219.02	94.2087
IGIB1130b2b3838783D	EPI_ISL_19624425	23.723	45171	911.212	89.1262
IGIB1130b2b4015369D	EPI_ISL_19624426	16.54	35758	746.269	87.1584
IGIB1130b2b4015376D	EPI_ISL_19624427	28.462	33079	724.363	85.2094
IGIB1130b2b4015450D	EPI_ISL_19624428	21.482	21419	472.602	91.1032
IGIB1130b2b3953106D	EPI_ISL_19624429	11.474	29694	645.462	88.5666
IGIB1130b2b4015370D	EPI_ISL_19624430	33.286	27924	576.902	87.1305
IGIB1130b2b3823185D	EPI_ISL_19624431	14.263	37195	1125.63	94.2087
IGIB1130b2b3949318D	EPI_ISL_19624432	28.948	45147	1056.96	90.553
IGIB1130B2B2863833D	EPI_ISL_19436389	23.628	45012	939.624	62.8089
IGIB1130B2B4029958D	EPI_ISL_19436392	8.682	48640	1217.06	94.1901
IGIB1130VSH1935740D	EPI_ISL_19436393	17.61	60082	1574.58	94.1807
IGIB1130B2B3902067D	EPI_ISL_19436397	23.698	51916	1366.63	96.0272
IGIB1130B2B3947903D	EPI_ISL_19436400	23.596	50603	1016.43	90.4877
IGIB1130SB1766471D	EPI_ISL_19436401	18.137	53110	844.757	94.1807
IGIB1130DN1124748D	EPI_ISL_19436403	20.007	35142	949.606	63.5457
IGIB1130SB1688473D	EPI_ISL_19436404	15.901	83630	1007.48	56.2343
IGIB1130B2B3576141D	EPI_ISL_19436406	19.363	86600	517.36	56.2716
IGIB1130B2B3902068D	EPI_ISL_19436407	17.361	76963	1089.95	56.2529
IGIB1130B2B3952550D	EPI_ISL_19436408	17.327	81939	463.883	52.6532
IGIB1130SP0680252D	EPI_ISL_19436411	20.495	49237	450.215	52.6252
IGIB1130BHA0275199D	EPI_ISL_19436416	13.426	70296	1613.78	59.461
IGIB1130SB1625613D	EPI_ISL_19436417	15.978	83524	1988.53	59.4983
IGIB1130SB1766295D	EPI_ISL_19436418	25.26	71083	716.198	56.2529
IGIB1130B2B4103615D	EPI_ISL_19436420	15.383	70333	1648.52	59.5169
IGIB1130DF1095698D	EPI_ISL_19436421	31.083	65531	1636.9	59.5169
IGIB1130B2B3968240D	EPI_ISL_19436422	30.764	58111	517.953	52.392
IGIB1130B2B3963686D	EPI_ISL_19436424	8.187	76309	1694.12	62.7157
IGIB1130GGN248798D	EPI_ISL_19436425	8.814	58609	1442.09	59.4983
IGIB1130GGN248793D	EPI_ISL_19436426	11.72	78972	1713.23	59.4983
IGIB1130B2B4004734D	EPI_ISL_19436435	29.278	4523	37.3571	51.7672
IGIB1130B2B3869305D	EPI_ISL_19436438	10.825	35462	923.355	94.1714
IGIB1130B2B3819325D	EPI_ISL_19436439	15.219	17201	450.633	94.1528
IGIB1130VSH1942897D	EPI_ISL_19436440	15.585	37646	937.621	92.5207
IGIB1130B2B3777456D	EPI_ISL_19436443	15.046	46187	1225.85	91.355
IGIB1130B2B3932713D	EPI_ISL_19436448	16.848	43420	1097.46	94.1621
IGIB1130B2B3971673D	EPI_ISL_19436454	25.037	14028	286.284	90.4038
IGIB1130B2B3969476D	EPI_ISL_19436456	19.935	10197	268.918	90.5064
IGIB1130B2B3971672D	EPI_ISL_19436458	11.776	57213	1476.93	94.1901
IGIB1130B2B4015294D	EPI_ISL_19436460	18.622	43905	1130.64	94.1621
IGIB1130B2B3952354D	EPI_ISL_19436461	13.877	38972	1028.31	94.1341
IGIB1130MB6404035D	EPI_ISL_19436463	24.353	5511	80.5643	69.5514
IGIB1130B2B3749549D	EPI_ISL_19436465	11.567	54636	1429.03	94.1621
IGIB1130GGN245962D	EPI_ISL_19436469	13.344	38934	1020.74	94.1807
IGIB1130B2B4049391D	EPI_ISL_19436470	13.785	29332	758.841	94.1621
IGIB1130B2B3726121D	EPI_ISL_19436477	32.712	6165	45.4226	50.1819
IGIB1130B2B3893202D	EPI_ISL_19436480	12.522	17913	470.407	94.1807
IGIB1130B2B4062298D	EPI_ISL_19436484	25.754	3656	51.7909	59.4889
IGIB1130B2B3661397D	EPI_ISL_19436487	12.556	46307	1201.51	94.1807
IGIB1130b2b3777745D	EPI_ISL_19436491	15.68	48099	1242.76	94.1621
IGIB1130B2B4056496D	EPI_ISL_19436495	14.719	65897	1695.64	96.8759
IGIB1130B2B4284035D	EPI_ISL_19436496	30.948	15099	301.54	82.6541
IGIB1130SB1809253D	EPI_ISL_19436499	22.034	40394	1035.42	94.1248
IGIB1130SB1809250D	EPI_ISL_19436500	31.299	6303	65.121	53.0822
IGIB1130B2B4388574D	EPI_ISL_19436501	31.573	10351	137.428	70.2415
IGIB1130B2B4376718D	EPI_ISL_19436502	14.431	43308	1133.3	94.1807
IGIB1130B2B4153103D	EPI_ISL_19436503	12.035	63721	1676.79	94.1434
IGIB1130B2B3930243D	EPI_ISL_19436505	20.449	46795	1212.6	94.1807
IGIB1130SB1809941D	EPI_ISL_19436506	28.726	4582	79.2335	61.2888
IGIB1130B2B4137587D	EPI_ISL_19436508	28.817	5516	95.7892	66.3154
IGIB1130B2B3930245D	EPI_ISL_19436512	19.255	3984	94.5251	79.2689
IGIB1130B2B4249648D	EPI_ISL_19436517	14.638	8593	221.405	89.4712
IGIB1130B2B4166786D	EPI_ISL_19436519	21.148	4156	96.6987	76.9841
IGIB1130B2B4139939D	EPI_ISL_19436520	23.837	4510	91.4136	64.5249
IGIB1130B2B3875660D	EPI_ISL_19436522	19.464	3229	78.1904	76.583
IGIB1130B2B3838147D	EPI_ISL_19436526	20.939	6609	168.754	80.9382
IGIB1130B2B4171209D	EPI_ISL_19436527	15.186	8640	216.339	94.1621
IGIB1130B2B3901694D	EPI_ISL_19436529	21.254	5912	143.632	78.4016
IGIB1130B2B4171405D	EPI_ISL_19436530	24.185	4790	104.263	74.9883
IGIB1130B2B4108638D	EPI_ISL_19436532	21.931	6016	144.479	82.5609
IGIB1130B2B4205456D	EPI_ISL_19436536	21.969	7223	182.016	87.6154
IGIB1130B2B4280642D	EPI_ISL_19436537	15.763	6081	152.521	93.6492
IGIB1130B2B4432504D	EPI_ISL_19436539	20.908	2681	68.2544	69.4488
IGIB1130B2B4314332D	EPI_ISL_19436540	17.02	3472	85.9539	77.7394
IGIB1130B2B4312413D	EPI_ISL_19436546	21.737	10796	266.096	89.3966
IGIB1130MB6441683D	EPI_ISL_19436547	17.96	12044	301.301	94.1434
IGIB1130B2B4269614D	EPI_ISL_19436548	36.551	6606	126.829	59.1719
IGIB1130B2B3791286D	EPI_ISL_19436551	29.149	7146	95.6866	53.4086
IGIB1130B2B4370802D	EPI_ISL_19436555	18.028	4173	102.038	84.8736
IGIB1130MB6482078D	EPI_ISL_19436556	19.363	9103	227.749	84.2675
IGIB1130B2B4022156D	EPI_ISL_19436558	14.988	2585	66.7005	77.5902
IGIB1130VSH1962746D	EPI_ISL_19436560	12.409	11117	275.502	94.1341
IGIB1130B2B3931614D	EPI_ISL_19436562	29.752	2410	40.806	50.1912
IGIB1130B2B4388743D	EPI_ISL_19436563	27.772	1876	39.4404	51.3476
IGIB1130B2B4091844D	EPI_ISL_19436566	12.275	10648	261.109	94.1155
IGIB1130SP0690544D	EPI_ISL_19436567	16.152	8662	219.87	91.5136
IGIB1130B2C175511D	EPI_ISL_19436568	16.937	8179	204.702	94.1061
IGIB1130B2B3918189D	EPI_ISL_19624435	18.28	29573	1032.71	94.218
IGIB1130DF1077820D	EPI_ISL_19624437	26.341	11998	63.521	55.2364
IGIB1130VSH1990706D	EPI_ISL_19624438	16.347	44699	1669.07	94.2087
IGIB1130VSH1938982D	EPI_ISL_19624442	21.836	20746	363.032	92.1197
IGIB1130B2B4330582D	EPI_ISL_19624443	24.248	27089	199.512	81.507
IGIB1130B2B4211889D	EPI_ISL_19624455	11.136	63298	2380.54	98.8343
IGIB1130B2B3694472D	EPI_ISL_19624457	17.308	60404	1991.94	94.218
IGIB1130VSH1955561D	EPI_ISL_19624458	15.326	58362	2056.25	94.218
IGIB1130B2B4033737D	EPI_ISL_19624459	28.721	43305	94.7936	58.7242
IGIB1130B2B4150144D	EPI_ISL_19624461	31.503	50626	144.64	57.7357
IGIB1130B2B4370825D	EPI_ISL_19624464	24.541	48335	739.956	92.5674
IGIB1130DN1163659D	EPI_ISL_19624465	22.52	35620	476.549	92.5767
IGIB1130B2B4442407D	EPI_ISL_19624466	18.764	32917	1005	94.1901
IGIB1130B2B3523999D	EPI_ISL_19624467	14.78	45577	1626.66	96.9785
IGIB1130B2B3523990D	EPI_ISL_19624468	14.073	57792	2090.82	96.9785
IGIB1130B2B3921926D	EPI_ISL_19624469	16.378	41472	1335.82	94.218
IGIB1130B2B3523991D	EPI_ISL_19624470	17.412	37112	1255.51	94.218
IGIB1130b2b3962634D	EPI_ISL_19624471	24.478	35474	568.74	92.5674
IGIB1130b2b3843039D	EPI_ISL_19624472	13.071	58959	2074.22	94.1994
IGIB1130sb1809343D	EPI_ISL_19624473	18.023	20343	805.018	94.2087
IGIB1130B2B4359580D	EPI_ISL_19624477	20.108	47042	1471.37	94.218
IGIB1130MB6517097D	EPI_ISL_19624480	21.144	3885	135.802	82.0479
IGIB1130B2B4602142D	EPI_ISL_19624481	31.763	28343	140.934	69.682
IGIB1130DF1133582D	EPI_ISL_19624485	13.313	76535	2797.53	96.9878
IGIB1130B2B4307292D	EPI_ISL_19624488	22.9	21157	536.445	91.7187
IGIB1130b2b4241711D	EPI_ISL_19624490	17.01	45531	1557.91	94.2087
IGIB1130b2b4394492D	EPI_ISL_19624491	16.776	32487	1061.28	94.1994
IGIB1130b2b4150506D	EPI_ISL_19624495	16.198	58032	2057.22	94.2087
IGIB1130b2b4256364D	EPI_ISL_19624498	15.978	43544	1543.89	96.9785
IGIB1130b2b4179564D	EPI_ISL_19624501	31.33	37938	114.224	63.4244
IGIB1130vsh1975452D	EPI_ISL_19624503	30.706	44250	645.54	89.1355
IGIB1130b2b4367363D	EPI_ISL_19624506	14.792	98218	3662.86	96.3816
IGIB1130DF1083360D	EPI_ISL_19624511	30.7	31106	443.607	82.1971
IGIB1130B2B4367362D	EPI_ISL_19624513	26.489	32121	95.7129	70.857
IGIB1130MB6511099D	EPI_ISL_19624514	13.507	85549	3130.51	96.9785
IGIB1130B2B4205872D	EPI_ISL_19624515	21.81	31969	955.06	94.218
IGIB1130MB6500944D	EPI_ISL_19624518	18.86	10585	371.95	90.5437
IGIB1130VSH1978409D	EPI_ISL_19624521	15.501	37164	1268.59	62.9488
IGIB1130B2B4223455D	EPI_ISL_19624523	15.296	30042	1107.41	94.2087
IGIB1130B2B4313559D	EPI_ISL_19624525	17.004	37194	1351.9	94.218
IGIB1130B2B4241121D	EPI_ISL_19624528	21.582	27782	492.389	84.4353
IGIB1130B2B4537636D	EPI_ISL_19624531	26.595	26952	211.942	81.2459
IGIB1130B2B4307738D	EPI_ISL_19624532	16.852	41922	1531.5	94.218
IGIB1130SB1854006D	EPI_ISL_19624535	16.634	22559	792.115	94.218
IGIB1130B2B4313537D	EPI_ISL_19624536	15.495	41695	1546.79	94.218
IGIB1130B2B4282873D	EPI_ISL_19624537	19.214	22862	790.811	92.5767
IGIB1130B2B4313528D	EPI_ISL_19624540	14.276	37022	1369.05	95.8873
IGIB1130B2B4353172D	EPI_ISL_19624541	18.446	41185	1431.17	94.2087
IGIB1130VSH1987936D	EPI_ISL_19624542	14.716	53346	1931.55	94.218
IGIB1130MB6514038D	EPI_ISL_19624543	13.797	42935	1550.03	94.218
IGIB1130B2B4544940D	EPI_ISL_19624544	13.422	47484	1749.51	96.0366
IGIB1130B2B4369210D	EPI_ISL_19624545	24.473	21055	363.109	89.4059
IGIB1130B2B4537331D	EPI_ISL_19624546	22.57	15744	402.89	90.553
IGIB1130B2B4307293D	EPI_ISL_19624547	30.26	14056	130.166	66.6791
IGIB1130B2B4477151D	EPI_ISL_19624550	11.815	89753	3339.46	96.0552
IGIB1130MB6529816D	EPI_ISL_19624551	19.404	63922	2271.86	94.1994
IGIB1130B2B4508345D	EPI_ISL_19624552	14.336	45738	1732.09	96.0552
IGIB1130B2B4477046D	EPI_ISL_19624553	29.584	10414	82.8489	59.5915
IGIB1130B2B4313271D	EPI_ISL_19624557	20.935	39200	1216.86	94.218
IGIB1130B2B4268604D	EPI_ISL_19624560	20.714	40580	1319.16	94.218
IGIB1130B2B4266875D	EPI_ISL_19624561	21.57	21273	63.4684	60.9158
IGIB1130MB6500803D	EPI_ISL_19624562	21.204	25386	487.76	90.553
IGIB1130B2B4218496D	EPI_ISL_19624564	22.442	34849	886.175	92.5581
IGIB1130B2B3726077D	EPI_ISL_19624565	16.005	87056	2983.53	94.2087
IGIB1130VSH1960455D	EPI_ISL_19624567	28.275	31823	112.22	58.9294
IGIB1130SB1815947D	EPI_ISL_19624569	19.274	51827	1817.82	94.2087
IGIB1130B2B4379231D	EPI_ISL_19624571	27.552	28581	179.292	75.0536
IGIB1130B2B4022314D	EPI_ISL_19624572	14.859	70386	2542.9	98.8156
IGIB1130DD0502607D	EPI_ISL_19624574	18.473	21388	693.804	92.5767
IGIB1130B2B4353216D	EPI_ISL_19624575	17.729	53912	1905.25	93.901
IGIB1130SB1854095D	EPI_ISL_19624578	26.641	13766	66.7677	53.0076
IGIB1130B2B4395275D	EPI_ISL_19624580	32.845	17194	467.021	78.5135
IGIB1130B2B4401225D	EPI_ISL_19624583	23.445	18492	308.124	90.553
IGIB1130B2B4211533D	EPI_ISL_19624584	20.525	25286	819.812	94.218
IGIB1130B2B4378324D	EPI_ISL_19624588	15.521	68922	2472.99	94.1994
IGIB1130B2B4379210D	EPI_ISL_19624593	15.305	71753	2743.87	96.0552
IGIB1130B2B4000069D	EPI_ISL_19624595	17.307	71785	2856.46	96.9878
IGIB1130B2B4385423D	EPI_ISL_19624597	18.318	60641	2179.15	94.218
IGIB1130VSH2004542D	EPI_ISL_19624598	29.896	24136	223.001	81.1806
IGIB1130VSH1989251D	EPI_ISL_19624599	12.624	80471	3034.58	96.0552
IGIB1130B2B4537571D	EPI_ISL_19624601	20.668	13232	473.517	52.8397
IGIB1130B2B4537584D	EPI_ISL_19624603	24.864	12409	233.707	52.8397
IGIB1130MB6514324D	EPI_ISL_19624605	13.252	51666	1885.56	98.2188
IGIB1130B2B4389965D	EPI_ISL_19624610	18.798	74837	2619.91	93.8077
IGIB1130MS0776290D	EPI_ISL_19624616	14.704	56562	2086.22	94.218
IGIB1130B2B3770698D	EPI_ISL_19624617	18.588	60410	2075.12	94.2087
IGIB1130SP0662087D	EPI_ISL_19624620	17.774	45857	1380.88	94.2087
IGIB1130B2B1679655D	EPI_ISL_19624621	18.141	50657	1392.18	94.1901
IGIB1130VSH1898132D	EPI_ISL_19624622	26.301	26090	437.73	85.9834
IGIB1130PH0373458D	EPI_ISL_19624623	19.486	35079	578.65	90.5623
IGIB1130DF1064580D	EPI_ISL_19624627	23.726	17282	131.76	79.6419
IGIB1130B2B3623269D	EPI_ISL_19624629	25.369	8826	174.411	81.6936
IGIB1130DN1083507D	EPI_ISL_19624631	13.423	45822	1654.81	96.9598
IGIB1130SS0376768D	EPI_ISL_19624633	20.245	22929	796.306	92.5674
IGIB1130DN1127613D	EPI_ISL_19624635	26.432	14863	180.84	82.3837
IGIB1130MBB367161D	EPI_ISL_19624636	25.847	13592	182.962	82.9619
IGIB1130B2B3640047D	EPI_ISL_19624637	16.122	30400	1102.74	94.2087
IGIB1130B2B3678763D	EPI_ISL_19624639	25.141	15641	359.913	92.5581
IGIB1130SS0376452D	EPI_ISL_19624640	17.092	25382	910.905	94.2087
IGIB1130SP0666951D	EPI_ISL_19624641	29.195	23418	423.619	92.5767
IGIB1130MBB369877D	EPI_ISL_19624643	15.081	27873	1020.95	94.2087
IGIB1130B2B3657780D	EPI_ISL_19624648	18.139	28997	979.889	94.218
IGIB1130B2B3704991D	EPI_ISL_19624649	25.156	23895	349.455	90.5623
IGIB1130GGN229670D	EPI_ISL_19624650	12.75	39836	1509.09	94.218
IGIB1130B2B3645183D	EPI_ISL_19624651	24.503	13463	241.168	90.525
IGIB1130SP0671916D	EPI_ISL_19624652	11.144	9159	341.565	94.1901
IGIB1130B2B3764031D	EPI_ISL_19624654	14.985	45948	1644.11	96.9505
IGIB1130B2B3639781D	EPI_ISL_19624657	24.382	21146	508.525	90.5344
IGIB1130GGN227757D	EPI_ISL_19624658	13.444	50005	1779.21	94.1901
IGIB1130GGN225994D	EPI_ISL_19624659	11.477	19168	724.903	94.218
IGIB1130B2B3676595D	EPI_ISL_19624660	13.934	25215	925.877	94.2087
IGIB1130MH12061418D	EPI_ISL_19624663	16.774	38331	1411.66	96.0366
IGIB1130B2B3653970D	EPI_ISL_19624664	19.897	45808	1301.29	94.2087
IGIB1130DF1061178D	EPI_ISL_19624665	16.354	40466	1469.57	94.218
IGIB1130B2B3741381D	EPI_ISL_19624668	23.18	33696	542.43	90.5623
IGIB1130B2B3770073D	EPI_ISL_19624669	26.606	21844	255.684	80.8263
IGIB1130MBB366181D	EPI_ISL_19624670	20.411	23237	711.211	92.5674
IGIB1130HHR0201587D	EPI_ISL_19624672	15.97	21557	717.739	92.5581
IGIB1130B2B3640607D	EPI_ISL_19624673	14.079	32453	1222.99	94.218
IGIB1130SS0378914D	EPI_ISL_19624674	14.479	47077	1685.27	96.736
IGIB1130DF1057611D	EPI_ISL_19624675	17.871	19047	581.246	92.5767
IGIB1130DF1060344D	EPI_ISL_19624676	16.693	40819	1462	96.9878
IGIB1130SP0670210D	EPI_ISL_19624678	17.842	27796	952.865	94.218
IGIB1130DF1057021D	EPI_ISL_19624679	18.58	50362	1782.38	94.218
IGIB1130SP0672025D	EPI_ISL_19624680	15.168	42882	1557.3	94.2087
IGIB1130B2B3664420D	EPI_ISL_19624681	10.136	39842	1504.16	96.0645
IGIB1130B2B3677185D	EPI_ISL_19624684	11.381	48634	1741.42	94.218
IGIB1130MB6426167D	EPI_ISL_19624686	21.593	16837	485.398	89.5738
IGIB1130B2B3678515D	EPI_ISL_19624687	18.725	22613	764.229	92.5674
IGIB1130B2B3651070D	EPI_ISL_19624688	16.923	17657	617.16	94.2087
IGIB1130B2B3773341D	EPI_ISL_19624689	27.053	13886	84.1766	60.7573
IGIB1130DD0500537D	EPI_ISL_19624692	24.672	25645	681.938	90.3665
IGIB1130MM0449273D	EPI_ISL_19624693	23.096	39557	1082.63	90.5623
IGIB1130B2B3962040D	EPI_ISL_19624694	12.958	107439	3908.82	98.8343
IGIB1130B2B3852675D	EPI_ISL_19624695	18.389	47054	1525.48	92.3342
IGIB1130B2B4027439D	EPI_ISL_19624697	24.884	20445	403.654	88.5107
IGIB1130B2B3973822D	EPI_ISL_19624698	19.639	31471	900.615	92.5674
IGIB1130B2C184872D	EPI_ISL_19624699	15.813	72950	2632.23	94.218
IGIB1130B2B4012264D	EPI_ISL_19624701	25.499	20519	233.652	79.7911
IGIB1130B2B3676275D	EPI_ISL_19624703	18.118	54976	2009.02	96.335
IGIB1130DF1105578D	EPI_ISL_19624704	30.302	11055	120.851	57.3067
IGIB1130B2B3668283D	EPI_ISL_19624706	12.564	35932	1344.32	96.0645
IGIB1130mb6448496D	EPI_ISL_19624707	29.091	43788	1566.87	94.218
IGIB1130B2B3862990D	EPI_ISL_19624708	17.183	24135	851.225	94.1994
IGIB1130B2B3702507D	EPI_ISL_19624709	14.214	43115	1587.97	95.8873
IGIB1130B2B3862991D	EPI_ISL_19624710	18.535	50733	1792.42	96.3536
IGIB1130B2B3677145D	EPI_ISL_19624712	14.296	31439	1159.88	94.2087
IGIB1130B2C178812D	EPI_ISL_19624713	17	46697	1589.91	94.218
IGIB1130sp0675653D	EPI_ISL_19624715	23.225	31195	879.467	94.2087
IGIB1130dd0506942D	EPI_ISL_19624718	16.791	36114	1257.15	94.1994
IGIB1130ggn247891D	EPI_ISL_19624719	13.269	35197	1284.06	98.6105
IGIB1130b2b3400842D	EPI_ISL_19624720	16.428	19539	678.711	94.1994
IGIB1130b2b3864694D	EPI_ISL_19624721	14.196	57779	2089.78	96.0459
IGIB1130b2b3905530D	EPI_ISL_19624722	17.159	34548	1123.33	95.4863
IGIB1130dn1071465D	EPI_ISL_19624724	15.164	40767	1483.77	94.218
IGIB1130b2b3772413D	EPI_ISL_19624727	14.47	54900	1960.13	96.0645
IGIB1130b2b3839768D	EPI_ISL_19624728	25.232	19994	219.414	80.0895
IGIB1130b2b3850383D	EPI_ISL_19624730	15.448	50854	1822.91	96.0366
IGIB1130b2b3660542D	EPI_ISL_19624731	14.667	23815	857.806	94.2087
IGIB1130b2b3832865D	EPI_ISL_19624733	21.414	28197	596.466	92.5767
IGIB1130b2b3852890D	EPI_ISL_19624734	13.734	53031	1855.03	96.0645
IGIB1130vsh1927094D	EPI_ISL_19624735	14.063	43666	1544.52	94.218
IGIB1130b2b3800909D	EPI_ISL_19624739	14.366	36241	1288.13	93.9289
IGIB1130b2b3573537D	EPI_ISL_19624740	23.857	29798	1030.15	94.218
IGIB1130hhr0204640D	EPI_ISL_19624742	21.701	36182	721.905	92.5767
IGIB1130b2b3894589D	EPI_ISL_19624744	16.794	35482	1276.24	95.8873
IGIB1130b2b3636866D	EPI_ISL_19624748	15.54	49184	1789.99	98.3773
IGIB1130b2b3837268D	EPI_ISL_19624749	21.588	46970	1137.91	94.1994
IGIB1130b2b3651016D	EPI_ISL_19624750	17.423	47446	994.948	94.1714
IGIB1130b2b3659521D	EPI_ISL_19624751	21.147	27449	304.254	87.4662
IGIB1130B2B3777892D	EPI_ISL_19624755	19.76	52783	1572.63	94.1994
IGIB1130B2B3772397D	EPI_ISL_19624756	21.195	41859	1165.59	94.218
IGIB1130B2B3715098D	EPI_ISL_19624757	21.503	59596	1271.2	92.5767
IGIB1130B2B3905353D	EPI_ISL_19624758	26.45	40797	261.394	80.2014
IGIB1130B2B3740938D	EPI_ISL_19624760	19.251	65543	2001.47	94.2087
IGIB1130B2B3677109D	EPI_ISL_19624762	17.471	78216	2682.45	98.5732
IGIB1130B2B3772423D	EPI_ISL_19624763	12.417	78174	2843.19	98.825
IGIB1130B2B3797845D	EPI_ISL_19624765	18.623	54406	475.206	82.5888
IGIB1130MB6447620D	EPI_ISL_19624767	18.816	27247	960.787	94.218
IGIB1130B2B3905640D	EPI_ISL_19624768	21.387	26739	691.394	92.5767
IGIB1130B2B3396998D	EPI_ISL_19624769	22.971	30695	667.285	94.2087
IGIB1130B2B3337367D	EPI_ISL_19624770	20.817	50380	1678.42	94.2087
IGIB1130GGN222781D	EPI_ISL_19624771	18.676	24934	831.014	91.411
IGIB1130GGN222774D	EPI_ISL_19624772	18.421	55722	1986.21	96.0459
IGIB1130B2B3844392D	EPI_ISL_19624774	15.635	55090	1997.3	98.8343
IGIB1130B2B3678316D	EPI_ISL_19624775	18.264	45486	1579.14	94.1994
IGIB1130SP0678049D	EPI_ISL_19624777	20.32	48105	1644.45	94.2087
IGIB1130B2B3756634D	EPI_ISL_19624778	21.497	38054	909.857	94.218
IGIB1130SB1792079D	EPI_ISL_19624780	27.443	8719	74.183	54.8727
IGIB1130MM0438445D	EPI_ISL_19624781	20.267	41630	1379.83	94.218
IGIB1130DF1090486D	EPI_ISL_19624782	16.44	38821	1331.48	94.1901
IGIB1130B2B4333183D	EPI_ISL_19624783	17.818	41590	1451.44	94.218
IGIB1130B2B4367761D	EPI_ISL_19624785	26.372	22172	148.806	68.8707
IGIB1130MB6502720D	EPI_ISL_19624786	16.188	37599	1366.27	94.218
IGIB1130VSH1978239D	EPI_ISL_19624789	14.656	39832	1463.14	96.0645
IGIB1130B2B4367803D	EPI_ISL_19624794	24.402	29611	551.555	90.3199
IGIB1130B2B3584901D	EPI_ISL_19624795	28.106	18471	84.506	58.7802
IGIB1130B2B4179728D	EPI_ISL_19624797	15.199	62661	2338.93	98.825
IGIB1130SB1809514D	EPI_ISL_19624798	17.683	118321	3950.28	96.9878
IGIB1130B2B4367760D	EPI_ISL_19624800	26.335	27264	108.387	63.0607
IGIB1130B2B4163152D	EPI_ISL_19624802	13.866	44389	1715.59	98.5732
IGIB1130B2B4333697D	EPI_ISL_19624803	20.452	26870	859.69	92.5487
IGIB1130B2B4153155D	EPI_ISL_19624804	24.152	31198	780.604	92.5487
IGIB1130B2B3741053D	EPI_ISL_19624805	20.058	45703	1651.15	94.2087
IGIB1130B2B3406315D	EPI_ISL_19624807	22.477	35347	1125.74	94.218
IGIB1130B2B4099003D	EPI_ISL_19624808	26.444	24765	259.9	79.3435
IGIB1130B2B4163087D	EPI_ISL_19624810	14.239	50215	1866.02	96.9598
IGIB1130B2B4063096D	EPI_ISL_19624816	14.024	62791	2247.03	96.0645
IGIB1130B2B4269161D	EPI_ISL_19624820	20.998	36902	1323.84	92.5767
IGIB1130SP0690522D	EPI_ISL_19624824	27.097	10771	140.601	69.4302
IGIB1130MB6515860D	EPI_ISL_19624833	25.223	14274	95.7503	64.6368
IGIB1130B2B4071663D	EPI_ISL_19624838	18.257	34367	1170.92	94.218
IGIB1130GGN256966D	EPI_ISL_19624840	12.436	43376	1582.11	98.5265
IGIB1130B2B4367657D	EPI_ISL_19624842	24.724	21559	289.043	86.8973
IGIB1130B2B4269176D	EPI_ISL_19624843	10.939	90791	3583.31	98.8156
IGIB1130B2B4265312D	EPI_ISL_19624845	26.319	20716	139.409	86.2911
IGIB1130DN1176157D	EPI_ISL_19624846	16.272	38827	1352.87	94.2087
IGIB1130b2b4256506D	EPI_ISL_19624851	17.047	52266	1902.71	96.9785
IGIB1130b2b3647141D	EPI_ISL_19624852	25.349	14074	254.5	83.624
IGIB1130b2b4388950D	EPI_ISL_19624854	23.958	19948	562.2	89.1542
IGIB1130b2b4399625D	EPI_ISL_19624858	30.72	7745	74.0178	54.4064
IGIB1130b2b4309829D	EPI_ISL_19624860	14.956	2621	86.3317	83.4375
IGIB1130vsh1990194D	EPI_ISL_19624861	17.378	20322	714.343	94.218
IGIB1130MS0860637D	EPI_ISL_19624866	13.44	121621	4400.65	98.825
IGIB1130B2B4390655D	EPI_ISL_19624870	13.387	59074	2149.74	98.825
IGIB1130B2B4241658D	EPI_ISL_19624872	13.652	43050	1627.44	98.8343
IGIB1130DF1079036D	EPI_ISL_19624875	14.163	16258	640.119	94.218
IGIB1130B2B4402805D	EPI_ISL_19624876	29.934	10865	194.722	74.149
IGIB1130VSH1972591D	EPI_ISL_19624879	28.242	63284	2413.06	98.5359
IGIB1130VSH1997741D	EPI_ISL_19624882	29.182	60851	2103.47	94.2087
IGIB1130B2B4241201D	EPI_ISL_19624883	21.508	9642	47.8209	53.8469
IGIB1130B2B4500742D	EPI_ISL_19624885	12.928	8770	72.8806	56.4767
IGIB1130B2B4393353D	EPI_ISL_19624886	21.458	16089	516.554	89.1542
IGIB1130B2B4205824D	EPI_ISL_19624887	15.757	12389	274.495	75.436
IGIB1130B2B4256230D	EPI_ISL_19624888	22.973	10098	358.989	92.5767
IGIB1130DN1169765D	EPI_ISL_19624892	25.915	87645	3461.55	98.825
IGIB1130B2B4388296D	EPI_ISL_19624894	11.298	56723	2159.16	98.8343
IGIB1130ss0386198D	EPI_ISL_19624898	14.853	60412	2169.52	94.2087
IGIB1130b2b4337119D	EPI_ISL_19624899	15.96	75190	2816.68	98.8156
IGIB1130b2b4337117D	EPI_ISL_19624900	18.139	18755	86.3991	54.6675
IGIB1130b2b4337118D	EPI_ISL_19624901	28.818	31375	1103.12	92.5674
IGIB1130b2b4337128D	EPI_ISL_19624902	28.248	7107	64.041	53.7443
IGIB1130b2b4337130D	EPI_ISL_19624903	30.053	64098	2427.24	98.825
IGIB1130DF1130937D	EPI_ISL_19624904	29.44	29457	984.592	92.5767
IGIB1130DF1077469D	EPI_ISL_19624905	29.91	25126	876.517	92.5674
IGIB1130MS0857564D	EPI_ISL_19624906	30.03	48122	1773.25	96.0552
IGIB1130MS0860371D	EPI_ISL_19624907	29.625	16567	242.759	75.9489
IGIB1130DF1130440D	EPI_ISL_19624908	30.197	18599	627.317	92.5581
IGIB1130DF1130444D	EPI_ISL_19624909	17.848	17837	584.573	92.5674
IGIB1130DF1130452D	EPI_ISL_19624910	19.995	12111	75.4964	57.6051
IGIB1130b2b4246509D	EPI_ISL_19624912	22.787	24925	523.076	90.553
IGIB1130b2b4153174D	EPI_ISL_19624913	14.176	16532	400.248	87.5688
IGIB1130b2b4153173D	EPI_ISL_19624914	13.383	61903	2172.22	94.2274
IGIB1130b2b4197260D	EPI_ISL_19624915	18.227	79661	2963.47	98.825
IGIB1130b2b4027018D	EPI_ISL_19624917	17.069	65203	2440.89	98.825
IGIB1130b2b3704349D	EPI_ISL_19624918	20.748	75413	2572.36	94.218
IGIB1130b2b4218829D	EPI_ISL_19624919	21.596	38480	1210.69	92.5767
IGIB1130b2b4265280D	EPI_ISL_19624920	14.236	70553	2698.55	98.825
IGIB1130b2b4204368D	EPI_ISL_19624923	17.856	61483	2247.6	96.9878
IGIB1130b2b3838061D	EPI_ISL_19624924	31.618	69506	2758.98	98.825
IGIB1130b2b4137522D	EPI_ISL_19624925	14.63	48779	1855.05	98.8343
IGIB1130sb1724437D	EPI_ISL_19624926	22.033	36517	1221.88	94.218
IGIB1130B2B3839013D	EPI_ISL_19624927	24.646	12809	314.816	87.0372
IGIB1130B2B4170280D	EPI_ISL_19624931	26.1	9840	56.1489	56.514
IGIB1130vsh1996216D	EPI_ISL_19624935	18.792	35318	1143.24	92.5674
IGIB1130b2b4477030D	EPI_ISL_19624936	11.693	63503	2522.31	98.825
IGIB1130b2b4362539D	EPI_ISL_19624937	16.293	51212	1942.95	96.0552
IGIB1130B2B4336974D	EPI_ISL_19624938	12.273	53718	1993.37	98.8343
IGIB1130B2B4584409D	EPI_ISL_19624939	20.086	24313	697.711	92.5767
IGIB1130B2B4600576D	EPI_ISL_19624941	26.979	67267	2744.93	98.825
IGIB1130B2B4362458D	EPI_ISL_19624942	14.525	17456	536.037	86.86
IGIB1130B2B4591851D	EPI_ISL_19624943	17.287	58860	2168.56	96.6707
IGIB1130SS0388241D	EPI_ISL_19624946	15.284	26110	924.24	94.218
IGIB1130VSH1993443D	EPI_ISL_19624947	29.263	12285	103.947	56.0011
IGIB1130B2B4395233D	EPI_ISL_19624948	12.789	63683	2472.48	98.8343
IGIB1130RP0181251D	EPI_ISL_19624949	15.275	68676	2456.9	94.218
IGIB1130B2B4377110D	EPI_ISL_19624953	13.485	60912	2205.1	96.0645
IGIB1130B2B4483167D	EPI_ISL_19624955	29.455	19285	122.125	64.9538
IGIB1130MB6463925D	EPI_ISL_19624956	17.304	62077	2176.6	96.9785
IGIB1130B2B4496238D	EPI_ISL_19624957	29.915	12686	59.7181	51.4315
IGIB1130B2B4303379D	EPI_ISL_19624958	30.125	20753	136.877	61.6898
IGIB1130RP0181531D	EPI_ISL_19624959	20.551	59771	1993.12	94.1994
IGIB1130B2B4341502D	EPI_ISL_19624960	15.281	97532	3521.15	96.9878
IGIB1130B2B4498452D	EPI_ISL_19624962	28.21	7962	88.6604	63.6203
IGIB1130B2B4325644D	EPI_ISL_19624964	18.21	55000	1943.53	96.3816
IGIB1130B2B4537790D	EPI_ISL_19624968	25.392	18607	464.87	88.9863
IGIB1130B2B4464001D	EPI_ISL_19624970	15.368	76934	2767.76	98.5452
IGIB1130B2B4537814D	EPI_ISL_19624971	17.559	45850	1630.45	96.9785
IGIB1130B2B4537803D	EPI_ISL_19624972	27.746	12267	55.6864	52.6345
IGIB1130B2B4205053D	EPI_ISL_19624979	27.609	15000	251.055	85.9368
IGIB1130B2B4268631D	EPI_ISL_19624981	15.751	57439	2047.07	96.9785
IGIB1130B2B4284314D	EPI_ISL_19624982	20.338	27616	867.219	94.2087
IGIB1130B2B4397636D	EPI_ISL_19624983	17.073	64438	2358.84	96.6707
IGIB1130B2B4000084D	EPI_ISL_19624984	28.402	13066	166.573	73.4589
IGIB1130B2B4039077D	EPI_ISL_19624985	14.797	69883	2539.6	96.9785
IGIB1130B2B4366410D	EPI_ISL_19624986	24.338	15664	289.787	88.8464
IGIB1130MBC112628D	EPI_ISL_19624987	15.483	54696	1981.78	96.9785
IGIB1130B2B3799390D	EPI_ISL_19624988	13.981	36114	1329.56	96.7826
IGIB1130B2B3832542D	EPI_ISL_19624989	16.785	22542	801.658	94.2087
IGIB1130B2B3482701D	EPI_ISL_19624991	15.151	36725	1347.39	94.2087
IGIB1130B2B3701924D	EPI_ISL_19624992	14.196	20136	742.045	94.218
IGIB1130B2B3884945D	EPI_ISL_19624993	27.149	34708	1218.99	92.5394
IGIB1130B2B3678187D	EPI_ISL_19624996	16.994	56202	2016.09	96.9691
IGIB1130HHR0204169D	EPI_ISL_19624998	28.346	4502	55.2019	58.5657
IGIB1130B2B3694941D	EPI_ISL_19624999	25.915	12052	365.824	84.3514
IGIB1130B2C172422D	EPI_ISL_19625001	14.905	43259	1574.03	93.9289
IGIB1130B2B3797805D	EPI_ISL_19625002	12.836	75245	2755.79	96.9785
IGIB1130B2B3755428D	EPI_ISL_19625005	12.545	51244	1904.89	96.9785
IGIB1130B2B3650541D	EPI_ISL_19625011	16.426	74958	2760.8	96.0645
IGIB1130B2B3748721D	EPI_ISL_19625012	10.059	58658	2170.74	96.0645
IGIB1130B2B3719027D	EPI_ISL_19625013	12.653	54645	1995.99	96.0272
IGIB1130B2B3331446D	EPI_ISL_19625014	24.431	35234	1048.82	92.5674
IGIB1130MB6440529D	EPI_ISL_19625015	13.453	74305	2753.29	96.0645
IGIB1130B2B3837289D	EPI_ISL_19625016	12.687	113865	4083.17	98.6571
IGIB1130SP0678522D	EPI_ISL_19625017	13.236	55356	2069.96	96.9878
IGIB1130B2B3913948D	EPI_ISL_19625019	20.95	27453	948.241	94.2087
IGIB1130MB6440666D	EPI_ISL_19625022	22.266	9006	54.7294	59.5449
IGIB1130DN1132095D	EPI_ISL_19625024	27.201	5954	145.618	79.4834
IGIB1130B2B3724298D	EPI_ISL_19625028	14.725	34292	1261.49	94.2087
IGIB1130MBB374614D	EPI_ISL_19625029	12.253	61566	2302.89	94.2087
IGIB1130B2B3863157D	EPI_ISL_19625030	20.016	23667	844.594	92.5767
IGIB1130B2B4021738D	EPI_ISL_19625034	10.223	77666	2908.78	96.9785
IGIB1130B2B3954158D	EPI_ISL_19625036	13.352	90272	3420.2	98.8156
IGIB1130B2B3844116D	EPI_ISL_19625037	23.514	23995	812.652	92.5767
IGIB1130B2B3707465D	EPI_ISL_19625038	12.459	26545	990.381	94.218
IGIB1130B2B3870575D	EPI_ISL_19625043	24.859	14973	415.277	90.5623
IGIB1130B2B3636027D	EPI_ISL_19625045	18.369	18751	682.767	94.2087
IGIB1130B2B4004641D	EPI_ISL_19625047	17.432	18434	666.921	94.1994
IGIB1130B2B3869496D	EPI_ISL_19625048	17.391	41198	1491.5	94.218
IGIB1130B2B3997448D	EPI_ISL_19625049	19.782	18142	633.387	94.2087
IGIB1130B2B3962106D	EPI_ISL_19625050	12.892	28370	1057.84	94.218
IGIB1130B2B3971550D	EPI_ISL_19625051	20.759	13521	218.302	81.6283
IGIB1130SS0381907D	EPI_ISL_19625054	13.497	19347	682.614	92.5767
IGIB1130SB1791092D	EPI_ISL_19625055	11.868	8386	100.515	74.6806
IGIB1130B2B3707974D	EPI_ISL_19625060	31.062	14333	226.193	86.3564
IGIB1130B2B3755010D	EPI_ISL_19625061	15.321	34628	1278.8	94.218
IGIB1130B2B3571670D	EPI_ISL_19625062	17.954	35674	1273.1	89.5272
IGIB1130B2B3842961D	EPI_ISL_19625063	28.294	9158	197.486	80.1455
IGIB1130B2B3963602D	EPI_ISL_19625064	22.739	18378	601.869	92.1104
IGIB1130VSH1920769D	EPI_ISL_19625066	15.648	71252	2636.37	94.218
IGIB1130B2B4079993D	EPI_ISL_19625069	15.596	55461	1794.29	94.218
IGIB1130B2B3894323D	EPI_ISL_19625073	12.638	57235	2077.31	94.2087
IGIB1130B2B3468956D	EPI_ISL_19625074	23.806	33277	971.731	94.218
IGIB1130B2B4090838D	EPI_ISL_19625075	16.524	78205	2870.4	94.218
IGIB1130B2B3783866D	EPI_ISL_19625076	14.874	53778	1937.77	94.2087
IGIB1130SB1766397D	EPI_ISL_19625078	18.944	47440	1631.3	94.2087
IGIB1130GGN242155D	EPI_ISL_19625079	28.485	26705	621.504	90.5437
IGIB1130MB6462753D	EPI_ISL_19625080	22.721	28466	907.526	92.2037
IGIB1130DN1160647D	EPI_ISL_19625082	16.009	24602	460.404	90.5623
IGIB1130DN1156565D	EPI_ISL_19625083	15.109	21650	350.438	90.553
IGIB1130B2B3976082D	EPI_ISL_19625084	11.954	59007	2174.03	94.218
IGIB1130B2B3816461D	EPI_ISL_19625085	24.696	40450	1399.79	94.218
IGIB1130DN1130599D	EPI_ISL_19625086	19.743	22833	581.479	90.553
IGIB1130B2B3636018D	EPI_ISL_19625089	25.463	42437	1518.99	94.2087
IGIB1130B2B4084687D	EPI_ISL_19625090	14.607	17487	715.02	94.218
IGIB1130VSH1942982D	EPI_ISL_19625095	30.037	38421	849.536	90.5437
IGIB1130B2B3762386D	EPI_ISL_19625101	15.196	41737	1338.55	94.218
IGIB1130B2B3859990D	EPI_ISL_19625102	29.316	84615	2980.08	94.1994
IGIB1130B2B3891319D	EPI_ISL_19625104	24.714	35705	934.707	90.553
IGIB1130VSH1932838D	EPI_ISL_19625105	22.322	28393	677.516	87.1584
IGIB1130B2B3907691D	EPI_ISL_19625107	13.61	58973	2187.78	94.2087
IGIB1130B2B3694614D	EPI_ISL_19625110	16.047	30293	1110.09	94.2087
IGIB1130B2B3964076D	EPI_ISL_19625111	29.404	24704	545.623	90.5344
IGIB1130B2B3947706D	EPI_ISL_19625112	14.531	45685	1667.49	94.2087
IGIB1130B2B3891334D	EPI_ISL_19625115	12.547	33751	1152.14	94.2087
IGIB1130B2B3707986D	EPI_ISL_19625116	33.384	37106	1270.05	94.2087
IGIB1130GGN242084D	EPI_ISL_19625117	13.767	40485	1445.29	94.2087
IGIB1130B2B3618259D	EPI_ISL_19625121	17.272	25446	667.952	90.5623
IGIB1130B2B3694615D	EPI_ISL_19625123	18.477	14387	481.007	90.553
IGIB1130B2B3367535D	EPI_ISL_19625131	21.044	30942	1089.45	94.2087
IGIB1130B2B4017730D	EPI_ISL_19625132	14.259	77616	2801.97	94.2087
IGIB1130B2B3870677D	EPI_ISL_19625137	15.421	21451	498.387	87.1398
IGIB1130B2B3964318D	EPI_ISL_19625139	18.239	41979	1488.33	94.2087
IGIB1130SB1688285D	EPI_ISL_19625141	27.831	30469	1032.78	90.6463
IGIB1130B2B3971565D	EPI_ISL_19625145	16.058	90122	3335.15	96.0459
IGIB1130B2B727571D	EPI_ISL_19625146	13.995	69953	2627.78	96.0552
IGIB1130B2B3965603D	EPI_ISL_19625149	16.338	36199	1310.95	94.218
IGIB1130B2B3903582D	EPI_ISL_19625152	15.16	17237	649.333	93.9756
IGIB1130GGN233939D	EPI_ISL_19625155	19.462	20191	728.179	94.218
IGIB1130B2B3964078D	EPI_ISL_19625163	15.405	48732	1949.82	94.2087
IGIB1130B2B3783864D	EPI_ISL_19625165	29.337	32770	104	65.5973
IGIB1130B2B3578677D	EPI_ISL_19625166	12.14	57466	2230.36	98.825
IGIB1130SP0682291D	EPI_ISL_19625169	24.745	18724	469.567	90.982
IGIB1130DF1070461D	EPI_ISL_19625170	28.197	19876	372.313	80.8915
IGIB1130DD0500600D	EPI_ISL_19625171	11.845	46010	1725.45	96.0459
IGIB1130DN1160732D	EPI_ISL_19625172	11.313	18584	696.496	96.0366
IGIB1130DN1160715D	EPI_ISL_19625173	14.085	43407	1618.05	96.0459
IGIB1130B2B3837935D	EPI_ISL_19625174	28.749	14785	78.8941	63.7322
IGIB1130B2B3692605D	EPI_ISL_19625177	18.213	25537	934.052	94.218
IGIB1130B2B3837936D	EPI_ISL_19625178	10.766	50604	1896.32	98.8343
IGIB1130B2B3852524D	EPI_ISL_19625179	12.897	47834	1824.55	96.0552
IGIB1130MB6515579D	EPI_ISL_19625183	12.048	49280	1826.44	98.825
IGIB1130VSH1985681D	EPI_ISL_19625189	23.488	8052	70.617	57.6984
IGIB1130B2B4397989D	EPI_ISL_19625191	14.219	51217	1895.59	98.8343
IGIB1130B2B4402899D	EPI_ISL_19625196	21.97	38273	987.495	92.5767
IGIB1130B2B4241669D	EPI_ISL_19625197	13.272	42126	1540.63	98.825
IGIB1130B2B4309937D	EPI_ISL_19625198	21.855	23709	746.551	92.5767
IGIB1130B2B4309936D	EPI_ISL_19625200	17.95	63637	2296.79	96.7267
IGIB1130B2B4224132D	EPI_ISL_19625201	13.749	30703	1134.36	98.825
IGIB1130B2B4343864D	EPI_ISL_19625202	12.787	48335	1797.88	98.825
IGIB1130B2B4343896D	EPI_ISL_19625203	20.455	30778	1024.07	94.2087
IGIB1130B2B4343897D	EPI_ISL_19625205	21.867	28387	661.947	92.5767
IGIB1130B2B4343161D	EPI_ISL_19625206	19.368	31657	1060.8	95.2998
IGIB1130BHA0269110D	EPI_ISL_19625207	13.355	19555	723.74	96.9785
IGIB1130DN1169952D	EPI_ISL_19625208	26.105	28521	207.331	82.3091
IGIB1130b2b4252452D	EPI_ISL_19625210	11.243	34650	1312.5	98.825
IGIB1130b2b4066444D	EPI_ISL_19625212	19.236	23296	818.968	94.218
IGIB1130df1079624D	EPI_ISL_19625213	21.387	22025	784.166	92.5767
IGIB1130b2b3861803D	EPI_ISL_19625215	19.144	5648	192.264	90.2732
IGIB1130sb1854971D	EPI_ISL_19625217	24.787	28456	693.817	88.5666
IGIB1130b2b4396478D	EPI_ISL_19625218	16.26	56815	2079.86	96.9878
IGIB1130b2b4343296D	EPI_ISL_19625219	14.729	37703	1381.5	98.6571
IGIB1130b2b4374368D	EPI_ISL_19625222	20.685	40907	1432.01	94.218
IGIB1130b2b4284759D	EPI_ISL_19625223	22.372	42098	1362.36	94.2087
IGIB1130b2b4374420D	EPI_ISL_19625226	21.018	43898	1488.03	96.0459
IGIB1130b2b4339576D	EPI_ISL_19625232	20.302	27176	771.211	92.5394
IGIB1130b2b4170578D	EPI_ISL_19625235	11.961	70072	2801.15	96.0552
IGIB1130B2B3655102D	EPI_ISL_19625236	15.626	58429	2114.92	95.7848
IGIB1130B2B3947658D	EPI_ISL_19625237	17.633	89410	2980.24	94.218
IGIB1130B2B3677347D	EPI_ISL_19625239	23.216	19366	429.341	92.5674
IGIB1130GGN233051D	EPI_ISL_19625240	17.733	29244	1065.04	93.9569
IGIB1130B2B3969464D	EPI_ISL_19625241	29.944	14188	242.089	74.3822
IGIB1130MBB380130D	EPI_ISL_19625242	19.671	10640	55.6912	63.2379
IGIB1130B2B3963606D	EPI_ISL_19625245	20.424	28351	1112.44	94.218
IGIB1130B2B4015280D	EPI_ISL_19625249	18.177	29979	1072.71	94.218
IGIB1130B2B3898078D	EPI_ISL_19625250	15.227	36358	1382.9	94.2087
IGIB1130B2B3842967D	EPI_ISL_19625251	18.961	9027	334.541	92.4182
IGIB1130B2B4021400D	EPI_ISL_19625254	17.838	43418	1534.38	94.218
IGIB1130B2B3930460D	EPI_ISL_19625255	17.057	23196	844.98	96.0552
IGIB1130B2B3974020D	EPI_ISL_19625256	25.776	15719	58.3647	77.3851
IGIB1130B2B3802208D	EPI_ISL_19625257	23.345	43176	627.254	90.525
IGIB1130B2B4021380D	EPI_ISL_19625263	27.062	25474	119.616	84.1556
IGIB1130B2B3872134D	EPI_ISL_19625264	24.983	30380	417.907	89.1355
IGIB1130B2B3842154D	EPI_ISL_19625268	15.493	55177	2033.35	96.9691
IGIB1130B2B4015249D	EPI_ISL_19625270	17.079	1869	61.6492	72.0507
IGIB1130B2B3762352D	EPI_ISL_19625272	17.24	30936	1086.75	92.3063
IGIB1130B2B3795699D	EPI_ISL_19625274	25.706	20507	441.31	90.5623
IGIB1130B2B3701454D	EPI_ISL_19625275	18.414	30515	1134.3	92.5581
IGIB1130B2B3717813D	EPI_ISL_19625277	18.64	23710	895.494	94.218
IGIB1130VSH1942171D	EPI_ISL_19625279	28.49	19224	164.674	81.8428
IGIB1130B2B3891484D	EPI_ISL_19625280	22.392	41381	1381.41	92.2876
IGIB1130DN1156497D	EPI_ISL_19625285	17.249	53775	1812.27	94.2087
IGIB1130SS0381587D	EPI_ISL_19625286	13.821	2839	104.171	83.9038
IGIB1130DN1120515D	EPI_ISL_19625289	15.175	1988	67.4933	76.0888
IGIB1130SB1688028D	EPI_ISL_19625290	16.22	1358	40.2525	60.5894
IGIB1130SB1688040D	EPI_ISL_19625292	15.297	64435	2507.5	98.8343
IGIB1130B2B3829921D	EPI_ISL_19625293	21.08	21278	560.872	90.5437
IGIB1130DD0500536D	EPI_ISL_19625294	25.756	6510	160.467	82.0293
IGIB1130DF1075713D	EPI_ISL_19625299	15.719	41809	1551.15	96.0645
IGIB1130B2C184854D	EPI_ISL_19625301	12.624	2772	43.6688	68.3298
IGIB1130sp0699304D	EPI_ISL_19625302	26.291	76248	2710.6	96.0645
IGIB1130dd0499870D	EPI_ISL_19625303	15.813	56462	1769.11	96.9878
IGIB1130b2b3907134D	EPI_ISL_19625304	27.643	16411	130.918	73.9625
IGIB1130b2b3996010D	EPI_ISL_19625312	13.326	61705	2190.27	98.5452
IGIB1130mb6467717D	EPI_ISL_19625313	29.422	19294	110.287	78.4762
IGIB1130b2b4280214D	EPI_ISL_19625314	20.149	17915	258.351	86.8787
IGIB1130b2b4173369D	EPI_ISL_19625315	14.814	57377	2025.51	91.3364
IGIB1130b2b4103594D	EPI_ISL_19625316	12.195	31228	1078.9	91.3084
IGIB1130b2b4162365D	EPI_ISL_19625319	25.488	5626	44.2492	51.1238
IGIB1130b2b4139324D	EPI_ISL_19625320	17.567	33325	1168.88	92.5674
IGIB1130b2b4173374D	EPI_ISL_19625322	15.19	17038	267.284	77.1426
IGIB1130b2b4160150D	EPI_ISL_19625326	15.033	41996	1587.41	89.5458
IGIB1130b2b4017559D	EPI_ISL_19625327	14.589	38036	1382.15	91.3271
IGIB1130VSH1960789D	EPI_ISL_19625333	12.094	39412	1435.54	95.906
IGIB1130B2B4210462D	EPI_ISL_19625335	16.944	28115	999.128	89.6764
IGIB1130B2B3626234D	EPI_ISL_19625341	11.925	57579	2169.97	96.0645
IGIB1130B2B4041306D	EPI_ISL_19625343	17.872	45036	1526.13	94.1994
IGIB1130B2B3944131D	EPI_ISL_19625345	26.167	64933	1193.71	88.5293
IGIB1130B2B4120075D	EPI_ISL_19625347	18.815	65407	2036.56	85.8155
IGIB1130B2B4196864D	EPI_ISL_19625348	21.744	43992	523.787	82.9805
IGIB1130B2B4196865D	EPI_ISL_19625350	20.508	63394	1992.54	89.3034
IGIB1130GGN253221D	EPI_ISL_19625351	28.652	66362	246.594	79.6326
IGIB1130B2B3912010D	EPI_ISL_19625353	22.371	35884	782.385	88.6226
IGIB1130B2B4033437D	EPI_ISL_19625354	13.663	51632	1849.98	96.0645
IGIB1130VSH1960783D	EPI_ISL_19625361	26.292	18899	121.503	61.6805
IGIB1130B2B3848601D	EPI_ISL_19625365	13.115	56628	2072.26	98.8343
IGIB1130VSH1973925D	EPI_ISL_19625367	29.379	16649	54.4367	54.1546
IGIB1130B2B3797191D	EPI_ISL_19625372	25.446	25892	230.013	83.3629
IGIB1130VSH1960738D	EPI_ISL_19625373	25.784	27146	363.725	81.4324
IGIB1130B2B4162396D	EPI_ISL_19625375	13.144	53576	1996.44	94.1994
IGIB1130B2B4019120D	EPI_ISL_19625378	21.792	15769	418.36	83.4654
IGIB1130B2B4137710D	EPI_ISL_19625379	12.463	50768	1858.56	96.0459
IGIB1130B2C183110D	EPI_ISL_19625386	18.867	45515	1606.86	92.3529
IGIB1130DN1165531D	EPI_ISL_19625387	13.299	52551	1900.42	96.0645
IGIB1130DN1165677D	EPI_ISL_19625389	25.127	29924	703.982	89.6857
IGIB1130B2B4177096D	EPI_ISL_19625392	27.983	23344	387.597	80.3227
IGIB1130B2B3930226D	EPI_ISL_19625395	14.631	40518	1479.38	96.0645
IGIB1130DN1097873D	EPI_ISL_19625396	18.008	48804	1649.05	94.218
IGIB1130DN1167226D	EPI_ISL_19625399	15.209	47843	1716.9	96.5681
IGIB1130B2B4167318D	EPI_ISL_19625401	22.249	22714	626.164	87.6714
IGIB1130B2B4173350D	EPI_ISL_19625404	16.934	62136	2229.87	96.0552
IGIB1130B2B4172088D	EPI_ISL_19625408	29.005	40111	362.291	79.6419
IGIB1130B2B3927788D	EPI_ISL_19625409	18.222	53018	1828.91	91.3177
IGIB1130B2B4019089D	EPI_ISL_19625410	12.948	61643	2214.08	93.1829
IGIB1130B2B3994156D	EPI_ISL_19625411	26.712	12463	183.804	78.7466
IGIB1130B2B3974310D	EPI_ISL_19625419	16.422	53633	1838.67	94.2087
IGIB1130b2b4206724D	EPI_ISL_19625423	18.623	60837	2067.49	94.218
IGIB1130b2b4167179D	EPI_ISL_19625425	19.315	46902	1626.36	93.9196
IGIB1130mb6499503D	EPI_ISL_19625427	25.11	22934	369.069	90.525
IGIB1130b2b4152572D	EPI_ISL_19625428	12.987	55066	2041.62	96.0366
IGIB1130b2b4230110D	EPI_ISL_19625429	13.959	34321	1246.98	94.2087
IGIB1130b2b3970134D	EPI_ISL_19625430	12.408	40099	1462.49	94.1994
IGIB1130ggn250820D	EPI_ISL_19625431	22.124	40117	1304.49	94.2087
IGIB1130mbb381009D	EPI_ISL_19625433	13.542	70207	2542.83	96.0552
IGIB1130b2b4166824D	EPI_ISL_19625434	19.343	32633	1137.83	94.2087
IGIB1130b2b3840554D	EPI_ISL_19625439	12.688	69396	2551.33	96.0366
IGIB1130vsh1969485D	EPI_ISL_19625441	29.746	17053	164.283	73.9625
IGIB1130b2b4167228D	EPI_ISL_19625445	29.251	16160	39.0805	53.6044
IGIB1130b2b4138826D	EPI_ISL_19625446	22.28	29271	831.103	94.218
IGIB1130vsh1960503D	EPI_ISL_19625449	14.815	34457	1268.04	94.218
IGIB1130B2B4102548D	EPI_ISL_19625455	19.733	4502	181.656	90.553
IGIB1130B2B4035602D	EPI_ISL_19625457	29.704	13792	36.5309	51.4408
IGIB1130VSH1963360D	EPI_ISL_19625458	18.316	56724	2020.07	94.1994
IGIB1130DF1078671D	EPI_ISL_19625462	24.027	25314	596.879	92.1384
IGIB1130VSH1974129D	EPI_ISL_19625463	28.184	20332	82.5046	70.0923
IGIB1130df1078689D	EPI_ISL_19625464	23.624	34527	871.433	90.553
IGIB1130B2B3924211D	EPI_ISL_19625466	19.328	21613	705.154	94.2087
IGIB1130MS0861817D	EPI_ISL_19625467	28.068	31229	704.998	87.1398
IGIB1130DF1078701D	EPI_ISL_19625474	15.662	18616	604.31	90.553
IGIB1130VSH1973836D	EPI_ISL_19625475	15.747	44320	1600.19	94.218
IGIB1130B2B4211910D	EPI_ISL_19625477	10.285	81371	3031.84	98.5825
IGIB1130SB1809629D	EPI_ISL_19625478	21.59	47802	1526.65	94.1994
IGIB1130MB6477040D	EPI_ISL_19625480	13.565	94266	3381.93	94.2274
IGIB1130SB1809665D	EPI_ISL_19625483	17.277	32141	1086.37	91.3923
IGIB1130B2B4241757D	EPI_ISL_19625484	14.646	59876	2105.74	94.2087
IGIB1130B2B4078902D	EPI_ISL_19625485	18.04	18911	572.137	90.553
IGIB1130B2B3861842D	EPI_ISL_19625487	11.456	36098	1332.62	94.1994
IGIB1130SB1817621D	EPI_ISL_19625488	15.598	37228	1343.57	94.2087
IGIB1130B2B4137517D	EPI_ISL_19625489	18.479	32929	1092.51	94.2087
IGIB1130VSH1967653D	EPI_ISL_19625490	15.891	28294	929.218	89.9468
IGIB1130B2B4179838D	EPI_ISL_19625492	20.48	22321	777.714	94.0222
IGIB1130B2B4280626D	EPI_ISL_19625493	28.196	21900	226.206	79.6139
IGIB1130B2B4263666D	EPI_ISL_19625495	28.156	25578	418.054	87.1211
IGIB1130B2B4370654D	EPI_ISL_19625496	29.339	27343	350.922	77.2358
IGIB1130B2B4161129D	EPI_ISL_19625500	11.142	93285	3411.27	98.825
IGIB1130B2B4370112D	EPI_ISL_19625501	20.044	65205	1653.06	92.1943
IGIB1130B2B4211853D	EPI_ISL_19625504	28.374	37607	605.306	87.1305
IGIB1130dn1172208D	EPI_ISL_19625507	26.886	21879	298.384	80.0802
IGIB1130b2b4205911D	EPI_ISL_19625508	28.292	24711	61.4422	53.1195
IGIB1130b2b4247748D	EPI_ISL_19625509	14.464	70702	2501.1	94.218
IGIB1130b2b4312113D	EPI_ISL_19625510	12.117	88021	3221.9	98.5079
IGIB1130mb6491866D	EPI_ISL_19625514	12.7	70595	2496.06	96.6427
IGIB1130vsh1976570D	EPI_ISL_19625515	22.174	21769	299.183	86.0394
IGIB1130dn1172189D	EPI_ISL_19625517	18.865	25198	95.1501	64.9072
IGIB1130b2b4333845D	EPI_ISL_19625518	26.668	19231	123.418	70.3348
IGIB1130b2b4333862D	EPI_ISL_19625519	12.345	27221	977.329	94.2087
IGIB1130b2b4131320D	EPI_ISL_19625522	14.232	56933	2032.54	94.218
IGIB1130b2b4333844D	EPI_ISL_19625524	18.252	43711	1501.16	94.218
IGIB1130b2b4252915D	EPI_ISL_19625527	22.159	38982	316.946	90.18
IGIB1130b2b3838081D	EPI_ISL_19625528	13.796	38294	1146.2	94.218
IGIB1130dn1172150D	EPI_ISL_19625529	18.278	43161	779.005	90.553
IGIB1130b2b4252914D	EPI_ISL_19625530	23.257	15118	118.743	76.0795
IGIB1130b2b4218413D	EPI_ISL_19625532	20.192	32371	176.136	83.1204
IGIB1130b2b4318685D	EPI_ISL_19625533	16.75	36722	453.611	89.7883
IGIB1130b2b4282481D	EPI_ISL_19625534	19.586	53977	540.162	90.553
IGIB1130b2b3966444D	EPI_ISL_19625535	20.786	37733	272.594	88.5014
IGIB1130b2b4292121D	EPI_ISL_19625536	20.554	46407	331.401	88.6133
IGIB1130SB1854788D	EPI_ISL_19625539	25.094	38101	501.052	90.553
IGIB1130B2B4372347D	EPI_ISL_19625541	24.363	29989	396.411	88.5573
IGIB1130B2B4241644D	EPI_ISL_19625543	20.191	43835	1485.14	94.218
IGIB1130B2B4359773D	EPI_ISL_19625544	17.613	89613	3195.42	96.9878
IGIB1130B2B4309388D	EPI_ISL_19625546	22.099	51751	1645.39	92.5674
IGIB1130B2B4241111D	EPI_ISL_19625557	16.662	50060	1810.46	94.2087
IGIB1130B2B4032448D	EPI_ISL_19625558	16.185	32945	1171.12	94.218
IGIB1130MB6524330D	EPI_ISL_19625559	17.651	40913	1447.26	94.218
IGIB1130VSH1971656D	EPI_ISL_19625563	25.041	15004	192.686	80.9195
IGIB1130B2B4378222D	EPI_ISL_19625564	13.279	62631	2325.4	98.8156
IGIB1130B2B4403587D	EPI_ISL_19625566	19.528	36071	1264.15	92.5581
IGIB1130B2B4255485D	EPI_ISL_19625568	15.163	48632	1768.49	96.0459
IGIB1130GGN231671D	EPI_ISL_19625570	12.739	28175	968.201	94.218
IGIB1130B2B4378245D	EPI_ISL_19625571	24.295	47710	1043.12	92.5767
IGIB1130SP0711221D	EPI_ISL_19625576	23.554	23705	578.153	88.5666
IGIB1130B2B3736342D	EPI_ISL_19625577	23.734	22741	548.247	88.464
IGIB1130B2B4107192D	EPI_ISL_19625578	28.127	13268	256.071	78.9518
IGIB1130B2B4590824D	EPI_ISL_19625580	15.427	51609	1819.37	94.1901
IGIB1130SB1818882D	EPI_ISL_19625581	20.173	37951	1263.69	94.1994
IGIB1130B2B4477670D	EPI_ISL_19625586	25.836	17844	129.492	75.7717
IGIB1130B2B4233246D	EPI_ISL_19625588	26.879	17200	195.807	80.6584
IGIB1130B2B4496056D	EPI_ISL_19625590	15.407	85182	3053.37	96.0552
IGIB1130B2B4404294D	EPI_ISL_19625592	14.39	62380	2295.35	94.1994
IGIB1130B2B3900482D	EPI_ISL_19625599	29.862	31645	91.0811	66.6791
IGIB1130B2B4307550D	EPI_ISL_19625600	19.473	33985	1196.22	94.2087
IGIB1130B2B4428395D	EPI_ISL_19625604	23.737	31898	656.759	85.4705
IGIB1130B2B4477624D	EPI_ISL_19625607	24.108	19908	592.247	92.2503
IGIB1130MBC113681D	EPI_ISL_19625611	17.982	26791	979.724	94.2087
IGIB1130B2B2850254D	EPI_ISL_19625613	16.935	36377	1339.07	94.1994
IGIB1130B2B4368482D	EPI_ISL_19625614	14.354	76998	2995.26	98.5452
IGIB1130B2B4404154D	EPI_ISL_19625615	24.846	11737	158.405	77.1519
IGIB1130b2b4248855D	EPI_ISL_19625626	15.124	36823	1327.33	94.2087
IGIB1130b2b4030946D	EPI_ISL_19625627	15.315	67748	2522.68	96.0645
IGIB1130b2b3875008D	EPI_ISL_19625628	18.518	36492	1339.64	94.2087
IGIB1130vsh1985178D	EPI_ISL_19625630	22.431	34734	1110.53	94.2087
IGIB1130b2b4241098D	EPI_ISL_19625631	13.409	60650	2265.91	96.0552
IGIB1130b2b4368439D	EPI_ISL_19625633	28.616	36281	320.801	75.3054
IGIB1130b2b4496061D	EPI_ISL_19625635	13.467	82815	3058.87	98.8156
IGIB1130b2b4307490D	EPI_ISL_19625637	23.021	18956	502.215	90.3012
IGIB1130MB6490535D	EPI_ISL_19625638	29.262	15019	69.9748	52.3641
IGIB1130B2B4153217D	EPI_ISL_19625641	14.72	28995	1075.43	94.2087
IGIB1130B2B3861862D	EPI_ISL_19625642	13.493	14343	558.399	94.218
IGIB1130SS0387547D	EPI_ISL_19625645	26.87	17450	187.057	78.5415
IGIB1130B2B4026758D	EPI_ISL_19625646	19.861	37273	1251.16	94.218
IGIB1130B2C170157D	EPI_ISL_19625647	14.175	40386	1586.02	95.8034
IGIB1130VSH1976893D	EPI_ISL_19625649	23.992	26723	652.633	89.1821
IGIB1130VSH1954665D	EPI_ISL_19625650	29.149	13247	70.2337	59.3024
IGIB1130B2B4234370D	EPI_ISL_19625652	16.582	30674	1122.85	96.708
IGIB1130B2B4196162D	EPI_ISL_19625654	12.108	45079	1767.77	97.6313
IGIB1130B2B4063127D	EPI_ISL_19625655	26.393	16731	140.45	70.4374
IGIB1130B2B3864663D	EPI_ISL_19625661	11.792	52777	2032.91	96.0552
IGIB1130B2B3863154D	EPI_ISL_19625662	11.082	15773	663.049	94.1901
IGIB1130DN1075046D	EPI_ISL_19625664	11.996	10006	402.799	94.2087
IGIB1130B2B3636925D	EPI_ISL_19625665	20.615	10466	395.407	92.4461
IGIB1130B2B3695588D	EPI_ISL_19625666	16.24	25896	998.277	94.2087
IGIB1130B2C172712D	EPI_ISL_19625669	10.895	47108	1878.94	96.0459
IGIB1130B2B3777291D	EPI_ISL_19625670	11.939	26011	1054.98	94.2274
[truncated: 1,256 more rows]
