# Supplementary material for: Genomic hotspots in the DENV-2 serotype (E, NS4B, and NS5 genes) are associated with dengue disease severity in the endemic region of India
Source: PLoS Negl Trop Dis. 2025 Apr 29;19(4):e0013034. doi: 10.1371/journal.pntd.0013034 (PMC12040166; doi:10.1371/journal.pntd.0013034)
Supplement: S3 Table — (XLSX) [file pntd.0013034.s003.xlsx]

## Sheet: Sheet1
S3 Table: Annotation of SNVs captured across 3254 DENV-2 genomes
Nucleotide	Position	Ref	Alt	Gene	AA_mutation	Function_type	Annotation	Count
G28GA	28	G	GA	5'UTR	D10D	synonymous	upstream_gene_variant	1
A33T	33	A	T	5'UTR	R11S	non-synonymous	upstream_gene_variant	1
T34C	34	T	C	5'UTR	F12L	non-synonymous	upstream_gene_variant	5
T39C	39	T	C	5'UTR	F13F	synonymous	upstream_gene_variant	1
G40A	40	G	A	5'UTR	F14K	non-synonymous	upstream_gene_variant	1
G44A	44	G	A	5'UTR	G15E	non-synonymous	upstream_gene_variant	2565
C47T	47	C	T	5'UTR	A16V	non-synonymous	upstream_gene_variant	1
T48C	48	T	C	5'UTR	A16A	synonymous	upstream_gene_variant	2
C54T	54	C	T	5'UTR	L18L	synonymous	upstream_gene_variant	2570
A56G	56	A	G	5'UTR	N19S	non-synonymous	upstream_gene_variant	3
A60G	60	A	G	5'UTR	V20V	synonymous	upstream_gene_variant	1
A66G	66	A	G	5'UTR	L22L	synonymous	upstream_gene_variant	1
G70GT	70	G	GT	5'UTR	V24V	synonymous	upstream_gene_variant	4
GT70G	70	GT	G	5'UTR	V24X	non-synonymous	upstream_gene_variant	2
T76C	76	T	C	5'UTR	X26Q	non-synonymous	upstream_gene_variant	2
A77G	77	A	G	5'UTR	X26X	synonymous	upstream_gene_variant	3
A78G	78	A	G	5'UTR	X26X	synonymous	upstream_gene_variant	1
A78T	78	A	T	5'UTR	X26Y	non-synonymous	upstream_gene_variant	1
C94T	94	C	T	5'UTR	L32L	synonymous	upstream_gene_variant	1
A101T	101	A	T	C	p.Asn2Ile	non-synonymous	missense_variant	1
T102C	102	T	C	C	p.Asn2Asn	synonymous	synonymous_variant	2
A103G	103	A	G	C	p.Asn3Asp	non-synonymous	missense_variant	1
A114G	114	A	G	C	p.Lys6Lys	synonymous	synonymous_variant	2
G120A	120	G	A	C	p.Ala8Ala	synonymous	synonymous_variant	1
A122G	122	A	G	C	p.Lys9Arg	non-synonymous	missense_variant	2626
A125G	125	A	G	C	p.Asn10Ser	non-synonymous	missense_variant	1
C126T	126	C	T	C	p.Asn10Asn	synonymous	synonymous_variant	405
A127G	127	A	G	C	p.Thr11Ala	non-synonymous	missense_variant	3
C128A	128	C	A	C	p.Thr11Lys	non-synonymous	missense_variant	1
G168A	168	G	A	C	p.Ser24Ser	synonymous	synonymous_variant	2642
T171C	171	T	C	C	p.Thr25Thr	synonymous	synonymous_variant	11
A177G	177	A	G	C	p.Gln27Gln	synonymous	synonymous_variant	2647
C181T	181	C	T	C	p.Leu29Leu	synonymous	synonymous_variant	2
CA185C	185	CA	C	C	p.Lys31fs	non-synonymous	frameshift_variant	1
A186G	186	A	G	C	p.Thr30Thr	synonymous	synonymous_variant	1
T193C	193	T	C	C	p.Phe33Leu	non-synonymous	missense_variant	1
C199T	199	C	T	C	p.Leu35Phe	non-synonymous	missense_variant	5
T201C	201	T	C	C	p.Leu35Leu	synonymous	synonymous_variant	1
C208T	208	C	T	C	p.Leu38Leu	synonymous	synonymous_variant	2
G210A	210	G	A	C	p.Leu38Leu	synonymous	synonymous_variant	2641
G210T	210	G	T	C	p.Leu38Leu	synonymous	synonymous_variant	2
A212G	212	A	G	C	p.Gln39Arg	non-synonymous	missense_variant	2
A216G	216	A	G	C	p.Gly40Gly	synonymous	synonymous_variant	1
A219G	219	A	G	C	p.Arg41Arg	synonymous	synonymous_variant	17
C223A	223	C	A	C	p.Pro43Thr	non-synonymous	missense_variant	1
T226C	226	T	C	C	p.Leu44Leu	synonymous	synonymous_variant	2607
T226A	226	T	A	C	p.Leu44Ile	non-synonymous	missense_variant	3
A228G	228	A	G	C	p.Leu44Leu	synonymous	synonymous_variant	2649
A230G	230	A	G	C	p.Lys45Arg	non-synonymous	missense_variant	2
C232T	232	C	T	C	p.Leu46Leu	synonymous	synonymous_variant	5
C237T	237	C	T	C	p.Phe47Phe	synonymous	synonymous_variant	2
C244T	244	C	T	C	p.Leu50Leu	synonymous	synonymous_variant	4
T248C	248	T	C	C	p.Val51Ala	non-synonymous	missense_variant	2
G249T	249	G	T	C	p.Val51Val	synonymous	synonymous_variant	2
G249A	249	G	A	C	p.Val51Val	synonymous	synonymous_variant	1
G250A	250	G	A	C	p.Ala52Thr	non-synonymous	missense_variant	5
G252A	252	G	A	C	p.Ala52Ala	synonymous	synonymous_variant	2646
T253C	253	T	C	C	p.Phe53Leu	non-synonymous	missense_variant	1
C255T	255	C	T	C	p.Phe53Phe	synonymous	synonymous_variant	19
T261C	261	T	C	C	p.Arg55Arg	synonymous	synonymous_variant	2
TC263T	263	TC	T	C	p.Leu57fs	non-synonymous	frameshift_variant	3
C264T	264	C	T	C	p.Phe56Phe	synonymous	synonymous_variant	1
T266C	266	T	C	C	p.Leu57Pro	non-synonymous	missense_variant	2
C273T	273	C	T	C	p.Ile59Ile	synonymous	synonymous_variant	17
A276G	276	A	G	C	p.Pro60Pro	synonymous	synonymous_variant	2639
A276C	276	A	C	C	p.Pro60Pro	synonymous	synonymous_variant	1
A279C	279	A	C	C	p.Pro61Pro	synonymous	synonymous_variant	1
A282T	282	A	T	C	p.Thr62Thr	synonymous	synonymous_variant	1
G283A	283	G	A	C	p.Ala63Thr	non-synonymous	missense_variant	1
A285G	285	A	G	C	p.Ala63Ala	synonymous	synonymous_variant	1
A291G	291	A	G	C	p.Ile65Met	non-synonymous	missense_variant	1
TG293T	293	TG	T	C	p.Lys67fs	non-synonymous	frameshift_variant	1
G294AA	294	G	AA	C	p.Lys67fs	synonymous	frameshift_variant&synonymous_variant	1
G294A	294	G	A	C	p.Leu66Leu	synonymous	synonymous_variant	2606
G297A	297	G	A	C	p.Lys67Lys	synonymous	synonymous_variant	2627
G297GA	297	G	GA	C	p.Arg68fs	non-synonymous	frameshift_variant	2
A306G	306	A	G	C	p.Gly70Gly	synonymous	synonymous_variant	1
A307G	307	A	G	C	p.Thr71Ala	non-synonymous	missense_variant	2
A309G	309	A	G	C	p.Thr71Thr	synonymous	synonymous_variant	4
A309T	309	A	T	C	p.Thr71Thr	synonymous	synonymous_variant	2
AT310A	310	AT	A	C	p.Lys74fs	non-synonymous	frameshift_variant	14
T312CA	312	T	CA	C	p.Lys73fs	synonymous	frameshift_variant&synonymous_variant	1
T312C	312	T	C	C	p.Ile72Ile	synonymous	synonymous_variant	386
A324G	324	A	G	C	p.Lys76Lys	synonymous	synonymous_variant	2660
T336C	336	T	C	C	p.Val80Val	synonymous	synonymous_variant	2708
C348T	348	C	T	C	p.Phe84Phe	synonymous	synonymous_variant	2
G357A	357	G	A	C	p.Glu87Glu	synonymous	synonymous_variant	3
T360C	360	T	C	C	p.Ile88Ile	synonymous	synonymous_variant	5
A363G	363	A	G	C	p.Gly89Gly	synonymous	synonymous_variant	4
G365A	365	G	A	C	p.Arg90Lys	non-synonymous	missense_variant	1
C370T	370	C	T	C	p.Leu92Leu	synonymous	synonymous_variant	3
G372T	372	G	T	C	p.Leu92Leu	synonymous	synonymous_variant	434
G372C	372	G	C	C	p.Leu92Leu	synonymous	synonymous_variant	106
A373G	373	A	G	C	p.Asn93Asp	non-synonymous	missense_variant	35
C375T	375	C	T	C	p.Asn93Asn	synonymous	synonymous_variant	1
A376G	376	A	G	C	p.Ile94Val	non-synonymous	missense_variant	3
T377C	377	T	C	C	p.Ile94Thr	non-synonymous	missense_variant	1
C378T	378	C	T	C	p.Ile94Ile	synonymous	synonymous_variant	1
T379C	379	T	C	C	p.Leu95Leu	synonymous	synonymous_variant	4
T379A	379	T	A	C	p.Leu95Met	non-synonymous	missense_variant	1
A383G	383	A	G	C	p.Asn96Ser	non-synonymous	missense_variant	1
T384C	384	T	C	C	p.Asn96Asn	synonymous	synonymous_variant	3248
G386A	386	G	A	C	p.Arg97Lys	non-synonymous	missense_variant	1
G387A	387	G	A	C	p.Arg97Arg	synonymous	synonymous_variant	1
A390G	390	A	G	C	p.Arg98Arg	synonymous	synonymous_variant	1
C393T	393	C	T	C	p.Arg99Arg	synonymous	synonymous_variant	2
A396G	396	A	G	C	p.Arg100Arg	synonymous	splice_region_variant&synonymous_variant	1
T397A	397	T	A	ancC	p.Ser101Thr	non-synonymous	missense_variant	3250
T399C	399	T	C	ancC	p.Ser101Ser	synonymous	synonymous_variant	2
T399A	399	T	A	ancC	p.Ser101Ser	synonymous	synonymous_variant	1
C401T	401	C	T	ancC	p.Ala102Val	non-synonymous	missense_variant	2
G403A	403	G	A	ancC	p.Gly103Ser	non-synonymous	missense_variant	2
C405T	405	C	T	ancC	p.Gly103Gly	synonymous	synonymous_variant	3209
A406G	406	A	G	ancC	p.Met104Val	non-synonymous	missense_variant	32
T407C	407	T	C	ancC	p.Met104Thr	non-synonymous	missense_variant	1
G408A	408	G	A	ancC	p.Met104Ile	non-synonymous	missense_variant	3246
A409G	409	A	G	ancC	p.Ile105Val	non-synonymous	missense_variant	1
C411T	411	C	T	ancC	p.Ile105Ile	synonymous	synonymous_variant	484
A412G	412	A	G	ancC	p.Ile106Val	non-synonymous	missense_variant	5
T414C	414	T	C	ancC	p.Ile106Ile	synonymous	synonymous_variant	7
C418A	418	C	A	ancC	p.Leu108Met	non-synonymous	missense_variant	3248
C418G	418	C	G	ancC	p.Leu108Val	non-synonymous	missense_variant	3
G420A	420	G	A	ancC	p.Leu108Leu	synonymous	synonymous_variant	2
T423C	423	T	C	ancC	p.Ile109Ile	synonymous	synonymous_variant	517
T431C	431	T	C	ancC	p.Val112Ala	non-synonymous	missense_variant	1
G436A	436	G	A	ancC	p.Ala114Thr	non-synonymous	missense_variant	1
C441T	441	C	T	prM	p.Phe1Phe	synonymous	synonymous_variant	6
C442T	442	C	T	prM	p.His2Tyr	non-synonymous	missense_variant	1
T444C	444	T	C	prM	p.His2His	synonymous	synonymous_variant	1
T445C	445	T	C	prM	p.Leu3Leu	synonymous	synonymous_variant	1
A447G	447	A	G	prM	p.Leu3Leu	synonymous	synonymous_variant	2
C450T	450	C	T	prM	p.Thr4Thr	synonymous	synonymous_variant	3
C450A	450	C	A	prM	p.Thr4Thr	synonymous	synonymous_variant	1
C452T	452	C	T	prM	p.Thr5Ile	non-synonymous	missense_variant	1
T456C	456	T	C	prM	p.Arg6Arg	synonymous	synonymous_variant	3228
A457G	457	A	G	prM	p.Asn7Asp	non-synonymous	missense_variant	7
C459T	459	C	T	prM	p.Asn7Asn	synonymous	synonymous_variant	3220
C471T	471	C	T	prM	p.His11His	synonymous	synonymous_variant	2
C477T	477	C	T	prM	p.Ile13Ile	synonymous	synonymous_variant	1
G478A	478	G	A	prM	p.Val14Ile	non-synonymous	missense_variant	1
C480T	480	C	T	prM	p.Val14Val	synonymous	synonymous_variant	2
C483T	483	C	T	prM	p.Ser15Ser	synonymous	synonymous_variant	535
A486G	486	A	G	prM	p.Arg16Arg	synonymous	synonymous_variant	5
A489T	489	A	T	prM	p.Gln17His	non-synonymous	missense_variant	8
G492A	492	G	A	prM	p.Glu18Glu	synonymous	synonymous_variant	18
T504C	504	T	C	prM	p.Ser22Ser	synonymous	synonymous_variant	2
T507C	507	T	C	prM	p.Leu23Leu	synonymous	synonymous_variant	34
C508T	508	C	T	prM	p.Leu24Leu	synonymous	synonymous_variant	2
T513C	513	T	C	prM	p.Phe25Phe	synonymous	synonymous_variant	1
T513TA	513	T	TA	prM	p.Thr27fs	non-synonymous	frameshift_variant	1
G522A	522	G	A	prM	p.Glu28Glu	synonymous	synonymous_variant	3
G523A	523	G	A	prM	p.Asp29Asn	non-synonymous	missense_variant	3227
T525C	525	T	C	prM	p.Asp29Asp	synonymous	synonymous_variant	3225
C528T	528	C	T	prM	p.Gly30Gly	synonymous	synonymous_variant	16
G529A	529	G	A	prM	p.Val31Met	non-synonymous	missense_variant	1
C534T	534	C	T	prM	p.Asn32Asn	synonymous	synonymous_variant	519
T540C	540	T	C	prM	p.Cys34Cys	synonymous	synonymous_variant	536
C542T	542	C	T	prM	p.Thr35Ile	non-synonymous	missense_variant	1
C543T	543	C	T	prM	p.Thr35Thr	synonymous	synonymous_variant	3
C546T	546	C	T	prM	p.Leu36Leu	synonymous	synonymous_variant	10
C552T	552	C	T	prM	p.Ala38Ala	synonymous	synonymous_variant	1
G556A	556	G	A	prM	p.Asp40Asn	non-synonymous	missense_variant	2
C558T	558	C	T	prM	p.Asp40Asp	synonymous	synonymous_variant	3194
T561C	561	T	C	prM	p.Leu41Leu	synonymous	synonymous_variant	1
T564C	564	T	C	prM	p.Gly42Gly	synonymous	synonymous_variant	1
T568C	568	T	C	prM	p.Leu44Leu	synonymous	synonymous_variant	3227
G570A	570	G	A	prM	p.Leu44Leu	synonymous	synonymous_variant	2
A576G	576	A	G	prM	p.Glu46Glu	synonymous	synonymous_variant	1
G577T	577	G	T	prM	p.Asp47Tyr	non-synonymous	missense_variant	1
G577A	577	G	A	prM	p.Asp47Asn	non-synonymous	missense_variant	1
A582G	582	A	G	prM	p.Thr48Thr	synonymous	synonymous_variant	1
A583G	583	A	G	prM	p.Ile49Val	non-synonymous	missense_variant	1
A583C	583	A	C	prM	p.Ile49Leu	non-synonymous	missense_variant	1
C585T	585	C	T	prM	p.Ile49Ile	synonymous	synonymous_variant	13
G588T	588	G	T	prM	p.Thr50Thr	synonymous	synonymous_variant	3227
G588C	588	G	C	prM	p.Thr50Thr	synonymous	synonymous_variant	2
G588A	588	G	A	prM	p.Thr50Thr	synonymous	synonymous_variant	1
C591T	591	C	T	prM	p.Tyr51Tyr	synonymous	synonymous_variant	1
G594T	594	G	T	prM	p.Lys52Asn	non-synonymous	missense_variant	3219
G594C	594	G	C	prM	p.Lys52Asn	non-synonymous	missense_variant	4
T597C	597	T	C	prM	p.Cys53Cys	synonymous	synonymous_variant	22
C600T	600	C	T	prM	p.Pro54Pro	synonymous	synonymous_variant	3224
T602C	602	T	C	prM	p.Leu55Pro	non-synonymous	missense_variant	1
C606T	606	C	T	prM	p.Leu56Leu	synonymous	synonymous_variant	1
C610G	610	C	G	prM	p.Gln58Glu	non-synonymous	missense_variant	1
T615C	615	T	C	prM	p.Asn59Asn	synonymous	synonymous_variant	4
G618A	618	G	A	prM	p.Glu60Glu	synonymous	synonymous_variant	2712
C627T	627	C	T	prM	p.Asp63Asp	synonymous	synonymous_variant	3
C633T	633	C	T	prM	p.Asp65Asp	synonymous	synonymous_variant	7
T636C	636	T	C	prM	p.Cys66Cys	synonymous	synonymous_variant	2
C642T	642	C	T	prM	p.Cys68Cys	synonymous	synonymous_variant	3
C645T	645	C	T	prM	p.Asn69Asn	synonymous	synonymous_variant	3
T648C	648	T	C	prM	p.Ser70Ser	synonymous	synonymous_variant	5
G651A	651	G	A	prM	p.Thr71Thr	synonymous	synonymous_variant	1
C654T	654	C	T	prM	p.Ser72Ser	synonymous	synonymous_variant	519
G657A	657	G	A	prM	p.Thr73Thr	synonymous	synonymous_variant	3253
A663C	663	A	C	prM	p.Val75Val	synonymous	synonymous_variant	1
A663G	663	A	G	prM	p.Val75Val	synonymous	synonymous_variant	2
T666C	666	T	C	prM	p.Thr76Thr	synonymous	synonymous_variant	9
T666G	666	T	G	prM	p.Thr76Thr	synonymous	synonymous_variant	3
T669C	669	T	C	prM	p.Tyr77Tyr	synonymous	synonymous_variant	1
G672A	672	G	A	prM	p.Gly78Gly	synonymous	synonymous_variant	2
G675A	675	G	A	prM	p.Thr79Thr	synonymous	synonymous_variant	3211
T678C	678	T	C	prM	p.Cys80Cys	synonymous	synonymous_variant	3211
C681A	681	C	A	prM	p.Thr81Thr	synonymous	synonymous_variant	1
C681T	681	C	T	prM	p.Thr81Thr	synonymous	synonymous_variant	3
A682G	682	A	G	prM	p.Thr82Ala	non-synonymous	missense_variant	3203
C683T	683	C	T	prM	p.Thr82Ile	non-synonymous	missense_variant	1
C684T	684	C	T	prM	p.Thr82Thr	synonymous	synonymous_variant	1
A685G	685	A	G	prM	p.Met83Val	non-synonymous	missense_variant	21
T686C	686	T	C	prM	p.Met83Thr	non-synonymous	missense_variant	499
G687A	687	G	A	prM	p.Met83Ile	non-synonymous	missense_variant	408
A692G	692	A	G	prM	p.Glu85Gly	non-synonymous	missense_variant	1
A693G	693	A	G	prM	p.Glu85Glu	synonymous	synonymous_variant	1
C694A	694	C	A	prM	p.His86Asn	non-synonymous	missense_variant	1
T696C	696	T	C	prM	p.His86His	synonymous	synonymous_variant	497
A699G	699	A	G	prM	p.Arg87Arg	synonymous	synonymous_variant	1
A702G	702	A	G	prM	p.Arg88Arg	synonymous	synonymous_variant	3208
A705G	705	A	G	prM	p.Glu89Glu	synonymous	synonymous_variant	3
A708G	708	A	G	prM	p.Lys90Lys	synonymous	synonymous_variant	2
T726C	726	T	C	M	p.Val5Val	synonymous	synonymous_variant	4
A729G	729	A	G	M	p.Pro6Pro	synonymous	synonymous_variant	1
T732C	732	T	C	M	p.His7His	synonymous	synonymous_variant	1
G735A	735	G	A	M	p.Val8Val	synonymous	synonymous_variant	1
C745T	745	C	T	M	p.Leu12Leu	synonymous	synonymous_variant	5
G747A	747	G	A	M	p.Leu12Leu	synonymous	synonymous_variant	1
G750A	750	G	A	M	p.Glu13Glu	synonymous	synonymous_variant	2
A753G	753	A	G	M	p.Thr14Thr	synonymous	synonymous_variant	1
T775A	775	T	A	M	p.Ser22Thr	non-synonymous	missense_variant	1
A780G	780	A	G	M	p.Glu23Glu	synonymous	synonymous_variant	3
G783A	783	G	A	M	p.Gly24Gly	synonymous	synonymous_variant	2
A792G	792	A	G	M	p.Lys27Lys	synonymous	synonymous_variant	2
T795C	795	T	C	M	p.His28His	synonymous	synonymous_variant	2879
T795A	795	T	A	M	p.His28Gln	non-synonymous	missense_variant	25
T797C	797	T	C	M	p.Val29Ala	non-synonymous	missense_variant	2935
C798A	798	C	A	M	p.Val29Val	synonymous	synonymous_variant	2944
C798G	798	C	G	M	p.Val29Val	synonymous	synonymous_variant	16
T807C	807	T	C	M	p.Ile32Ile	synonymous	synonymous_variant	1
A810G	810	A	G	M	p.Glu33Glu	synonymous	synonymous_variant	2
A811G	811	A	G	M	p.Thr34Ala	non-synonymous	missense_variant	1
C812T	812	C	T	M	p.Thr34Ile	non-synonymous	missense_variant	4
T813C	813	T	C	M	p.Thr34Thr	synonymous	synonymous_variant	4
A817G	817	A	G	M	p.Ile36Val	non-synonymous	missense_variant	2910
T818C	818	T	C	M	p.Ile36Thr	non-synonymous	missense_variant	8
C819A	819	C	A	M	p.Ile36Ile	synonymous	synonymous_variant	1
T820C	820	T	C	M	p.Leu37Leu	synonymous	synonymous_variant	8
A823C	823	A	C	M	p.Arg38Arg	synonymous	synonymous_variant	1
A825G	825	A	G	M	p.Arg38Arg	synonymous	synonymous_variant	1
T828C	828	T	C	M	p.His39His	synonymous	synonymous_variant	4
C834T	834	C	T	M	p.Gly41Gly	synonymous	synonymous_variant	2
C837T	837	C	T	M	p.Phe42Phe	synonymous	synonymous_variant	32
C840T	840	C	T	M	p.Thr43Thr	synonymous	synonymous_variant	16
A841G	841	A	G	M	p.Met44Val	non-synonymous	missense_variant	1
T842C	842	T	C	M	p.Met44Thr	non-synonymous	missense_variant	7
G843A	843	G	A	M	p.Met44Ile	non-synonymous	missense_variant	2962
A844G	844	A	G	M	p.Met45Val	non-synonymous	missense_variant	1
A852G	852	A	G	M	p.Ala47Ala	synonymous	synonymous_variant	1
A853G	853	A	G	M	p.Ile48Val	non-synonymous	missense_variant	1
T854C	854	T	C	M	p.Ile48Thr	non-synonymous	missense_variant	1
C856T	856	C	T	M	p.Leu49Leu	synonymous	synonymous_variant	3
G858A	858	G	A	M	p.Leu49Leu	synonymous	synonymous_variant	1
A861G	861	A	G	M	p.Ala50Ala	synonymous	synonymous_variant	1
T862C	862	T	C	M	p.Tyr51His	non-synonymous	missense_variant	4
A863G	863	A	G	M	p.Tyr51Cys	non-synonymous	missense_variant	7
C864T	864	C	T	M	p.Tyr51Tyr	synonymous	synonymous_variant	15
C867T	867	C	T	M	p.Thr52Thr	synonymous	synonymous_variant	1
A868G	868	A	G	M	p.Ile53Val	non-synonymous	missense_variant	1
A873G	873	A	G	M	p.Gly54Gly	synonymous	synonymous_variant	1
C893T	893	C	T	M	p.Ala61Val	non-synonymous	missense_variant	2706
C895T	895	C	T	M	p.Leu62Leu	synonymous	synonymous_variant	1
G897A	897	G	A	M	p.Leu62Leu	synonymous	synonymous_variant	1
T899C	899	T	C	M	p.Ile63Thr	non-synonymous	missense_variant	1
T900C	900	T	C	M	p.Ile63Ile	synonymous	synonymous_variant	6
T905C	905	T	C	M	p.Ile65Thr	non-synonymous	missense_variant	4
C906T	906	C	T	M	p.Ile65Ile	synonymous	synonymous_variant	3
T907C	907	T	C	M	p.Leu66Leu	synonymous	synonymous_variant	3
C910T	910	C	T	M	p.Leu67Leu	synonymous	synonymous_variant	1
G912A	912	G	A	M	p.Leu67Leu	synonymous	synonymous_variant	1
A913G	913	A	G	M	p.Thr68Ala	non-synonymous	missense_variant	1
C914T	914	C	T	M	p.Thr68Ile	non-synonymous	missense_variant	1
A915G	915	A	G	M	p.Thr68Thr	synonymous	synonymous_variant	2
G916A	916	G	A	M	p.Ala69Thr	non-synonymous	missense_variant	1
T918C	918	T	C	M	p.Ala69Ala	synonymous	synonymous_variant	5
T918A	918	T	A	M	p.Ala69Ala	synonymous	synonymous_variant	1
C921T	921	C	T	M	p.Val70Val	synonymous	synonymous_variant	540
C921A	921	C	A	M	p.Val70Val	synonymous	synonymous_variant	1
A922G	922	A	G	M	p.Thr71Ala	non-synonymous	missense_variant	3254
T924C	924	T	C	M	p.Thr71Thr	synonymous	synonymous_variant	14
T927C	927	T	C	M	p.Pro72Pro	synonymous	synonymous_variant	3139
A934G	934	A	G	M	p.Thr75Ala	non-synonymous	missense_variant	1
A934T	934	A	T	M	p.Thr75Ser	non-synonymous	missense_variant	1
T942C	942	T	C	E	p.Arg2Arg	synonymous	synonymous_variant	1
C945T	945	C	T	E	p.Cys3Cys	synonymous	synonymous_variant	3251
A946G	946	A	G	E	p.Ile4Val	non-synonymous	missense_variant	2
A948T	948	A	T	E	p.Ile4Ile	synonymous	synonymous_variant	2
A951G	951	A	G	E	p.Gly5Gly	synonymous	synonymous_variant	1
T953C	953	T	C	E	p.Met6Thr	non-synonymous	missense_variant	1
G954A	954	G	A	E	p.Met6Ile	non-synonymous	missense_variant	3254
T960C	960	T	C	E	p.Asn8Asn	synonymous	synonymous_variant	12
A963G	963	A	G	E	p.Arg9Arg	synonymous	synonymous_variant	1
G972A	972	G	A	E	p.Val12Val	synonymous	synonymous_variant	1
A975G	975	A	G	E	p.Glu13Glu	synonymous	synonymous_variant	1
G979A	979	G	A	E	p.Val15Ile	non-synonymous	missense_variant	101
T981C	981	T	C	E	p.Val15Val	synonymous	synonymous_variant	540
C993T	993	C	T	E	p.Ser19Ser	synonymous	synonymous_variant	3
T999C	999	T	C	E	p.Val21Val	synonymous	synonymous_variant	8
C1002T	1002	C	T	E	p.Asp22Asp	synonymous	synonymous_variant	2
A1003G	1003	A	G	E	p.Ile23Val	non-synonymous	missense_variant	33
C1008T	1008	C	T	E	p.Val24Val	synonymous	synonymous_variant	2
T1009C	1009	T	C	E	p.Leu25Leu	synonymous	synonymous_variant	535
A1011G	1011	A	G	E	p.Leu25Leu	synonymous	synonymous_variant	537
T1017C	1017	T	C	E	p.His27His	synonymous	synonymous_variant	2
A1020G	1020	A	G	E	p.Gly28Gly	synonymous	synonymous_variant	1
C1023T	1023	C	T	E	p.Ser29Ser	synonymous	synonymous_variant	1
T1026C	1026	T	C	E	p.Cys30Cys	synonymous	synonymous_variant	2
G1029A	1029	G	A	E	p.Val31Val	synonymous	synonymous_variant	1
G1032A	1032	G	A	E	p.Thr32Thr	synonymous	synonymous_variant	1
G1035A	1035	G	A	E	p.Thr33Thr	synonymous	synonymous_variant	1
C1040CA	1040	C	CA	E	p.Asn37fs	non-synonymous	frameshift_variant	2
A1043G	1043	A	G	E	p.Lys36Arg	non-synonymous	missense_variant	3
A1044G	1044	A	G	E	p.Lys36Lys	synonymous	synonymous_variant	1
A1046G	1046	A	G	E	p.Asn37Ser	non-synonymous	missense_variant	1
C1047T	1047	C	T	E	p.Asn37Asn	synonymous	synonymous_variant	3218
A1053G	1053	A	G	E	p.Pro39Pro	synonymous	synonymous_variant	1
A1056G	1056	A	G	E	p.Thr40Thr	synonymous	synonymous_variant	2
T1057C	1057	T	C	E	p.Leu41Leu	synonymous	synonymous_variant	2
T1062C	1062	T	C	E	p.Asp42Asp	synonymous	synonymous_variant	8
T1063C	1063	T	C	E	p.Phe43Leu	non-synonymous	missense_variant	2
T1065C	1065	T	C	E	p.Phe43Phe	synonymous	synonymous_variant	99
A1068G	1068	A	G	E	p.Glu44Glu	synonymous	synonymous_variant	3
C1069T	1069	C	T	E	p.Leu45Leu	synonymous	synonymous_variant	1
G1071T	1071	G	T	E	p.Leu45Leu	synonymous	synonymous_variant	1
A1072G	1072	A	G	E	p.Ile46Val	non-synonymous	missense_variant	1
T1073C	1073	T	C	E	p.Ile46Thr	non-synonymous	missense_variant	2
A1074G	1074	A	G	E	p.Ile46Met	non-synonymous	missense_variant	59
A1077G	1077	A	G	E	p.Lys47Lys	synonymous	synonymous_variant	535
A1080G	1080	A	G	E	p.Thr48Thr	synonymous	synonymous_variant	10
A1083G	1083	A	G	E	p.Glu49Glu	synonymous	synonymous_variant	1
C1086G	1086	C	G	E	p.Ala50Ala	synonymous	synonymous_variant	3211
C1086A	1086	C	A	E	p.Ala50Ala	synonymous	synonymous_variant	2
A1089G	1089	A	G	E	p.Lys51Lys	synonymous	synonymous_variant	2
C1090T	1090	C	T	E	p.Gln52*	non-synonymous	stop_gained	4
A1091G	1091	A	G	E	p.Gln52Arg	non-synonymous	missense_variant	1
G1092T	1092	G	T	E	p.Gln52His	non-synonymous	missense_variant	535
G1092C	1092	G	C	E	p.Gln52His	non-synonymous	missense_variant	2
T1095C	1095	T	C	E	p.Pro53Pro	synonymous	synonymous_variant	536
C1098T	1098	C	T	E	p.Ala54Ala	synonymous	synonymous_variant	7
C1101T	1101	C	T	E	p.Thr55Thr	synonymous	synonymous_variant	3236
A1105C	1105	A	C	E	p.Arg57Arg	synonymous	synonymous_variant	1
G1107A	1107	G	A	E	p.Arg57Arg	synonymous	synonymous_variant	1
G1110A	1110	G	A	E	p.Lys58Lys	synonymous	synonymous_variant	6
C1113T	1113	C	T	E	p.Tyr59Tyr	synonymous	synonymous_variant	3224
T1116C	1116	T	C	E	p.Cys60Cys	synonymous	synonymous_variant	3200
G1122A	1122	G	A	E	p.Glu62Glu	synonymous	synonymous_variant	1
G1128A	1128	G	A	E	p.Lys64Lys	synonymous	synonymous_variant	1
C1129T	1129	C	T	E	p.Leu65Leu	synonymous	synonymous_variant	2
A1131G	1131	A	G	E	p.Leu65Leu	synonymous	synonymous_variant	2711
C1134T	1134	C	T	E	p.Thr66Thr	synonymous	synonymous_variant	1
A1148C	1148	A	C	E	p.Glu71Ala	non-synonymous	missense_variant	3254
T1152C	1152	T	C	E	p.Ser72Ser	synonymous	synonymous_variant	1
C1155A	1155	C	A	E	p.Arg73Arg	synonymous	synonymous_variant	4
A1164G	1164	A	G	E	p.Thr76Thr	synonymous	synonymous_variant	2
G1170A	1170	G	A	E	p.Gly78Gly	synonymous	synonymous_variant	3254
A1173G	1173	A	G	E	p.Glu79Glu	synonymous	synonymous_variant	2
A1173T	1173	A	T	E	p.Glu79Asp	non-synonymous	missense_variant	2
C1176T	1176	C	T	E	p.Pro80Pro	synonymous	synonymous_variant	3223
C1176A	1176	C	A	E	p.Pro80Pro	synonymous	synonymous_variant	1
C1179T	1179	C	T	E	p.Ser81Ser	synonymous	synonymous_variant	2
C1180T	1180	C	T	E	p.Leu82Leu	synonymous	synonymous_variant	7
A1182G	1182	A	G	E	p.Leu82Leu	synonymous	synonymous_variant	2
A1184G	1184	A	G	E	p.Asn83Ser	non-synonymous	missense_variant	1
T1185C	1185	T	C	E	p.Asn83Asn	synonymous	synonymous_variant	1
G1191A	1191	G	A	E	p.Glu85Glu	synonymous	synonymous_variant	3254
G1194A	1194	G	A	E	p.Gln86Gln	synonymous	synonymous_variant	6
C1197T	1197	C	T	E	p.Asp87Asp	synonymous	synonymous_variant	12
G1202A	1202	G	A	E	p.Arg89Lys	non-synonymous	missense_variant	1
G1203A	1203	G	A	E	p.Arg89Arg	synonymous	synonymous_variant	3251
T1205A	1205	T	A	E	p.Phe90Tyr	non-synonymous	missense_variant	2
C1206T	1206	C	T	E	p.Phe90Phe	synonymous	synonymous_variant	3245
C1209T	1209	C	T	E	p.Val91Val	synonymous	synonymous_variant	2
C1209A	1209	C	A	E	p.Val91Val	synonymous	synonymous_variant	1
C1212T	1212	C	T	E	p.Cys92Cys	synonymous	synonymous_variant	2
A1214G	1214	A	G	E	p.Lys93Arg	non-synonymous	missense_variant	1
C1221T	1221	C	T	E	p.Ser95Ser	synonymous	synonymous_variant	2
A1227G	1227	A	G	E	p.Val97Val	synonymous	synonymous_variant	2
C1230T	1230	C	T	E	p.Asp98Asp	synonymous	synonymous_variant	499
A1236G	1236	A	G	E	p.Gly100Gly	synonymous	synonymous_variant	1
A1242G	1242	A	G	E	p.Gly102Gly	synonymous	synonymous_variant	2
T1245C	1245	T	C	E	p.Asn103Asn	synonymous	synonymous_variant	1
T1251C	1251	T	C	E	p.Cys105Cys	synonymous	synonymous_variant	433
C1255T	1255	C	T	E	p.Leu107Leu	synonymous	synonymous_variant	440
T1260C	1260	T	C	E	p.Phe108Phe	synonymous	synonymous_variant	1
G1266A	1266	G	A	E	p.Lys110Lys	synonymous	synonymous_variant	31
A1269G	1269	A	G	E	p.Gly111Gly	synonymous	synonymous_variant	1
G1270A	1270	G	A	E	p.Gly112Ser	non-synonymous	missense_variant	3
C1272T	1272	C	T	E	p.Gly112Gly	synonymous	synonymous_variant	439
T1275C	1275	T	C	E	p.Ile113Ile	synonymous	synonymous_variant	3053
T1275A	1275	T	A	E	p.Ile113Ile	synonymous	synonymous_variant	1
C1281T	1281	C	T	E	p.Thr115Thr	synonymous	synonymous_variant	3
T1284C	1284	T	C	E	p.Cys116Cys	synonymous	synonymous_variant	1
T1287A	1287	T	A	E	p.Ala117Ala	synonymous	synonymous_variant	3056
T1287G	1287	T	G	E	p.Ala117Ala	synonymous	synonymous_variant	2
T1291C	1291	T	C	E	p.Phe119Leu	non-synonymous	missense_variant	1
C1293T	1293	C	T	E	p.Phe119Phe	synonymous	synonymous_variant	1
G1295C	1295	G	C	E	p.Arg120Thr	non-synonymous	missense_variant	3059
G1295T	1295	G	T	E	p.Arg120Ile	non-synonymous	missense_variant	2
C1299T	1299	C	T	E	p.Cys121Cys	synonymous	synonymous_variant	21
C1299CA	1299	C	CA	E	p.Asn124fs	non-synonymous	frameshift_variant	5
A1302G	1302	A	G	E	p.Lys122Lys	synonymous	synonymous_variant	23
A1304G	1304	A	G	E	p.Lys123Arg	non-synonymous	missense_variant	3
G1305A	1305	G	A	E	p.Lys123Lys	synonymous	synonymous_variant	27
A1307G	1307	A	G	E	p.Asn124Ser	non-synonymous	missense_variant	1
C1308T	1308	C	T	E	p.Asn124Asn	synonymous	synonymous_variant	2
A1314AG	1314	A	AG	E	p.Val129fs	non-synonymous	frameshift_variant	4
A1317G	1317	A	G	E	p.Gly127Gly	synonymous	synonymous_variant	3024
AG1320A	1320	AG	A	E	p.Val129fs	non-synonymous	frameshift_variant	1
G1321A	1321	G	A	E	p.Val129Ile	non-synonymous	missense_variant	3056
T1323C	1323	T	C	E	p.Val129Val	synonymous	synonymous_variant	3042
T1323A	1323	T	A	E	p.Val129Val	synonymous	synonymous_variant	4
A1329G	1329	A	G	E	p.Gln131Gln	synonymous	synonymous_variant	4
C1330T	1330	C	T	E	p.Pro132Ser	non-synonymous	missense_variant	1
C1331A	1331	C	A	E	p.Pro132Gln	non-synonymous	missense_variant	1
A1335G	1335	A	G	E	p.Glu133Glu	synonymous	synonymous_variant	21
C1338T	1338	C	T	E	p.Asn134Asn	synonymous	synonymous_variant	15
T1339C	1339	T	C	E	p.Leu135Leu	synonymous	synonymous_variant	10
A1344G	1344	A	G	E	p.Glu136Glu	synonymous	synonymous_variant	441
C1347T	1347	C	T	E	p.Tyr137Tyr	synonymous	synonymous_variant	43
C1350T	1350	C	T	E	p.Thr138Thr	synonymous	synonymous_variant	15
T1353C	1353	T	C	E	p.Ile139Ile	synonymous	synonymous_variant	4
G1354A	1354	G	A	E	p.Val140Met	non-synonymous	missense_variant	1
A1357G	1357	A	G	E	p.Ile141Val	non-synonymous	missense_variant	3
T1365C	1365	T	C	E	p.Pro143Pro	synonymous	synonymous_variant	3
G1374A	1374	G	A	E	p.Gly146Gly	synonymous	synonymous_variant	123
C1381A	1381	C	A	E	p.His149Asn	non-synonymous	missense_variant	3061
T1383C	1383	T	C	E	p.His149His	synonymous	synonymous_variant	1
T1383A	1383	T	A	E	p.His149Gln	non-synonymous	missense_variant	1
A1386G	1386	A	G	E	p.Ala150Ala	synonymous	synonymous_variant	1
C1389T	1389	C	T	E	p.Val151Val	synonymous	synonymous_variant	1
A1392G	1392	A	G	E	p.Gly152Gly	synonymous	synonymous_variant	1
T1395C	1395	T	C	E	p.Asn153Asn	synonymous	synonymous_variant	2994
A1401G	1401	A	G	E	p.Thr155Thr	synonymous	synonymous_variant	1
A1404G	1404	A	G	E	p.Gly156Gly	synonymous	synonymous_variant	2
A1407G	1407	A	G	E	p.Lys157Lys	synonymous	synonymous_variant	1
A1426G	1426	A	G	E	p.Ile164Val	non-synonymous	missense_variant	2684
A1434C	1434	A	C	E	p.Pro166Pro	synonymous	synonymous_variant	1
T1440C	1440	T	C	E	p.Ser168Ser	synonymous	synonymous_variant	20
C1443T	1443	C	T	E	p.Ser169Ser	synonymous	synonymous_variant	1
T1445C	1445	T	C	E	p.Ile170Thr	non-synonymous	missense_variant	2
C1446T	1446	C	T	E	p.Ile170Ile	synonymous	synonymous_variant	2
C1446G	1446	C	G	E	p.Ile170Met	non-synonymous	missense_variant	1
A1447G	1447	A	G	E	p.Thr171Ala	non-synonymous	missense_variant	3
A1447T	1447	A	T	E	p.Thr171Ser	non-synonymous	missense_variant	1
A1449G	1449	A	G	E	p.Thr171Thr	synonymous	synonymous_variant	1
C1454T	1454	C	T	E	p.Ala173Val	non-synonymous	missense_variant	4
A1455G	1455	A	G	E	p.Ala173Ala	synonymous	synonymous_variant	1
T1459C	1459	T	C	E	p.Leu175Leu	synonymous	synonymous_variant	3225
G1461A	1461	G	A	E	p.Leu175Leu	synonymous	synonymous_variant	541
A1462T	1462	A	T	E	p.Thr176Ser	non-synonymous	missense_variant	2
A1464G	1464	A	G	E	p.Thr176Thr	synonymous	synonymous_variant	5
A1464C	1464	A	C	E	p.Thr176Thr	synonymous	synonymous_variant	1
A1464T	1464	A	T	E	p.Thr176Thr	synonymous	synonymous_variant	1
T1467C	1467	T	C	E	p.Gly177Gly	synonymous	synonymous_variant	3225
T1467A	1467	T	A	E	p.Gly177Gly	synonymous	synonymous_variant	22
T1470C	1470	T	C	E	p.Tyr178Tyr	synonymous	synonymous_variant	4
C1473T	1473	C	T	E	p.Gly179Gly	synonymous	synonymous_variant	6
C1475T	1475	C	T	E	p.Thr180Ile	non-synonymous	missense_variant	3
T1476C	1476	T	C	E	p.Thr180Thr	synonymous	synonymous_variant	1
C1479T	1479	C	T	E	p.Val181Val	synonymous	synonymous_variant	100
A1482G	1482	A	G	E	p.Thr182Thr	synonymous	synonymous_variant	542
G1485A	1485	G	A	E	p.Met183Ile	non-synonymous	missense_variant	1
G1488A	1488	G	A	E	p.Glu184Glu	synonymous	synonymous_variant	541
G1488C	1488	G	C	E	p.Glu184Asp	non-synonymous	missense_variant	1
C1491T	1491	C	T	E	p.Cys185Cys	synonymous	synonymous_variant	6
A1497G	1497	A	G	E	p.Pro187Pro	synonymous	synonymous_variant	2
A1500G	1500	A	G	E	p.Arg188Arg	synonymous	synonymous_variant	2
G1503A	1503	G	A	E	p.Thr189Thr	synonymous	synonymous_variant	10
C1506A	1506	C	A	E	p.Gly190Gly	synonymous	synonymous_variant	3231
C1512T	1512	C	T	E	p.Asp192Asp	synonymous	synonymous_variant	1
C1515T	1515	C	T	E	p.Phe193Phe	synonymous	synonymous_variant	1
T1518C	1518	T	C	E	p.Asn194Asn	synonymous	synonymous_variant	8
G1521A	1521	G	A	E	p.Glu195Glu	synonymous	synonymous_variant	3
T1528C	1528	T	C	E	p.Leu198Leu	synonymous	synonymous_variant	513
G1536A	1536	G	A	E	p.Gln200Gln	synonymous	synonymous_variant	3236
A1542G	1542	A	G	E	p.Glu202Glu	synonymous	synonymous_variant	1
T1545C	1545	T	C	E	p.Asn203Asn	synonymous	synonymous_variant	3175
A1548G	1548	A	G	E	p.Lys204Lys	synonymous	synonymous_variant	3163
T1551C	1551	T	C	E	p.Ala205Ala	synonymous	synonymous_variant	3
G1557A	1557	G	A	E	p.Leu207Leu	synonymous	synonymous_variant	4
G1560A	1560	G	A	E	p.Val208Val	synonymous	synonymous_variant	1
C1563T	1563	C	T	E	p.His209His	synonymous	synonymous_variant	2
G1566A	1566	G	A	E	p.Arg210Arg	synonymous	synonymous_variant	1
A1569G	1569	A	G	E	p.Gln211Gln	synonymous	synonymous_variant	1
C1575T	1575	C	T	E	p.Phe213Phe	synonymous	synonymous_variant	2
C1576T	1576	C	T	E	p.Leu214Leu	synonymous	synonymous_variant	3133
A1578G	1578	A	G	E	p.Leu214Leu	synonymous	synonymous_variant	1
C1582T	1582	C	T	E	p.Leu216Leu	synonymous	synonymous_variant	1
G1584A	1584	G	A	E	p.Leu216Leu	synonymous	synonymous_variant	3
G1584T	1584	G	T	E	p.Leu216Leu	synonymous	synonymous_variant	1
C1586T	1586	C	T	E	p.Pro217Leu	non-synonymous	missense_variant	1
G1587A	1587	G	A	E	p.Pro217Pro	synonymous	synonymous_variant	3153
T1588C	1588	T	C	E	p.Leu218Leu	synonymous	synonymous_variant	1
A1593C	1593	A	C	E	p.Pro219Pro	synonymous	synonymous_variant	1
T1597C	1597	T	C	E	p.Leu221Leu	synonymous	synonymous_variant	3173
C1602T	1602	C	T	E	p.Pro222Pro	synonymous	synonymous_variant	2
A1605G	1605	A	G	E	p.Gly223Gly	synonymous	synonymous_variant	1
G1608A	1608	G	A	E	p.Ala224Ala	synonymous	synonymous_variant	3177
C1611T	1611	C	T	E	p.Asp225Asp	synonymous	synonymous_variant	1
C1613T	1613	C	T	E	p.Thr226Ile	non-synonymous	missense_variant	2
A1614G	1614	A	G	E	p.Thr226Thr	synonymous	synonymous_variant	2
A1616G	1616	A	G	E	p.Gln227Arg	non-synonymous	missense_variant	1
A1617C	1617	A	C	E	p.Gln227His	non-synonymous	missense_variant	8
G1619A	1619	G	A	E	p.Gly228Glu	non-synonymous	missense_variant	1
G1620A	1620	G	A	E	p.Gly228Gly	synonymous	synonymous_variant	3179
G1620T	1620	G	T	E	p.Gly228Gly	synonymous	synonymous_variant	1
A1623G	1623	A	G	E	p.Ser229Ser	synonymous	synonymous_variant	1
T1626C	1626	T	C	E	p.Asn230Asn	synonymous	synonymous_variant	381
A1632G	1632	A	G	E	p.Ile232Met	non-synonymous	missense_variant	2
G1635A	1635	G	A	E	p.Gln233Gln	synonymous	synonymous_variant	1
A1638G	1638	A	G	E	p.Lys234Lys	synonymous	synonymous_variant	3172
G1641A	1641	G	A	E	p.Glu235Glu	synonymous	synonymous_variant	1
C1643T	1643	C	T	E	p.Thr236Ile	non-synonymous	missense_variant	1
A1644G	1644	A	G	E	p.Thr236Thr	synonymous	synonymous_variant	2
T1645C	1645	T	C	E	p.Leu237Leu	synonymous	synonymous_variant	2
G1647A	1647	G	A	E	p.Leu237Leu	synonymous	synonymous_variant	1
C1650T	1650	C	T	E	p.Val238Val	synonymous	synonymous_variant	2
C1656T	1656	C	T	E	p.Phe240Phe	synonymous	synonymous_variant	376
A1659G	1659	A	G	E	p.Lys241Lys	synonymous	synonymous_variant	3
A1661G	1661	A	G	E	p.Asn242Ser	non-synonymous	missense_variant	2
T1662C	1662	T	C	E	p.Asn242Asn	synonymous	synonymous_variant	6
C1665T	1665	C	T	E	p.Pro243Pro	synonymous	synonymous_variant	1
T1668C	1668	T	C	E	p.His244His	synonymous	synonymous_variant	1
G1671A	1671	G	A	E	p.Ala245Ala	synonymous	synonymous_variant	3175
G1674A	1674	G	A	E	p.Lys246Lys	synonymous	synonymous_variant	1
A1677G	1677	A	G	E	p.Lys247Lys	synonymous	synonymous_variant	2
T1683C	1683	T	C	E	p.Asp249Asp	synonymous	synonymous_variant	2
T1686C	1686	T	C	E	p.Val250Val	synonymous	synonymous_variant	1
C1701T	1701	C	T	E	p.Ser255Ser	synonymous	synonymous_variant	1
A1704G	1704	A	G	E	p.Gln256Gln	synonymous	synonymous_variant	2
A1707G	1707	A	G	E	p.Glu257Glu	synonymous	synonymous_variant	1
G1710A	1710	G	A	E	p.Gly258Gly	synonymous	synonymous_variant	2
C1713T	1713	C	T	E	p.Ala259Ala	synonymous	synonymous_variant	526
C1719T	1719	C	T	E	p.His261His	synonymous	synonymous_variant	5
A1722G	1722	A	G	E	p.Thr262Thr	synonymous	synonymous_variant	3
A1725T	1725	A	T	E	p.Ala263Ala	synonymous	synonymous_variant	1
A1725G	1725	A	G	E	p.Ala263Ala	synonymous	synonymous_variant	1
T1728C	1728	T	C	E	p.Leu264Leu	synonymous	synonymous_variant	16
G1734A	1734	G	A	E	p.Gly266Gly	synonymous	synonymous_variant	16
C1737T	1737	C	T	E	p.Ala267Ala	synonymous	synonymous_variant	5
A1740G	1740	A	G	E	p.Thr268Thr	synonymous	synonymous_variant	3252
A1744G	1744	A	G	E	p.Ile270Val	non-synonymous	missense_variant	1
A1749G	1749	A	G	E	p.Gln271Gln	synonymous	synonymous_variant	3253
C1764T	1764	C	T	E	p.Asn276Asn	synonymous	synonymous_variant	1
T1765C	1765	T	C	E	p.Leu277Leu	synonymous	synonymous_variant	2
A1767G	1767	A	G	E	p.Leu277Leu	synonymous	synonymous_variant	5
C1768T	1768	C	T	E	p.Leu278Phe	non-synonymous	missense_variant	1
C1770G	1770	C	G	E	p.Leu278Leu	synonymous	synonymous_variant	3253
C1770T	1770	C	T	E	p.Leu278Leu	synonymous	synonymous_variant	1
T1771C	1771	T	C	E	p.Phe279Leu	non-synonymous	missense_variant	1
C1773T	1773	C	T	E	p.Phe279Phe	synonymous	synonymous_variant	2
T1782C	1782	T	C	E	p.His282His	synonymous	synonymous_variant	2
C1785T	1785	C	T	E	p.Leu283Leu	synonymous	synonymous_variant	3172
G1788A	1788	G	A	E	p.Lys284Lys	synonymous	synonymous_variant	3206
C1791T	1791	C	T	E	p.Cys285Cys	synonymous	synonymous_variant	454
C1795T	1795	C	T	E	p.Leu287Leu	synonymous	synonymous_variant	1
C1806T	1806	C	T	E	p.Asp290Asp	synonymous	synonymous_variant	88
G1809A	1809	G	A	E	p.Lys291Lys	synonymous	synonymous_variant	3086
C1810T	1810	C	T	E	p.Leu292Leu	synonymous	synonymous_variant	3
G1815A	1815	G	A	E	p.Gln293Gln	synonymous	synonymous_variant	1
C1818T	1818	C	T	E	p.Leu294Leu	synonymous	synonymous_variant	1
A1820G	1820	A	G	E	p.Lys295Arg	non-synonymous	missense_variant	3
A1821G	1821	A	G	E	p.Lys295Lys	synonymous	synonymous_variant	1
A1824G	1824	A	G	E	p.Gly296Gly	synonymous	synonymous_variant	1
A1830G	1830	A	G	E	p.Ser298Ser	synonymous	synonymous_variant	16
C1833T	1833	C	T	E	p.Tyr299Tyr	synonymous	synonymous_variant	3091
T1834C	1834	T	C	E	p.Ser300Pro	non-synonymous	missense_variant	32
T1836C	1836	T	C	E	p.Ser300Ser	synonymous	synonymous_variant	3092
C1842T	1842	C	T	E	p.Cys302Cys	synonymous	synonymous_variant	3084
T1854C	1854	T	C	E	p.Phe306Phe	synonymous	synonymous_variant	3079
A1857G	1857	A	G	E	p.Lys307Lys	synonymous	synonymous_variant	2
G1858A	1858	G	A	E	p.Val308Ile	non-synonymous	missense_variant	5
T1860C	1860	T	C	E	p.Val308Val	synonymous	synonymous_variant	3
T1860A	1860	T	A	E	p.Val308Val	synonymous	synonymous_variant	1
G1863A	1863	G	A	E	p.Val309Val	synonymous	synonymous_variant	2
G1866A	1866	G	A	E	p.Lys310Lys	synonymous	synonymous_variant	3
A1870G	1870	A	G	E	p.Ile312Val	non-synonymous	missense_variant	10
T1871C	1871	T	C	E	p.Ile312Thr	non-synonymous	missense_variant	1
A1875G	1875	A	G	E	p.Ala313Ala	synonymous	synonymous_variant	3
A1878G	1878	A	G	E	p.Glu314Glu	synonymous	synonymous_variant	3
A1881G	1881	A	G	E	p.Thr315Thr	synonymous	synonymous_variant	1
T1887C	1887	T	C	E	p.His317His	synonymous	synonymous_variant	1
A1893G	1893	A	G	E	p.Thr319Thr	synonymous	synonymous_variant	2
A1894G	1894	A	G	E	p.Ile320Val	non-synonymous	missense_variant	2
A1896T	1896	A	T	E	p.Ile320Ile	synonymous	synonymous_variant	1
A1896C	1896	A	C	E	p.Ile320Ile	synonymous	synonymous_variant	1
A1900G	1900	A	G	E	p.Ile322Val	non-synonymous	missense_variant	3057
C1902T	1902	C	T	E	p.Ile322Ile	synonymous	synonymous_variant	3
G1904A	1904	G	A	E	p.Arg323Lys	non-synonymous	missense_variant	1
G1906A	1906	G	A	E	p.Val324Met	non-synonymous	missense_variant	1
G1908A	1908	G	A	E	p.Val324Val	synonymous	synonymous_variant	3080
C1923T	1923	C	T	E	p.Asp329Asp	synonymous	synonymous_variant	88
C1923A	1923	C	A	E	p.Asp329Glu	non-synonymous	missense_variant	1
C1926T	1926	C	T	E	p.Gly330Gly	synonymous	synonymous_variant	3059
C1926G	1926	C	G	E	p.Gly330Gly	synonymous	synonymous_variant	1
C1926A	1926	C	A	E	p.Gly330Gly	synonymous	synonymous_variant	1
T1929C	1929	T	C	E	p.Ser331Ser	synonymous	synonymous_variant	3
A1932G	1932	A	G	E	p.Pro332Pro	synonymous	synonymous_variant	2612
A1932C	1932	A	C	E	p.Pro332Pro	synonymous	synonymous_variant	1
A1932T	1932	A	T	E	p.Pro332Pro	synonymous	synonymous_variant	8
G1938A	1938	G	A	E	p.Lys334Lys	synonymous	synonymous_variant	2
G1950A	1950	G	A	E	p.Glu338Glu	synonymous	synonymous_variant	2707
T1959C	1959	T	C	E	p.Asp341Asp	synonymous	synonymous_variant	11
T1960C	1960	T	C	E	p.Leu342Leu	synonymous	synonymous_variant	3
A1965G	1965	A	G	E	p.Glu343Glu	synonymous	synonymous_variant	1
C1972T	1972	C	T	E	p.His346Tyr	non-synonymous	missense_variant	2
T1974C	1974	T	C	E	p.His346His	synonymous	synonymous_variant	4
G1975A	1975	G	A	E	p.Val347Ile	non-synonymous	missense_variant	1
C1977T	1977	C	T	E	p.Val347Val	synonymous	synonymous_variant	1
T1978C	1978	T	C	E	p.Leu348Leu	synonymous	synonymous_variant	5
T1983C	1983	T	C	E	p.Gly349Gly	synonymous	synonymous_variant	1
C1986T	1986	C	T	E	p.Arg350Arg	synonymous	synonymous_variant	4
C1987T	1987	C	T	E	p.Leu351Leu	synonymous	synonymous_variant	3223
G1989A	1989	G	A	E	p.Leu351Leu	synonymous	synonymous_variant	1
T1992C	1992	T	C	E	p.Ile352Ile	synonymous	synonymous_variant	3239
C1998T	1998	C	T	E	p.Val354Val	synonymous	synonymous_variant	1
A2004G	2004	A	G	E	p.Pro356Pro	synonymous	synonymous_variant	2
T2007C	2007	T	C	E	p.Ile357Ile	synonymous	synonymous_variant	4
T2009C	2009	T	C	E	p.Val358Ala	non-synonymous	missense_variant	3
G2010C	2010	G	C	E	p.Val358Val	synonymous	synonymous_variant	3244
G2010A	2010	G	A	E	p.Val358Val	synonymous	synonymous_variant	2
G2010T	2010	G	T	E	p.Val358Val	synonymous	synonymous_variant	1
A2011T	2011	A	T	E	p.Thr359Ser	non-synonymous	missense_variant	1
C2012T	2012	C	T	E	p.Thr359Ile	non-synonymous	missense_variant	2
A2015G	2015	A	G	E	p.Glu360Gly	non-synonymous	missense_variant	7
A2016G	2016	A	G	E	p.Glu360Glu	synonymous	synonymous_variant	21
A2019G	2019	A	G	E	p.Lys361Lys	synonymous	synonymous_variant	3
T2022C	2022	T	C	E	p.Asp362Asp	synonymous	synonymous_variant	3244
G2024A	2024	G	A	E	p.Ser363Asn	non-synonymous	missense_variant	1
C2025T	2025	C	T	E	p.Ser363Ser	synonymous	synonymous_variant	4
C2026T	2026	C	T	E	p.Pro364Ser	non-synonymous	missense_variant	21
C2027T	2027	C	T	E	p.Pro364Leu	non-synonymous	missense_variant	3
G2029A	2029	G	A	E	p.Val365Ile	non-synonymous	missense_variant	1
C2031T	2031	C	T	E	p.Val365Val	synonymous	synonymous_variant	3
C2034T	2034	C	T	E	p.Asn366Asn	synonymous	synonymous_variant	1
T2049C	2049	T	C	E	p.Pro371Pro	synonymous	synonymous_variant	1
A2052G	2052	A	G	E	p.Pro372Pro	synonymous	synonymous_variant	1
A2058G	2058	A	G	E	p.Gly374Gly	synonymous	synonymous_variant	50
C2061T	2061	C	T	E	p.Asp375Asp	synonymous	synonymous_variant	1
T2065A	2065	T	A	E	p.Tyr377Asn	non-synonymous	missense_variant	1
C2070T	2070	C	T	E	p.Ile378Ile	synonymous	synonymous_variant	83
A2071G	2071	A	G	E	p.Ile379Val	non-synonymous	missense_variant	1
C2073T	2073	C	T	E	p.Ile379Ile	synonymous	synonymous_variant	2871
A2079G	2079	A	G	E	p.Gly381Gly	synonymous	synonymous_variant	1
G2080A	2080	G	A	E	p.Val382Ile	non-synonymous	missense_variant	1
T2081C	2081	T	C	E	p.Val382Ala	non-synonymous	missense_variant	1
A2082G	2082	A	G	E	p.Val382Val	synonymous	synonymous_variant	3
A2082T	2082	A	T	E	p.Val382Val	synonymous	synonymous_variant	1
G2085A	2085	G	A	E	p.Glu383Glu	synonymous	synonymous_variant	2921
G2088A	2088	G	A	E	p.Pro384Pro	synonymous	synonymous_variant	2
C2095T	2095	C	T	E	p.Leu387Leu	synonymous	synonymous_variant	1
G2100A	2100	G	A	E	p.Lys388Lys	synonymous	synonymous_variant	1
C2101T	2101	C	T	E	p.Leu389Phe	non-synonymous	missense_variant	1
C2103T	2103	C	T	E	p.Leu389Leu	synonymous	synonymous_variant	1
A2104G	2104	A	G	E	p.Asn390Asp	non-synonymous	missense_variant	3
A2105G	2105	A	G	E	p.Asn390Ser	non-synonymous	missense_variant	2919
C2106T	2106	C	T	E	p.Asn390Asn	synonymous	synonymous_variant	1
T2112C	2112	T	C	E	p.Phe392Phe	synonymous	synonymous_variant	24
T2124C	2124	T	C	E	p.Ser396Ser	synonymous	synonymous_variant	2895
T2127A	2127	T	A	E	p.Ser397Ser	synonymous	synonymous_variant	1
T2127C	2127	T	C	E	p.Ser397Ser	synonymous	synonymous_variant	2
A2128T	2128	A	T	E	p.Ile398Phe	non-synonymous	missense_variant	1
C2130T	2130	C	T	E	p.Ile398Ile	synonymous	synonymous_variant	2917
C2133G	2133	C	G	E	p.Gly399Gly	synonymous	synonymous_variant	1
T2140C	2140	T	C	E	p.Phe402Leu	non-synonymous	missense_variant	2
T2142C	2142	T	C	E	p.Phe402Phe	synonymous	synonymous_variant	6
G2145A	2145	G	A	E	p.Glu403Glu	synonymous	synonymous_variant	2
G2157A	2157	G	A	E	p.Arg407Arg	synonymous	synonymous_variant	2922
G2160A	2160	G	A	E	p.Gly408Gly	synonymous	synonymous_variant	2922
G2163A	2163	G	A	E	p.Ala409Ala	synonymous	synonymous_variant	6
G2166A	2166	G	A	E	p.Lys410Lys	synonymous	synonymous_variant	8
A2169G	2169	A	G	E	p.Arg411Arg	synonymous	synonymous_variant	2
C2175T	2175	C	T	E	p.Ala413Ala	synonymous	synonymous_variant	335
A2176G	2176	A	G	E	p.Ile414Val	non-synonymous	missense_variant	1
T2178C	2178	T	C	E	p.Ile414Ile	synonymous	synonymous_variant	1
T2179C	2179	T	C	E	p.Leu415Leu	synonymous	synonymous_variant	2
T2184C	2184	T	C	E	p.Gly416Gly	synonymous	synonymous_variant	3
C2187T	2187	C	T	E	p.Asp417Asp	synonymous	synonymous_variant	5
C2193T	2193	C	T	E	p.Ala419Ala	synonymous	synonymous_variant	481
A2198AC	2198	A	AC	E	p.Gly423fs	non-synonymous	frameshift_variant	1
T2199C	2199	T	C	E	p.Asp421Asp	synonymous	synonymous_variant	478
T2202C	2202	T	C	E	p.Phe422Phe	synonymous	synonymous_variant	2
C2208T	2208	C	T	E	p.Ser424Ser	synonymous	synonymous_variant	2
T2209C	2209	T	C	E	p.Leu425Leu	synonymous	synonymous_variant	480
A2217G	2217	A	G	E	p.Gly427Gly	synonymous	synonymous_variant	1
G2218A	2218	G	A	E	p.Val428Met	non-synonymous	missense_variant	1
G2220A	2220	G	A	E	p.Val428Val	synonymous	synonymous_variant	3
T2222G	2222	T	G	E	p.Phe429Cys	non-synonymous	missense_variant	1
T2223C	2223	T	C	E	p.Phe429Phe	synonymous	synonymous_variant	479
C2244T	2244	C	T	E	p.Leu436Leu	synonymous	synonymous_variant	1
C2247T	2247	C	T	E	p.His437His	synonymous	synonymous_variant	2
A2250G	2250	A	G	E	p.Gln438Gln	synonymous	synonymous_variant	1
C2253T	2253	C	T	E	p.Val439Val	synonymous	synonymous_variant	4
G2260A	2260	G	A	E	p.Ala442Thr	non-synonymous	missense_variant	1
A2262T	2262	A	T	E	p.Ala442Ala	synonymous	synonymous_variant	1
A2263G	2263	A	G	E	p.Ile443Val	non-synonymous	missense_variant	2
T2266C	2266	T	C	E	p.Tyr444His	non-synonymous	missense_variant	1
T2268C	2268	T	C	E	p.Tyr444Tyr	synonymous	synonymous_variant	1
G2269A	2269	G	A	E	p.Gly445Arg	non-synonymous	missense_variant	1
A2271G	2271	A	G	E	p.Gly445Gly	synonymous	synonymous_variant	3253
C2273T	2273	C	T	E	p.Ala446Val	non-synonymous	missense_variant	1
T2274C	2274	T	C	E	p.Ala446Ala	synonymous	synonymous_variant	1
T2274A	2274	T	A	E	p.Ala446Ala	synonymous	synonymous_variant	1
C2277T	2277	C	T	E	p.Ala447Ala	synonymous	synonymous_variant	1
G2282A	2282	G	A	E	p.Ser449Asn	non-synonymous	missense_variant	1
T2283C	2283	T	C	E	p.Ser449Ser	synonymous	synonymous_variant	1
T2289G	2289	T	G	E	p.Val451Val	synonymous	synonymous_variant	18
T2289C	2289	T	C	E	p.Val451Val	synonymous	synonymous_variant	3
A2292G	2292	A	G	E	p.Ser452Ser	synonymous	synonymous_variant	1
T2298A	2298	T	A	E	p.Thr454Thr	synonymous	synonymous_variant	5
T2298C	2298	T	C	E	p.Thr454Thr	synonymous	synonymous_variant	4
A2304G	2304	A	G	E	p.Lys456Lys	synonymous	synonymous_variant	1
C2307T	2307	C	T	E	p.Ile457Ile	synonymous	synonymous_variant	5
C2310A	2310	C	A	E	p.Leu458Leu	synonymous	synonymous_variant	1
A2316G	2316	A	G	E	p.Gly460Gly	synonymous	synonymous_variant	1
G2317A	2317	G	A	E	p.Val461Ile	non-synonymous	missense_variant	1
T2318C	2318	T	C	E	p.Val461Ala	non-synonymous	missense_variant	2
C2319T	2319	C	T	E	p.Val461Val	synonymous	synonymous_variant	1
A2320G	2320	A	G	E	p.Ile462Val	non-synonymous	missense_variant	3247
T2322C	2322	T	C	E	p.Ile462Ile	synonymous	synonymous_variant	3249
C2325T	2325	C	T	E	p.Ile463Ile	synonymous	synonymous_variant	1
A2337G	2337	A	G	E	p.Gly467Gly	synonymous	synonymous_variant	1
C2345T	2345	C	T	E	p.Ser470Leu	non-synonymous	missense_variant	1
C2349T	2349	C	T	E	p.Arg471Arg	synonymous	synonymous_variant	443
C2355T	2355	C	T	E	p.Thr473Thr	synonymous	synonymous_variant	468
A2358G	2358	A	G	E	p.Ser474Ser	synonymous	synonymous_variant	1
C2359T	2359	C	T	E	p.Leu475Leu	synonymous	synonymous_variant	1
T2360C	2360	T	C	E	p.Leu475Pro	non-synonymous	missense_variant	1
G2361A	2361	G	A	E	p.Leu475Leu	synonymous	synonymous_variant	1
G2361C	2361	G	C	E	p.Leu475Leu	synonymous	synonymous_variant	4
G2367A	2367	G	A	E	p.Val477Val	synonymous	synonymous_variant	3
A2368T	2368	A	T	E	p.Thr478Ser	non-synonymous	missense_variant	3100
A2370G	2370	A	G	E	p.Thr478Thr	synonymous	synonymous_variant	7
C2371T	2371	C	T	E	p.Leu479Leu	synonymous	synonymous_variant	3
A2373G	2373	A	G	E	p.Leu479Leu	synonymous	synonymous_variant	1
A2376G	2376	A	G	E	p.Val480Val	synonymous	synonymous_variant	8
T2377C	2377	T	C	E	p.Leu481Leu	synonymous	synonymous_variant	1
G2379A	2379	G	A	E	p.Leu481Leu	synonymous	synonymous_variant	3105
G2380A	2380	G	A	E	p.Val482Met	non-synonymous	missense_variant	1
G2382A	2382	G	A	E	p.Val482Val	synonymous	synonymous_variant	19
A2386G	2386	A	G	E	p.Ile484Val	non-synonymous	missense_variant	469
T2387C	2387	T	C	E	p.Ile484Thr	non-synonymous	missense_variant	1
T2388C	2388	T	C	E	p.Ile484Ile	synonymous	synonymous_variant	3078
G2391A	2391	G	A	E	p.Val485Val	synonymous	synonymous_variant	1
C2393T	2393	C	T	E	p.Thr486Ile	non-synonymous	missense_variant	1
C2395T	2395	C	T	E	p.Leu487Leu	synonymous	synonymous_variant	3050
G2397A	2397	G	A	E	p.Leu487Leu	synonymous	synonymous_variant	4
T2400C	2400	T	C	E	p.Tyr488Tyr	synonymous	synonymous_variant	2
T2401C	2401	T	C	E	p.Leu489Leu	synonymous	synonymous_variant	4
C2409T	2409	C	T	E	p.Val491Val	synonymous	synonymous_variant	3102
C2409A	2409	C	A	E	p.Val491Val	synonymous	synonymous_variant	1
A2410G	2410	A	G	E	p.Met492Val	non-synonymous	missense_variant	3
C2421T	2421	C	T	E	p.Ala775Ala	synonymous	splice_region_variant&synonymous_variant	45
T2424C	2424	T	C	NS1	p.Asp1Asp	synonymous	synonymous_variant	5
G2426C	2426	G	C	NS1	p.Ser2Thr	non-synonymous	missense_variant	1
T2430C	2430	T	C	NS1	p.Gly3Gly	synonymous	synonymous_variant	2
C2433T	2433	C	T	NS1	p.Cys4Cys	synonymous	synonymous_variant	1
T2435C	2435	T	C	NS1	p.Val5Ala	non-synonymous	missense_variant	1
C2442T	2442	C	T	NS1	p.Ser7Ser	synonymous	synonymous_variant	18
A2447G	2447	A	G	NS1	p.Lys9Arg	non-synonymous	missense_variant	3
C2451T	2451	C	T	NS1	p.Asn10Asn	synonymous	synonymous_variant	1
A2454G	2454	A	G	NS1	p.Lys11Lys	synonymous	synonymous_variant	31
A2457G	2457	A	G	NS1	p.Glu12Glu	synonymous	synonymous_variant	1
C2458T	2458	C	T	NS1	p.Leu13Leu	synonymous	synonymous_variant	10
G2460A	2460	G	A	NS1	p.Leu13Leu	synonymous	synonymous_variant	2
T2466C	2466	T	C	NS1	p.Cys15Cys	synonymous	synonymous_variant	1
C2469T	2469	C	T	NS1	p.Gly16Gly	synonymous	synonymous_variant	1
G2475C	2475	G	C	NS1	p.Gly18Gly	synonymous	synonymous_variant	1
G2475A	2475	G	A	NS1	p.Gly18Gly	synonymous	synonymous_variant	1
C2490T	2490	C	T	NS1	p.Asp23Asp	synonymous	synonymous_variant	1
C2493T	2493	C	T	NS1	p.Asn24Asn	synonymous	synonymous_variant	2
C2499T	2499	C	T	NS1	p.His26His	synonymous	synonymous_variant	12
A2508G	2508	A	G	NS1	p.Thr29Thr	synonymous	synonymous_variant	1
C2517T	2517	C	T	NS1	p.Tyr32Tyr	synonymous	synonymous_variant	4
G2520A	2520	G	A	NS1	p.Lys33Lys	synonymous	synonymous_variant	3243
C2523T	2523	C	T	NS1	p.Phe34Phe	synonymous	synonymous_variant	7
C2535T	2535	C	T	NS1	p.Ser38Ser	synonymous	synonymous_variant	1
T2538C	2538	T	C	NS1	p.Pro39Pro	synonymous	synonymous_variant	2
T2539G	2539	T	G	NS1	p.Ser40Ala	non-synonymous	missense_variant	1
A2544G	2544	A	G	NS1	p.Lys41Lys	synonymous	synonymous_variant	3213
C2545T	2545	C	T	NS1	p.Leu42Leu	synonymous	synonymous_variant	1
A2547G	2547	A	G	NS1	p.Leu42Leu	synonymous	synonymous_variant	535
T2550C	2550	T	C	NS1	p.Ala43Ala	synonymous	synonymous_variant	1
T2551A	2551	T	A	NS1	p.Ser44Thr	non-synonymous	missense_variant	1
T2556C	2556	T	C	NS1	p.Ala45Ala	synonymous	synonymous_variant	12
C2559T	2559	C	T	NS1	p.Ile46Ile	synonymous	synonymous_variant	2
C2560G	2560	C	G	NS1	p.Gln47Glu	non-synonymous	missense_variant	1
A2565G	2565	A	G	NS1	p.Lys48Lys	synonymous	synonymous_variant	3231
C2568T	2568	C	T	NS1	p.Ala49Ala	synonymous	synonymous_variant	3212
C2568A	2568	C	A	NS1	p.Ala49Ala	synonymous	synonymous_variant	1
A2574G	2574	A	G	NS1	p.Glu51Glu	synonymous	synonymous_variant	2
G2577A	2577	G	A	NS1	p.Glu52Glu	synonymous	synonymous_variant	3209
G2578A	2578	G	A	NS1	p.Gly53Ser	non-synonymous	missense_variant	1
C2580T	2580	C	T	NS1	p.Gly53Gly	synonymous	synonymous_variant	2
T2583C	2583	T	C	NS1	p.Ile54Ile	synonymous	synonymous_variant	1
A2598G	2598	A	G	NS1	p.Ser59Ser	synonymous	synonymous_variant	1
A2601G	2601	A	G	NS1	p.Val60Val	synonymous	synonymous_variant	4
A2604G	2604	A	G	NS1	p.Thr61Thr	synonymous	synonymous_variant	1
A2607G	2607	A	G	NS1	p.Arg62Arg	synonymous	synonymous_variant	1
C2608T	2608	C	T	NS1	p.Leu63Leu	synonymous	synonymous_variant	1
G2610A	2610	G	A	NS1	p.Leu63Leu	synonymous	synonymous_variant	4
G2613A	2613	G	A	NS1	p.Glu64Glu	synonymous	synonymous_variant	1
T2616C	2616	T	C	NS1	p.Asn65Asn	synonymous	synonymous_variant	4
C2617T	2617	C	T	NS1	p.Leu66Leu	synonymous	synonymous_variant	1
G2619A	2619	G	A	NS1	p.Leu66Leu	synonymous	synonymous_variant	4
A2631G	2631	A	G	NS1	p.Gln70Gln	synonymous	synonymous_variant	3
A2635G	2635	A	G	NS1	p.Thr72Ala	non-synonymous	missense_variant	1
C2638T	2638	C	T	NS1	p.Pro73Ser	non-synonymous	missense_variant	1
C2639T	2639	C	T	NS1	p.Pro73Leu	non-synonymous	missense_variant	1
A2640C	2640	A	C	NS1	p.Pro73Pro	synonymous	synonymous_variant	2
T2644C	2644	T	C	NS1	p.Leu75Leu	synonymous	synonymous_variant	2522
G2646A	2646	G	A	NS1	p.Leu75Leu	synonymous	synonymous_variant	1
T2649C	2649	T	C	NS1	p.Asn76Asn	synonymous	synonymous_variant	6
C2652T	2652	C	T	NS1	p.His77His	synonymous	synonymous_variant	3
T2655C	2655	T	C	NS1	p.Ile78Ile	synonymous	synonymous_variant	144
C2656T	2656	C	T	NS1	p.Leu79Leu	synonymous	synonymous_variant	1
T2659A	2659	T	A	NS1	p.Ser80Thr	non-synonymous	missense_variant	2503
C2660T	2660	C	T	NS1	p.Ser80Leu	non-synonymous	missense_variant	1
T2667C	2667	T	C	NS1	p.Asn82Asn	synonymous	synonymous_variant	6
G2671A	2671	G	A	NS1	p.Val84Met	non-synonymous	missense_variant	2
G2673A	2673	G	A	NS1	p.Val84Val	synonymous	synonymous_variant	2521
A2675G	2675	A	G	NS1	p.Lys85Arg	non-synonymous	missense_variant	1
G2676A	2676	G	A	NS1	p.Lys85Lys	synonymous	synonymous_variant	9
T2677G	2677	T	G	NS1	p.Leu86Val	non-synonymous	missense_variant	1
A2679G	2679	A	G	NS1	p.Leu86Leu	synonymous	synonymous_variant	4
T2682C	2682	T	C	NS1	p.Thr87Thr	synonymous	synonymous_variant	323
T2685C	2685	T	C	NS1	p.Ile88Ile	synonymous	synonymous_variant	2523
A2689G	2689	A	G	NS1	p.Thr90Ala	non-synonymous	missense_variant	2
A2696G	2696	A	G	NS1	p.Asp92Gly	non-synonymous	missense_variant	1
T2699C	2699	T	C	NS1	p.Ile93Thr	non-synonymous	missense_variant	1
C2700T	2700	C	T	NS1	p.Ile93Ile	synonymous	synonymous_variant	456
A2703G	2703	A	G	NS1	p.Lys94Lys	synonymous	synonymous_variant	5
A2703C	2703	A	C	NS1	p.Lys94Asn	non-synonymous	missense_variant	1
A2706T	2706	A	T	NS1	p.Gly95Gly	synonymous	synonymous_variant	1
A2707G	2707	A	G	NS1	p.Ile96Val	non-synonymous	missense_variant	16
C2709T	2709	C	T	NS1	p.Ile96Ile	synonymous	synonymous_variant	4
C2729T	2729	C	T	NS1	p.Ser103Phe	non-synonymous	missense_variant	1
T2730C	2730	T	C	NS1	p.Ser103Ser	synonymous	synonymous_variant	488
C2731T	2731	C	T	NS1	p.Leu104Leu	synonymous	synonymous_variant	2
C2734T	2734	C	T	NS1	p.Arg105Trp	non-synonymous	missense_variant	1
G2736A	2736	G	A	NS1	p.Arg105Arg	synonymous	synonymous_variant	3
C2737G	2737	C	G	NS1	p.Pro106Ala	non-synonymous	missense_variant	1
T2739C	2739	T	C	NS1	p.Pro106Pro	synonymous	synonymous_variant	3
G2742A	2742	G	A	NS1	p.Gln107Gln	synonymous	synonymous_variant	3098
C2743T	2743	C	T	NS1	p.Pro108Ser	non-synonymous	missense_variant	1
C2745T	2745	C	T	NS1	p.Pro108Pro	synonymous	synonymous_variant	348
A2746G	2746	A	G	NS1	p.Thr109Ala	non-synonymous	missense_variant	6
C2747T	2747	C	T	NS1	p.Thr109Ile	non-synonymous	missense_variant	2
T2748G	2748	T	G	NS1	p.Thr109Thr	synonymous	synonymous_variant	1
T2748C	2748	T	C	NS1	p.Thr109Thr	synonymous	synonymous_variant	1
A2750G	2750	A	G	NS1	p.Glu110Gly	non-synonymous	missense_variant	1
G2751A	2751	G	A	NS1	p.Glu110Glu	synonymous	synonymous_variant	1
C2752T	2752	C	T	NS1	p.Leu111Leu	synonymous	synonymous_variant	2
T2753TG	2753	T	TG	NS1	p.Lys112fs	non-synonymous	frameshift_variant	1
A2756G	2756	A	G	NS1	p.Lys112Arg	non-synonymous	missense_variant	32
G2757A	2757	G	A	NS1	p.Lys112Lys	synonymous	synonymous_variant	1
T2760C	2760	T	C	NS1	p.Tyr113Tyr	synonymous	synonymous_variant	3101
A2763T	2763	A	T	NS1	p.Ser114Ser	synonymous	synonymous_variant	3089
A2763C	2763	A	C	NS1	p.Ser114Ser	synonymous	synonymous_variant	11
A2769G	2769	A	G	NS1	p.Lys116Lys	synonymous	synonymous_variant	2
A2770G	2770	A	G	NS1	p.Thr117Ala	non-synonymous	missense_variant	3103
A2772G	2772	A	G	NS1	p.Thr117Thr	synonymous	synonymous_variant	4
C2778A	2778	C	A	NS1	p.Gly119Gly	synonymous	synonymous_variant	1
A2781G	2781	A	G	NS1	p.Lys120Lys	synonymous	synonymous_variant	3
A2784G	2784	A	G	NS1	p.Ala121Ala	synonymous	synonymous_variant	3106
T2789C	2789	T	C	NS1	p.Met123Thr	non-synonymous	missense_variant	1
C2793T	2793	C	T	NS1	p.Leu124Leu	synonymous	synonymous_variant	1
T2794C	2794	T	C	NS1	p.Ser125Pro	non-synonymous	missense_variant	1
T2796C	2796	T	C	NS1	p.Ser125Ser	synonymous	synonymous_variant	477
G2800GA	2800	G	GA	NS1	p.Ser128fs	non-synonymous	frameshift_variant	1
G2802A	2802	G	A	NS1	p.Glu127Glu	synonymous	synonymous_variant	5
G2802C	2802	G	C	NS1	p.Glu127Asp	non-synonymous	missense_variant	2
G2802GC	2802	G	GC	NS1	p.Ser128fs	non-synonymous	frameshift_variant	7
T2803C	2803	T	C	NS1	p.Ser128Pro	non-synonymous	missense_variant	473
C2804T	2804	C	T	NS1	p.Ser128Phe	non-synonymous	missense_variant	3076
CT2804C	2804	CT	C	NS1	p.His129fs	non-synonymous	frameshift_variant	7
T2808C	2808	T	C	NS1	p.His129His	synonymous	synonymous_variant	37
A2809G	2809	A	G	NS1	p.Asn130Asp	non-synonymous	missense_variant	1
C2811T	2811	C	T	NS1	p.Asn130Asn	synonymous	synonymous_variant	2
C2812T	2812	C	T	NS1	p.Gln131*	non-synonymous	stop_gained	1
G2814C	2814	G	C	NS1	p.Gln131His	non-synonymous	missense_variant	476
G2814T	2814	G	T	NS1	p.Gln131His	non-synonymous	missense_variant	1
C2817T	2817	C	T	NS1	p.Thr132Thr	synonymous	synonymous_variant	1
T2818C	2818	T	C	NS1	p.Phe133Leu	non-synonymous	missense_variant	1
T2820C	2820	T	C	NS1	p.Phe133Phe	synonymous	synonymous_variant	3
C2835G	2835	C	G	NS1	p.Pro138Pro	synonymous	synonymous_variant	1
C2843T	2843	C	T	NS1	p.Ala141Val	non-synonymous	missense_variant	3
A2844G	2844	A	G	NS1	p.Ala141Ala	synonymous	synonymous_variant	4
A2847G	2847	A	G	NS1	p.Glu142Glu	synonymous	synonymous_variant	3
C2850T	2850	C	T	NS1	p.Cys143Cys	synonymous	synonymous_variant	2844
C2853T	2853	C	T	NS1	p.Pro144Pro	synonymous	synonymous_variant	9
C2856T	2856	C	T	NS1	p.Asn145Asn	synonymous	synonymous_variant	2811
A2857T	2857	A	T	NS1	p.Thr146Ser	non-synonymous	missense_variant	1
A2857G	2857	A	G	NS1	p.Thr146Ala	non-synonymous	missense_variant	1
C2858T	2858	C	T	NS1	p.Thr146Ile	non-synonymous	missense_variant	11
A2859G	2859	A	G	NS1	p.Thr146Thr	synonymous	synonymous_variant	1
A2859T	2859	A	T	NS1	p.Thr146Thr	synonymous	synonymous_variant	1
T2862C	2862	T	C	NS1	p.Asn147Asn	synonymous	synonymous_variant	10
A2865G	2865	A	G	NS1	p.Arg148Arg	synonymous	synonymous_variant	1
T2868C	2868	T	C	NS1	p.Ala149Ala	synonymous	synonymous_variant	41
T2874C	2874	T	C	NS1	p.Asn151Asn	synonymous	synonymous_variant	2890
G2877A	2877	G	A	NS1	p.Ser152Ser	synonymous	synonymous_variant	2886
T2878C	2878	T	C	NS1	p.Leu153Leu	synonymous	synonymous_variant	2885
G2880A	2880	G	A	NS1	p.Leu153Leu	synonymous	synonymous_variant	2891
A2883G	2883	A	G	NS1	p.Glu154Glu	synonymous	synonymous_variant	409
T2886C	2886	T	C	NS1	p.Val155Val	synonymous	synonymous_variant	2
T2886A	2886	T	A	NS1	p.Val155Val	synonymous	synonymous_variant	1
A2889G	2889	A	G	NS1	p.Glu156Glu	synonymous	synonymous_variant	1
C2892T	2892	C	T	NS1	p.Asp157Asp	synonymous	synonymous_variant	1
T2895C	2895	T	C	NS1	p.Tyr158Tyr	synonymous	synonymous_variant	14
C2898T	2898	C	T	NS1	p.Gly159Gly	synonymous	synonymous_variant	4
A2904G	2904	A	G	NS1	p.Gly161Gly	synonymous	synonymous_variant	3
G2905A	2905	G	A	NS1	p.Val162Ile	non-synonymous	missense_variant	1
A2907G	2907	A	G	NS1	p.Val162Val	synonymous	synonymous_variant	4
C2910T	2910	C	T	NS1	p.Phe163Phe	synonymous	synonymous_variant	3
C2913T	2913	C	T	NS1	p.Thr164Thr	synonymous	synonymous_variant	14
C2916T	2916	C	T	NS1	p.Thr165Thr	synonymous	synonymous_variant	408
T2919C	2919	T	C	NS1	p.Asn166Asn	synonymous	synonymous_variant	2874
C2926T	2926	C	T	NS1	p.Leu169Leu	synonymous	synonymous_variant	4
T2927TG	2927	T	TG	NS1	p.Leu171fs	non-synonymous	frameshift_variant	1
A2928G	2928	A	G	NS1	p.Leu169Leu	synonymous	synonymous_variant	2888
A2930G	2930	A	G	NS1	p.Lys170Arg	non-synonymous	missense_variant	14
A2931G	2931	A	G	NS1	p.Lys170Lys	synonymous	synonymous_variant	2
A2936G	2936	A	G	NS1	p.Lys172Arg	non-synonymous	missense_variant	1
A2937G	2937	A	G	NS1	p.Lys172Lys	synonymous	synonymous_variant	1
A2942G	2942	A	G	NS1	p.Lys174Arg	non-synonymous	missense_variant	410
A2943G	2943	A	G	NS1	p.Lys174Lys	synonymous	synonymous_variant	410
G2946A	2946	G	A	NS1	p.Gln175Gln	synonymous	synonymous_variant	2
T2949C	2949	T	C	NS1	p.Asp176Asp	synonymous	synonymous_variant	2
G2950A	2950	G	A	NS1	p.Val177Ile	non-synonymous	missense_variant	1
T2951C	2951	T	C	NS1	p.Val177Ala	non-synonymous	missense_variant	2
A2952G	2952	A	G	NS1	p.Val177Val	synonymous	synonymous_variant	7
T2954C	2954	T	C	NS1	p.Phe178Ser	non-synonymous	missense_variant	409
T2954A	2954	T	A	NS1	p.Phe178Tyr	non-synonymous	missense_variant	1
C2955T	2955	C	T	NS1	p.Phe178Phe	synonymous	synonymous_variant	325
C2958T	2958	C	T	NS1	p.Cys179Cys	synonymous	synonymous_variant	410
A2960C	2960	A	C	NS1	p.Asp180Ala	non-synonymous	missense_variant	1
C2961T	2961	C	T	NS1	p.Asp180Asp	synonymous	synonymous_variant	3
A2964T	2964	A	T	NS1	p.Ser181Ser	synonymous	synonymous_variant	1
A2967G	2967	A	G	NS1	p.Lys182Lys	synonymous	synonymous_variant	3
A2976G	2976	A	G	NS1	p.Ser185Ser	synonymous	synonymous_variant	14
G2979A	2979	G	A	NS1	p.Ala186Ala	synonymous	synonymous_variant	2826
G2979T	2979	G	T	NS1	p.Ala186Ala	synonymous	synonymous_variant	3
C2982T	2982	C	T	NS1	p.Ala187Ala	synonymous	synonymous_variant	3
C2982A	2982	C	A	NS1	p.Ala187Ala	synonymous	synonymous_variant	2
A2983G	2983	A	G	NS1	p.Ile188Val	non-synonymous	missense_variant	3
T3006C	3006	T	C	NS1	p.His195His	synonymous	synonymous_variant	494
C3009T	3009	C	T	NS1	p.Ala196Ala	synonymous	synonymous_variant	3
C3009A	3009	C	A	NS1	p.Ala196Ala	synonymous	synonymous_variant	1
T3012C	3012	T	C	NS1	p.Asp197Asp	synonymous	synonymous_variant	132
T3018C	3018	T	C	NS1	p.Gly199Gly	synonymous	synonymous_variant	1
T3021C	3021	T	C	NS1	p.Tyr200Tyr	synonymous	synonymous_variant	15
A3027G	3027	A	G	NS1	p.Ile202Met	non-synonymous	missense_variant	1
T3033C	3033	T	C	NS1	p.Ser204Ser	synonymous	synonymous_variant	3239
G3034A	3034	G	A	NS1	p.Ala205Thr	non-synonymous	missense_variant	2
T3038A	3038	T	A	NS1	p.Leu206His	non-synonymous	missense_variant	1
C3039T	3039	C	T	NS1	p.Leu206Leu	synonymous	synonymous_variant	2
T3042C	3042	T	C	NS1	p.Asn207Asn	synonymous	synonymous_variant	1
C3045T	3045	C	T	NS1	p.Asp208Asp	synonymous	synonymous_variant	11
A3048G	3048	A	G	NS1	p.Thr209Thr	synonymous	synonymous_variant	1
G3054A	3054	G	A	NS1	p.Lys211Lys	synonymous	synonymous_variant	6
A3057T	3057	A	T	NS1	p.Ile212Ile	synonymous	synonymous_variant	541
G3060A	3060	G	A	NS1	p.Glu213Glu	synonymous	synonymous_variant	31
C3066T	3066	C	T	NS1	p.Ala215Ala	synonymous	synonymous_variant	4
T3069C	3069	T	C	NS1	p.Ser216Ser	synonymous	synonymous_variant	540
T3070C	3070	T	C	NS1	p.Phe217Leu	non-synonymous	missense_variant	1
C3072T	3072	C	T	NS1	p.Phe217Phe	synonymous	synonymous_variant	3214
T3075C	3075	T	C	NS1	p.Ile218Ile	synonymous	synonymous_variant	1
A3078G	3078	A	G	NS1	p.Glu219Glu	synonymous	synonymous_variant	5
G3079A	3079	G	A	NS1	p.Val220Ile	non-synonymous	missense_variant	1
T3081C	3081	T	C	NS1	p.Val220Val	synonymous	synonymous_variant	4
A3086G	3086	A	G	NS1	p.Asn222Ser	non-synonymous	missense_variant	3239
C3087T	3087	C	T	NS1	p.Asn222Asn	synonymous	synonymous_variant	2
C3090T	3090	C	T	NS1	p.Cys223Cys	synonymous	synonymous_variant	1
C3093T	3093	C	T	NS1	p.His224His	synonymous	synonymous_variant	3
A3099T	3099	A	T	NS1	p.Pro226Pro	synonymous	synonymous_variant	95
A3099G	3099	A	G	NS1	p.Pro226Pro	synonymous	synonymous_variant	1
A3102G	3102	A	G	NS1	p.Lys227Lys	synonymous	synonymous_variant	3225
A3105G	3105	A	G	NS1	p.Ser228Ser	synonymous	synonymous_variant	2
C3111T	3111	C	T	NS1	p.Thr230Thr	synonymous	synonymous_variant	532
C3114T	3114	C	T	NS1	p.Leu231Leu	synonymous	synonymous_variant	4
C3120T	3120	C	T	NS1	p.Ser233Ser	synonymous	synonymous_variant	3177
T3123C	3123	T	C	NS1	p.Asn234Asn	synonymous	synonymous_variant	2
C3130T	3130	C	T	NS1	p.Leu237Leu	synonymous	synonymous_variant	1
T3131C	3131	T	C	NS1	p.Leu237Pro	non-synonymous	missense_variant	1
A3132G	3132	A	G	NS1	p.Leu237Leu	synonymous	synonymous_variant	1
A3135G	3135	A	G	NS1	p.Glu238Glu	synonymous	synonymous_variant	1
A3136G	3136	A	G	NS1	p.Ser239Gly	non-synonymous	missense_variant	1
G3137A	3137	G	A	NS1	p.Ser239Asn	non-synonymous	missense_variant	1
T3138C	3138	T	C	NS1	p.Ser239Ser	synonymous	synonymous_variant	1
A3145G	3145	A	G	NS1	p.Ile242Val	non-synonymous	missense_variant	1
T3146C	3146	T	C	NS1	p.Ile242Thr	non-synonymous	missense_variant	1
A3148G	3148	A	G	NS1	p.Ile243Val	non-synonymous	missense_variant	1
T3150C	3150	T	C	NS1	p.Ile243Ile	synonymous	synonymous_variant	2
G3156A	3156	G	A	NS1	p.Lys245Lys	synonymous	synonymous_variant	2
A3158G	3158	A	G	NS1	p.Asn246Ser	non-synonymous	missense_variant	5
T3159C	3159	T	C	NS1	p.Asn246Asn	synonymous	synonymous_variant	2
C3160T	3160	C	T	NS1	p.Leu247Phe	non-synonymous	missense_variant	3211
C3160A	3160	C	A	NS1	p.Leu247Ile	non-synonymous	missense_variant	2
C3162T	3162	C	T	NS1	p.Leu247Leu	synonymous	synonymous_variant	3218
T3165A	3165	T	A	NS1	p.Ala248Ala	synonymous	synonymous_variant	533
A3168G	3168	A	G	NS1	p.Gly249Gly	synonymous	synonymous_variant	531
A3171C	3171	A	C	NS1	p.Pro250Pro	synonymous	synonymous_variant	1
T3173C	3173	T	C	NS1	p.Val251Ala	non-synonymous	missense_variant	2
G3174A	3174	G	A	NS1	p.Val251Val	synonymous	synonymous_variant	5
T3177A	3177	T	A	NS1	p.Ser252Ser	synonymous	synonymous_variant	3222
C3183T	3183	C	T	NS1	p.His254His	synonymous	synonymous_variant	3
C3186T	3186	C	T	NS1	p.Asn255Asn	synonymous	synonymous_variant	142
T3187C	3187	T	C	NS1	p.Tyr256His	non-synonymous	missense_variant	2
T3189C	3189	T	C	NS1	p.Tyr256Tyr	synonymous	synonymous_variant	526
A3195G	3195	A	G	NS1	p.Pro258Pro	synonymous	synonymous_variant	1
C3198T	3198	C	T	NS1	p.Gly259Gly	synonymous	synonymous_variant	1
C3201T	3201	C	T	NS1	p.Tyr260Tyr	synonymous	synonymous_variant	3219
C3202T	3202	C	T	NS1	p.His261Tyr	non-synonymous	missense_variant	1
A3203G	3203	A	G	NS1	p.His261Arg	non-synonymous	missense_variant	1
T3212C	3212	T	C	NS1	p.Ile264Thr	non-synonymous	missense_variant	3222
A3213G	3213	A	G	NS1	p.Ile264Met	non-synonymous	missense_variant	3219
A3214G	3214	A	G	NS1	p.Thr265Ala	non-synonymous	missense_variant	3221
A3216G	3216	A	G	NS1	p.Thr265Thr	synonymous	synonymous_variant	1
A3219G	3219	A	G	NS1	p.Gly266Gly	synonymous	synonymous_variant	3
A3222C	3222	A	C	NS1	p.Pro267Pro	synonymous	synonymous_variant	3190
A3222T	3222	A	T	NS1	p.Pro267Pro	synonymous	synonymous_variant	27
T3228C	3228	T	C	NS1	p.His269His	synonymous	synonymous_variant	2
T3234C	3234	T	C	NS1	p.Gly271Gly	synonymous	synonymous_variant	3218
A3236G	3236	A	G	NS1	p.Lys272Arg	non-synonymous	missense_variant	512
G3237A	3237	G	A	NS1	p.Lys272Lys	synonymous	synonymous_variant	531
T3240C	3240	T	C	NS1	p.Leu273Leu	synonymous	synonymous_variant	2
T3240A	3240	T	A	NS1	p.Leu273Leu	synonymous	synonymous_variant	1
G3243A	3243	G	A	NS1	p.Glu274Glu	synonymous	synonymous_variant	10
C3249T	3249	C	T	NS1	p.Asp276Asp	synonymous	synonymous_variant	23
T3252C	3252	T	C	NS1	p.Phe277Phe	synonymous	synonymous_variant	1
G3253A	3253	G	A	NS1	p.Asp278Asn	non-synonymous	missense_variant	1
A3254G	3254	A	G	NS1	p.Asp278Gly	non-synonymous	missense_variant	1
T3256C	3256	T	C	NS1	p.Phe279Leu	non-synonymous	missense_variant	2
C3258T	3258	C	T	NS1	p.Phe279Phe	synonymous	synonymous_variant	1
G3262A	3262	G	A	NS1	p.Asp281Asn	non-synonymous	missense_variant	1
A3267T	3267	A	T	NS1	p.Gly282Gly	synonymous	synonymous_variant	1
A3270T	3270	A	T	NS1	p.Thr283Thr	synonymous	synonymous_variant	1584
A3270C	3270	A	C	NS1	p.Thr283Thr	synonymous	synonymous_variant	606
A3273G	3273	A	G	NS1	p.Thr284Thr	synonymous	synonymous_variant	1
G3276T	3276	G	T	NS1	p.Val285Val	synonymous	synonymous_variant	1
G3276A	3276	G	A	NS1	p.Val285Val	synonymous	synonymous_variant	3
G3277A	3277	G	A	NS1	p.Val286Ile	non-synonymous	missense_variant	1
A3279G	3279	A	G	NS1	p.Val286Val	synonymous	synonymous_variant	3234
A3283G	3283	A	G	NS1	p.Thr288Ala	non-synonymous	missense_variant	1
T3285C	3285	T	C	NS1	p.Thr288Thr	synonymous	synonymous_variant	2
T3285G	3285	T	G	NS1	p.Thr288Thr	synonymous	synonymous_variant	1
G3288A	3288	G	A	NS1	p.Glu289Glu	synonymous	synonymous_variant	3220
G3289A	3289	G	A	NS1	p.Asp290Asn	non-synonymous	missense_variant	3
C3291T	3291	C	T	NS1	p.Asp290Asp	synonymous	synonymous_variant	2
C3294T	3294	C	T	NS1	p.Cys291Cys	synonymous	synonymous_variant	3241
T3300C	3300	T	C	NS1	p.Asn293Asn	synonymous	synonymous_variant	3
A3303G	3303	A	G	NS1	p.Arg294Arg	synonymous	synonymous_variant	1
A3306G	3306	A	G	NS1	p.Gly295Gly	synonymous	synonymous_variant	1
C3307A	3307	C	A	NS1	p.Pro296Thr	non-synonymous	missense_variant	1
C3309T	3309	C	T	NS1	p.Pro296Pro	synonymous	synonymous_variant	5
T3312C	3312	T	C	NS1	p.Ser297Ser	synonymous	synonymous_variant	3224
T3312G	3312	T	G	NS1	p.Ser297Ser	synonymous	synonymous_variant	1
T3313C	3313	T	C	NS1	p.Leu298Leu	synonymous	synonymous_variant	29
G3315A	3315	G	A	NS1	p.Leu298Leu	synonymous	synonymous_variant	3246
C3324T	3324	C	T	NS1	p.Thr301Thr	synonymous	synonymous_variant	3236
T3327A	3327	T	A	NS1	p.Thr302Thr	synonymous	synonymous_variant	1
T3327C	3327	T	C	NS1	p.Thr302Thr	synonymous	synonymous_variant	2
C3330T	3330	C	T	NS1	p.Ala303Ala	synonymous	synonymous_variant	3249
A3336G	3336	A	G	NS1	p.Gly305Gly	synonymous	synonymous_variant	2
C3342T	3342	C	T	NS1	p.Leu307Leu	synonymous	synonymous_variant	4
A3343G	3343	A	G	NS1	p.Ile308Val	non-synonymous	missense_variant	2
A3346G	3346	A	G	NS1	p.Thr309Ala	non-synonymous	missense_variant	2
A3351G	3351	A	G	NS1	p.Glu310Glu	synonymous	synonymous_variant	1
C3357T	3357	C	T	NS1	p.Cys312Cys	synonymous	synonymous_variant	1
T3366C	3366	T	C	NS1	p.Ser315Ser	synonymous	synonymous_variant	1
A3375G	3375	A	G	NS1	p.Leu318Leu	synonymous	synonymous_variant	6
G3381A	3381	G	A	NS1	p.Pro320Pro	synonymous	synonymous_variant	1
C3382T	3382	C	T	NS1	p.Leu321Leu	synonymous	synonymous_variant	3
A3384G	3384	A	G	NS1	p.Leu321Leu	synonymous	synonymous_variant	2
A3387G	3387	A	G	NS1	p.Arg322Arg	synonymous	synonymous_variant	2984
G3392A	3392	G	A	NS1	p.Arg324Lys	non-synonymous	missense_variant	1
A3393G	3393	A	G	NS1	p.Arg324Arg	synonymous	synonymous_variant	2
T3396C	3396	T	C	NS1	p.Gly325Gly	synonymous	synonymous_variant	1
G3399A	3399	G	A	NS1	p.Glu326Glu	synonymous	synonymous_variant	10
G3399T	3399	G	T	NS1	p.Glu326Asp	non-synonymous	missense_variant	1
T3402C	3402	T	C	NS1	p.Asp327Asp	synonymous	synonymous_variant	2
G3405A	3405	G	A	NS1	p.Gly328Gly	synonymous	synonymous_variant	2992
C3408T	3408	C	T	NS1	p.Cys329Cys	synonymous	synonymous_variant	8
C3414T	3414	C	T	NS1	p.Tyr331Tyr	synonymous	synonymous_variant	2988
G3417A	3417	G	A	NS1	p.Gly332Gly	synonymous	synonymous_variant	436
C3426T	3426	C	T	NS1	p.Ile335Ile	synonymous	synonymous_variant	2
A3432C	3432	A	C	NS1	p.Pro337Pro	synonymous	synonymous_variant	2
T3433C	3433	T	C	NS1	p.Leu338Leu	synonymous	synonymous_variant	6
T3433G	3433	T	G	NS1	p.Leu338Val	non-synonymous	missense_variant	1
G3438A	3438	G	A	NS1	p.Lys339Lys	synonymous	synonymous_variant	2995
A3442G	3442	A	G	NS1	p.Lys341Glu	non-synonymous	missense_variant	3
A3444G	3444	A	G	NS1	p.Lys341Lys	synonymous	synonymous_variant	3
G3450A	3450	G	A	NS1	p.Glu343Glu	synonymous	synonymous_variant	1
T3453C	3453	T	C	NS1	p.Asn344Asn	synonymous	synonymous_variant	428
G3456A	3456	G	A	NS1	p.Leu345Leu	synonymous	synonymous_variant	6
A3461G	3461	A	G	NS1	p.Asn347Ser	non-synonymous	missense_variant	5
C3462T	3462	C	T	NS1	p.Asn347Asn	synonymous	synonymous_variant	5
C3465T	3465	C	T	NS1	p.Ser348Ser	synonymous	synonymous_variant	2987
T3466C	3466	T	C	NS1	p.Leu349Leu	synonymous	synonymous_variant	6
C3473T	3473	C	T	NS1	p.Thr351Ile	non-synonymous	missense_variant	1
T3477C	3477	T	C	NS1	p.Ala1127Ala	synonymous	splice_region_variant&synonymous_variant	2991
T3483C	3483	T	C	NS2A	p.His2His	synonymous	synonymous_variant	25
G3486A	3486	G	A	NS2A	p.Gly3Gly	synonymous	synonymous_variant	2994
G3490A	3490	G	A	NS2A	p.Val5Ile	non-synonymous	missense_variant	2995
C3492T	3492	C	T	NS2A	p.Val5Val	synonymous	synonymous_variant	2967
C3495T	3495	C	T	NS2A	p.Asp6Asp	synonymous	synonymous_variant	3
C3498T	3498	C	T	NS2A	p.Asn7Asn	synonymous	synonymous_variant	2
T3501C	3501	T	C	NS2A	p.Phe8Phe	synonymous	synonymous_variant	429
C3505T	3505	C	T	NS2A	p.Leu10Leu	synonymous	synonymous_variant	8
A3507G	3507	A	G	NS2A	p.Leu10Leu	synonymous	synonymous_variant	27
A3510G	3510	A	G	NS2A	p.Gly11Gly	synonymous	synonymous_variant	1
G3511A	3511	G	A	NS2A	p.Val12Ile	non-synonymous	missense_variant	1
T3514C	3514	T	C	NS2A	p.Leu13Leu	synonymous	synonymous_variant	1
G3516A	3516	G	A	NS2A	p.Leu13Leu	synonymous	synonymous_variant	2
A3519G	3519	A	G	NS2A	p.Gly14Gly	synonymous	synonymous_variant	1
A3525T	3525	A	T	NS2A	p.Ala16Ala	synonymous	synonymous_variant	16
T3526C	3526	T	C	NS2A	p.Leu17Leu	synonymous	synonymous_variant	3
T3529C	3529	T	C	NS2A	p.Phe18Leu	non-synonymous	missense_variant	3
C3531T	3531	C	T	NS2A	p.Phe18Phe	synonymous	synonymous_variant	1
C3532T	3532	C	T	NS2A	p.Leu19Leu	synonymous	synonymous_variant	4
C3532A	3532	C	A	NS2A	p.Leu19Met	non-synonymous	missense_variant	1
G3534A	3534	G	A	NS2A	p.Leu19Leu	synonymous	synonymous_variant	1
G3537A	3537	G	A	NS2A	p.Glu20Glu	synonymous	synonymous_variant	2977
A3540G	3540	A	G	NS2A	p.Glu21Glu	synonymous	synonymous_variant	436
T3546C	3546	T	C	NS2A	p.Leu23Leu	synonymous	synonymous_variant	1
A3547C	3547	A	C	NS2A	p.Arg24Arg	synonymous	synonymous_variant	1
G3549A	3549	G	A	NS2A	p.Arg24Arg	synonymous	synonymous_variant	436
A3574G	3574	A	G	NS2A	p.Ile33Val	non-synonymous	missense_variant	6
T3575C	3575	T	C	NS2A	p.Ile33Thr	non-synonymous	missense_variant	6
C3577T	3577	C	T	NS2A	p.Leu34Leu	synonymous	synonymous_variant	3230
C3577G	3577	C	G	NS2A	p.Leu34Val	non-synonymous	missense_variant	1
C3580T	3580	C	T	NS2A	p.Leu35Leu	synonymous	synonymous_variant	3
G3583A	3583	G	A	NS2A	p.Val36Ile	non-synonymous	missense_variant	1
T3585C	3585	T	C	NS2A	p.Val36Val	synonymous	synonymous_variant	1
G3586A	3586	G	A	NS2A	p.Ala37Thr	non-synonymous	missense_variant	1
A3588T	3588	A	T	NS2A	p.Ala37Ala	synonymous	synonymous_variant	1
G3589A	3589	G	A	NS2A	p.Val38Ile	non-synonymous	missense_variant	1
T3591C	3591	T	C	NS2A	p.Val38Val	synonymous	synonymous_variant	3245
T3592G	3592	T	G	NS2A	p.Ser39Ala	non-synonymous	missense_variant	391
T3592A	3592	T	A	NS2A	p.Ser39Thr	non-synonymous	missense_variant	1
T3594C	3594	T	C	NS2A	p.Ser39Ser	synonymous	synonymous_variant	2
T3597C	3597	T	C	NS2A	p.Phe40Phe	synonymous	synonymous_variant	3237
G3598A	3598	G	A	NS2A	p.Val41Met	non-synonymous	missense_variant	6
T3599C	3599	T	C	NS2A	p.Val41Ala	non-synonymous	missense_variant	2
G3600A	3600	G	A	NS2A	p.Val41Val	synonymous	synonymous_variant	1
A3601G	3601	A	G	NS2A	p.Thr42Ala	non-synonymous	missense_variant	1
C3602T	3602	C	T	NS2A	p.Thr42Ile	non-synonymous	missense_variant	1
A3603G	3603	A	G	NS2A	p.Thr42Thr	synonymous	synonymous_variant	4
T3604C	3604	T	C	NS2A	p.Leu43Leu	synonymous	synonymous_variant	3
C3609T	3609	C	T	NS2A	p.Ile44Ile	synonymous	synonymous_variant	4
G3615A	3615	G	A	NS2A	p.Gly46Gly	synonymous	synonymous_variant	1
G3621A	3621	G	A	NS2A	p.Met48Ile	non-synonymous	missense_variant	2
T3626C	3626	T	C	NS2A	p.Phe50Ser	non-synonymous	missense_variant	1
T3627C	3627	T	C	NS2A	p.Phe50Phe	synonymous	synonymous_variant	2
A3628C	3628	A	C	NS2A	p.Arg51Arg	synonymous	synonymous_variant	3254
G3629A	3629	G	A	NS2A	p.Arg51Lys	non-synonymous	missense_variant	3
C3633T	3633	C	T	NS2A	p.Asp52Asp	synonymous	synonymous_variant	3246
C3634T	3634	C	T	NS2A	p.Leu53Leu	synonymous	synonymous_variant	3250
G3636A	3636	G	A	NS2A	p.Leu53Leu	synonymous	synonymous_variant	5
A3639G	3639	A	G	NS2A	p.Gly54Gly	synonymous	synonymous_variant	3245
T3644C	3644	T	C	NS2A	p.Val56Ala	non-synonymous	missense_variant	1
A3646G	3646	A	G	NS2A	p.Met57Val	non-synonymous	missense_variant	1
G3648A	3648	G	A	NS2A	p.Met57Ile	non-synonymous	missense_variant	2
T3651C	3651	T	C	NS2A	p.Val58Val	synonymous	synonymous_variant	3214
A3652G	3652	A	G	NS2A	p.Met59Val	non-synonymous	missense_variant	1
A3657G	3657	A	G	NS2A	p.Val60Val	synonymous	synonymous_variant	3250
C3660G	3660	C	G	NS2A	p.Gly61Gly	synonymous	synonymous_variant	1
C3660A	3660	C	A	NS2A	p.Gly61Gly	synonymous	synonymous_variant	1
C3662G	3662	C	G	NS2A	p.Ala62Gly	non-synonymous	missense_variant	1
C3663T	3663	C	T	NS2A	p.Ala62Ala	synonymous	synonymous_variant	3244
A3664G	3664	A	G	NS2A	p.Thr63Ala	non-synonymous	missense_variant	1
T3666C	3666	T	C	NS2A	p.Thr63Thr	synonymous	synonymous_variant	2
C3678A	3678	C	A	NS2A	p.Asp67Glu	non-synonymous	missense_variant	2
T3684C	3684	T	C	NS2A	p.Gly69Gly	synonymous	synonymous_variant	134
A3685G	3685	A	G	NS2A	p.Met70Val	non-synonymous	missense_variant	3
A3685C	3685	A	C	NS2A	p.Met70Leu	non-synonymous	missense_variant	9
G3687A	3687	G	A	NS2A	p.Met70Ile	non-synonymous	missense_variant	2
C3690T	3690	C	T	NS2A	p.Gly71Gly	synonymous	synonymous_variant	2
T3696C	3696	T	C	NS2A	p.Thr73Thr	synonymous	synonymous_variant	535
T3699C	3699	T	C	NS2A	p.Tyr74Tyr	synonymous	synonymous_variant	1
T3702C	3702	T	C	NS2A	p.Leu75Leu	synonymous	synonymous_variant	8
T3702G	3702	T	G	NS2A	p.Leu75Leu	synonymous	synonymous_variant	1
C3705T	3705	C	T	NS2A	p.Ala76Ala	synonymous	synonymous_variant	3
C3706T	3706	C	T	NS2A	p.Leu77Leu	synonymous	synonymous_variant	2
A3708G	3708	A	G	NS2A	p.Leu77Leu	synonymous	synonymous_variant	3
C3709T	3709	C	T	NS2A	p.Leu78Leu	synonymous	synonymous_variant	3233
A3711G	3711	A	G	NS2A	p.Leu78Leu	synonymous	synonymous_variant	1
A3714G	3714	A	G	NS2A	p.Ala79Ala	synonymous	synonymous_variant	1
C3717T	3717	C	T	NS2A	p.Ala80Ala	synonymous	synonymous_variant	23
T3719A	3719	T	A	NS2A	p.Phe81Tyr	non-synonymous	missense_variant	98
C3720T	3720	C	T	NS2A	p.Phe81Phe	synonymous	synonymous_variant	5
A3723G	3723	A	G	NS2A	p.Lys82Lys	synonymous	synonymous_variant	3211
G3724A	3724	G	A	NS2A	p.Val83Ile	non-synonymous	missense_variant	3
C3726T	3726	C	T	NS2A	p.Val83Val	synonymous	synonymous_variant	14
A3732T	3732	A	T	NS2A	p.Pro85Pro	synonymous	synonymous_variant	1
T3735C	3735	T	C	NS2A	p.Thr86Thr	synonymous	synonymous_variant	1
T3736C	3736	T	C	NS2A	p.Phe87Leu	non-synonymous	missense_variant	2
T3738C	3738	T	C	NS2A	p.Phe87Phe	synonymous	synonymous_variant	1
C3740T	3740	C	T	NS2A	p.Ala88Val	non-synonymous	missense_variant	3
A3741T	3741	A	T	NS2A	p.Ala88Ala	synonymous	synonymous_variant	6
G3742A	3742	G	A	NS2A	p.Ala89Thr	non-synonymous	missense_variant	1
T3744C	3744	T	C	NS2A	p.Ala89Ala	synonymous	synonymous_variant	3
C3748T	3748	C	T	NS2A	p.Leu91Leu	synonymous	synonymous_variant	1
A3750G	3750	A	G	NS2A	p.Leu91Leu	synonymous	synonymous_variant	522
C3753T	3753	C	T	NS2A	p.Leu92Leu	synonymous	synonymous_variant	5
T3754C	3754	T	C	NS2A	p.Leu93Leu	synonymous	synonymous_variant	2
G3756A	3756	G	A	NS2A	p.Leu93Leu	synonymous	synonymous_variant	3237
G3758A	3758	G	A	NS2A	p.Arg94Lys	non-synonymous	missense_variant	1
A3759G	3759	A	G	NS2A	p.Arg94Arg	synonymous	synonymous_variant	1
A3761G	3761	A	G	NS2A	p.Lys95Arg	non-synonymous	missense_variant	8
G3762A	3762	G	A	NS2A	p.Lys95Lys	synonymous	synonymous_variant	3
C3763T	3763	C	T	NS2A	p.Leu96Leu	synonymous	synonymous_variant	3
G3765T	3765	G	T	NS2A	p.Leu96Leu	synonymous	synonymous_variant	2
C3768T	3768	C	T	NS2A	p.Thr97Thr	synonymous	synonymous_variant	7
C3771T	3771	C	T	NS2A	p.Ser98Ser	synonymous	synonymous_variant	1
A3777G	3777	A	G	NS2A	p.Glu100Glu	synonymous	synonymous_variant	2
T3778C	3778	T	C	NS2A	p.Leu101Leu	synonymous	synonymous_variant	11
G3780A	3780	G	A	NS2A	p.Leu101Leu	synonymous	synonymous_variant	2
A3784C	3784	A	C	NS2A	p.Met103Leu	non-synonymous	missense_variant	1
G3786A	3786	G	A	NS2A	p.Met103Ile	non-synonymous	missense_variant	34
A3787G	3787	A	G	NS2A	p.Thr104Ala	non-synonymous	missense_variant	1
T3789C	3789	T	C	NS2A	p.Thr104Thr	synonymous	synonymous_variant	3231
T3792C	3792	T	C	NS2A	p.Thr105Thr	synonymous	synonymous_variant	3238
A3798G	3798	A	G	NS2A	p.Gly107Gly	synonymous	synonymous_variant	1
T3801C	3801	T	C	NS2A	p.Ile108Ile	synonymous	synonymous_variant	535
G3802A	3802	G	A	NS2A	p.Val109Ile	non-synonymous	missense_variant	1
T3803C	3803	T	C	NS2A	p.Val109Ala	non-synonymous	missense_variant	98
A3804G	3804	A	G	NS2A	p.Val109Val	synonymous	synonymous_variant	1
C3807T	3807	C	T	NS2A	p.Leu110Leu	synonymous	synonymous_variant	1
C3810T	3810	C	T	NS2A	p.Leu111Leu	synonymous	synonymous_variant	2
C3810A	3810	C	A	NS2A	p.Leu111Leu	synonymous	synonymous_variant	1
C3813T	3813	C	T	NS2A	p.Ser112Ser	synonymous	synonymous_variant	535
G3831A	3831	G	A	NS2A	p.Glu118Glu	synonymous	synonymous_variant	1
T3836C	3836	T	C	NS2A	p.Ile120Thr	non-synonymous	missense_variant	1
C3838T	3838	C	T	NS2A	p.Leu121Phe	non-synonymous	missense_variant	1
T3840C	3840	T	C	NS2A	p.Leu121Leu	synonymous	synonymous_variant	30
G3843A	3843	G	A	NS2A	p.Glu122Glu	synonymous	synonymous_variant	3251
T3844C	3844	T	C	NS2A	p.Leu123Leu	synonymous	synonymous_variant	540
T3849A	3849	T	A	NS2A	p.Thr124Thr	synonymous	synonymous_variant	1
T3852C	3852	T	C	NS2A	p.Asp125Asp	synonymous	synonymous_variant	3252
G3855C	3855	G	C	NS2A	p.Ala126Ala	synonymous	synonymous_variant	5
T3856C	3856	T	C	NS2A	p.Leu127Leu	synonymous	synonymous_variant	421
A3858G	3858	A	G	NS2A	p.Leu127Leu	synonymous	synonymous_variant	3248
C3861T	3861	C	T	NS2A	p.Ala128Ala	synonymous	synonymous_variant	3248
A3864G	3864	A	G	NS2A	p.Leu129Leu	synonymous	synonymous_variant	3246
C3867G	3867	C	G	NS2A	p.Gly130Gly	synonymous	synonymous_variant	3250
C3867A	3867	C	A	NS2A	p.Gly130Gly	synonymous	synonymous_variant	1
G3870A	3870	G	A	NS2A	p.Met131Ile	non-synonymous	missense_variant	1
G3874A	3874	G	A	NS2A	p.Val133Ile	non-synonymous	missense_variant	1
T3875C	3875	T	C	NS2A	p.Val133Ala	non-synonymous	missense_variant	3
C3876T	3876	C	T	NS2A	p.Val133Val	synonymous	synonymous_variant	540
C3879T	3879	C	T	NS2A	p.Leu134Leu	synonymous	synonymous_variant	8
A3881G	3881	A	G	NS2A	p.Lys135Arg	non-synonymous	missense_variant	9
A3882G	3882	A	G	NS2A	p.Lys135Lys	synonymous	synonymous_variant	2
A3883G	3883	A	G	NS2A	p.Met136Val	non-synonymous	missense_variant	1
G3885A	3885	G	A	NS2A	p.Met136Ile	non-synonymous	missense_variant	3245
G3885T	3885	G	T	NS2A	p.Met136Ile	non-synonymous	missense_variant	7
T3887C	3887	T	C	NS2A	p.Val137Ala	non-synonymous	missense_variant	1
G3888A	3888	G	A	NS2A	p.Val137Val	synonymous	synonymous_variant	3248
A3889C	3889	A	C	NS2A	p.Arg138Arg	synonymous	synonymous_variant	5
T3894C	3894	T	C	NS2A	p.Asn139Asn	synonymous	synonymous_variant	3243
A3909G	3909	A	G	NS2A	p.Gln144Gln	synonymous	synonymous_variant	9
T3910C	3910	T	C	NS2A	p.Leu145Leu	synonymous	synonymous_variant	3243
G3912A	3912	G	A	NS2A	p.Leu145Leu	synonymous	synonymous_variant	3247
T3917C	3917	T	C	NS2A	p.Val147Ala	non-synonymous	missense_variant	3
G3918A	3918	G	A	NS2A	p.Val147Val	synonymous	synonymous_variant	1
T3921C	3921	T	C	NS2A	p.Thr148Thr	synonymous	synonymous_variant	7
C3924T	3924	C	T	NS2A	p.Ile149Ile	synonymous	synonymous_variant	3
C3929T	3929	C	T	NS2A	p.Ala151Val	non-synonymous	missense_variant	1
T3930A	3930	T	A	NS2A	p.Ala151Ala	synonymous	synonymous_variant	1
T3930C	3930	T	C	NS2A	p.Ala151Ala	synonymous	synonymous_variant	2
A3931G	3931	A	G	NS2A	p.Ile152Val	non-synonymous	missense_variant	1
C3933T	3933	C	T	NS2A	p.Ile152Ile	synonymous	synonymous_variant	2
T3934C	3934	T	C	NS2A	p.Leu153Leu	synonymous	synonymous_variant	1
A3945T	3945	A	T	NS2A	p.Pro156Pro	synonymous	synonymous_variant	1
A3945C	3945	A	C	NS2A	p.Pro156Pro	synonymous	synonymous_variant	1
C3948T	3948	C	T	NS2A	p.Asn157Asn	synonymous	synonymous_variant	3087
A3951G	3951	A	G	NS2A	p.Ala158Ala	synonymous	synonymous_variant	1
G3954A	3954	G	A	NS2A	p.Val159Val	synonymous	synonymous_variant	4
A3955G	3955	A	G	NS2A	p.Ile160Val	non-synonymous	missense_variant	1
A3962G	3962	A	G	NS2A	p.Gln162Arg	non-synonymous	missense_variant	277
A3969G	3969	A	G	NS2A	p.Ala164Ala	synonymous	synonymous_variant	1
A3969T	3969	A	T	NS2A	p.Ala164Ala	synonymous	synonymous_variant	1
A3974G	3974	A	G	NS2A	p.Lys166Arg	non-synonymous	missense_variant	1
G3978A	3978	G	A	NS2A	p.Val167Val	synonymous	synonymous_variant	1
T3981C	3981	T	C	NS2A	p.Ser168Ser	synonymous	synonymous_variant	3037
A3987G	3987	A	G	NS2A	p.Thr170Thr	synonymous	synonymous_variant	17
A3988G	3988	A	G	NS2A	p.Ile171Val	non-synonymous	missense_variant	3018
T3989C	3989	T	C	NS2A	p.Ile171Thr	non-synonymous	missense_variant	3007
A3990G	3990	A	G	NS2A	p.Ile171Met	non-synonymous	missense_variant	1
T3991C	3991	T	C	NS2A	p.Leu172Leu	synonymous	synonymous_variant	3037
G3993A	3993	G	A	NS2A	p.Leu172Leu	synonymous	synonymous_variant	3
T4001C	4001	T	C	NS2A	p.Val175Ala	non-synonymous	missense_variant	2
G4002A	4002	G	A	NS2A	p.Val175Val	synonymous	synonymous_variant	3
C4005T	4005	C	T	NS2A	p.Ser176Ser	synonymous	synonymous_variant	2
T4008C	4008	T	C	NS2A	p.Val177Val	synonymous	synonymous_variant	4
T4008A	4008	T	A	NS2A	p.Val177Val	synonymous	synonymous_variant	2
C4010T	4010	C	T	NS2A	p.Ser178Phe	non-synonymous	missense_variant	1
C4011T	4011	C	T	NS2A	p.Ser178Ser	synonymous	synonymous_variant	1
C4015T	4015	C	T	NS2A	p.Leu180Leu	synonymous	synonymous_variant	2
G4017A	4017	G	A	NS2A	p.Leu180Leu	synonymous	synonymous_variant	1
C4020T	4020	C	T	NS2A	p.Leu181Leu	synonymous	synonymous_variant	392
T4021C	4021	T	C	NS2A	p.Leu182Leu	synonymous	synonymous_variant	7
A4023G	4023	A	G	NS2A	p.Leu182Leu	synonymous	synonymous_variant	5
A4026G	4026	A	G	NS2A	p.Thr183Thr	synonymous	synonymous_variant	3
C4029T	4029	C	T	NS2A	p.Ser184Ser	synonymous	synonymous_variant	3013
T4030G	4030	T	G	NS2A	p.Ser185Ala	non-synonymous	missense_variant	1
G4035A	4035	G	A	NS2A	p.Gln186Gln	synonymous	synonymous_variant	2
A4038G	4038	A	G	NS2A	p.Gln187Gln	synonymous	synonymous_variant	3028
A4042G	4042	A	G	NS2A	p.Thr189Ala	non-synonymous	missense_variant	1
A4044G	4044	A	G	NS2A	p.Thr189Thr	synonymous	synonymous_variant	3023
T4047C	4047	T	C	NS2A	p.Asp190Asp	synonymous	synonymous_variant	1
T4057C	4057	T	C	NS2A	p.Leu194Leu	synonymous	synonymous_variant	2669
A4059G	4059	A	G	NS2A	p.Leu194Leu	synonymous	synonymous_variant	2672
A4069G	4069	A	G	NS2A	p.Ile198Val	non-synonymous	missense_variant	4
T4070C	4070	T	C	NS2A	p.Ile198Thr	non-synonymous	missense_variant	1
C4071T	4071	C	T	NS2A	p.Ile198Ile	synonymous	synonymous_variant	132
A4074T	4074	A	T	NS2A	p.Lys199Asn	non-synonymous	missense_variant	1
G4076A	4076	G	A	NS2A	p.Gly200Asp	non-synonymous	missense_variant	1
T4077C	4077	T	C	NS2A	p.Gly200Gly	synonymous	synonymous_variant	490
C4080T	4080	C	T	NS2A	p.Leu201Leu	synonymous	synonymous_variant	487
C4080A	4080	C	A	NS2A	p.Leu201Leu	synonymous	synonymous_variant	2
A4082G	4082	A	G	NS2A	p.Asn202Ser	non-synonymous	missense_variant	1
T4083C	4083	T	C	NS2A	p.Asn202Asn	synonymous	synonymous_variant	3
A4089G	4089	A	G	NS2A	p.Thr204Thr	synonymous	synonymous_variant	1
T4092C	4092	T	C	NS2A	p.Ala205Ala	synonymous	synonymous_variant	3226
T4092A	4092	T	A	NS2A	p.Ala205Ala	synonymous	synonymous_variant	2
T4095C	4095	T	C	NS2A	p.Ile206Ile	synonymous	synonymous_variant	4
T4097C	4097	T	C	NS2A	p.Phe207Ser	non-synonymous	missense_variant	1
T4098C	4098	T	C	NS2A	p.Phe207Phe	synonymous	synonymous_variant	518
C4099T	4099	C	T	NS2A	p.Leu208Leu	synonymous	synonymous_variant	3224
A4101G	4101	A	G	NS2A	p.Leu208Leu	synonymous	synonymous_variant	2
C4110T	4110	C	T	NS2A	p.Leu211Leu	synonymous	synonymous_variant	5
A4116G	4116	A	G	NS2A	p.Arg213Arg	synonymous	synonymous_variant	1
A4117G	4117	A	G	NS2A	p.Thr214Ala	non-synonymous	missense_variant	1
C4119T	4119	C	T	NS2A	p.Thr214Thr	synonymous	synonymous_variant	3219
G4121A	4121	G	A	NS2A	p.Ser215Asn	non-synonymous	missense_variant	4
C4122T	4122	C	T	NS2A	p.Ser215Ser	synonymous	synonymous_variant	9
A4124G	4124	A	G	NS2A	p.Lys216Arg	non-synonymous	missense_variant	6
G4125A	4125	G	A	NS2A	p.Lys216Lys	synonymous	synonymous_variant	3
A4129C	4129	A	C	NS2A	p.Arg1345Arg	synonymous	splice_region_variant&synonymous_variant	1
G4131A	4131	G	A	NS2A	p.Arg1345Arg	synonymous	splice_region_variant&synonymous_variant	2
C4134T	4134	C	T	NS2B	p.Ser1Ser	synonymous	synonymous_variant	1
T4141C	4141	T	C	NS2B	p.Leu4Leu	synonymous	synonymous_variant	3240
G4149A	4149	G	A	NS2B	p.Glu6Glu	synonymous	synonymous_variant	4
T4152C	4152	T	C	NS2B	p.Ala7Ala	synonymous	synonymous_variant	1
A4153G	4153	A	G	NS2B	p.Ile8Val	non-synonymous	missense_variant	6
C4155T	4155	C	T	NS2B	p.Ile8Ile	synonymous	synonymous_variant	3221
C4155A	4155	C	A	NS2B	p.Ile8Ile	synonymous	synonymous_variant	1
C4164T	4164	C	T	NS2B	p.Val11Val	synonymous	synonymous_variant	1
G4167A	4167	G	A	NS2B	p.Gly12Gly	synonymous	synonymous_variant	1
T4179C	4179	T	C	NS2B	p.Ile16Ile	synonymous	synonymous_variant	4
T4180C	4180	T	C	NS2B	p.Leu17Leu	synonymous	synonymous_variant	3
A4182G	4182	A	G	NS2B	p.Leu17Leu	synonymous	synonymous_variant	1
C4185T	4185	C	T	NS2B	p.Ala18Ala	synonymous	synonymous_variant	361
T4188C	4188	T	C	NS2B	p.Ser19Ser	synonymous	synonymous_variant	2
C4190CT	4190	C	CT	NS2B	p.Leu21fs	non-synonymous	frameshift_variant	1
T4191C	4191	T	C	NS2B	p.Ser20Ser	synonymous	synonymous_variant	1
C4192T	4192	C	T	NS2B	p.Leu21Phe	non-synonymous	missense_variant	3127
C4195T	4195	C	T	NS2B	p.Leu22Leu	synonymous	synonymous_variant	3162
A4197G	4197	A	G	NS2B	p.Leu22Leu	synonymous	synonymous_variant	3
A4200G	4200	A	G	NS2B	p.Lys23Lys	synonymous	synonymous_variant	3158
T4203C	4203	T	C	NS2B	p.Asn24Asn	synonymous	synonymous_variant	3
T4206C	4206	T	C	NS2B	p.Asp25Asp	synonymous	synonymous_variant	3142
T4208C	4208	T	C	NS2B	p.Ile26Thr	non-synonymous	missense_variant	1
T4209C	4209	T	C	NS2B	p.Ile26Ile	synonymous	synonymous_variant	4
G4215A	4215	G	A	NS2B	p.Met28Ile	non-synonymous	missense_variant	1
A4218G	4218	A	G	NS2B	p.Thr29Thr	synonymous	synonymous_variant	1
A4221G	4221	A	G	NS2B	p.Gly30Gly	synonymous	synonymous_variant	1
A4224G	4224	A	G	NS2B	p.Pro31Pro	synonymous	synonymous_variant	5
A4224T	4224	A	T	NS2B	p.Pro31Pro	synonymous	synonymous_variant	1
T4225C	4225	T	C	NS2B	p.Leu32Leu	synonymous	synonymous_variant	98
T4229C	4229	T	C	NS2B	p.Val33Ala	non-synonymous	missense_variant	1
GA4235G	4235	GA	G	NS2B	p.Leu37fs	non-synonymous	frameshift_variant	11
A4236G	4236	A	G	NS2B	p.Gly35Gly	synonymous	synonymous_variant	10
G4239A	4239	G	A	NS2B	p.Gly36Gly	synonymous	synonymous_variant	1
C4242T	4242	C	T	NS2B	p.Leu37Leu	synonymous	synonymous_variant	3158
C4245T	4245	C	T	NS2B	p.Leu38Leu	synonymous	synonymous_variant	4
T4248C	4248	T	C	NS2B	p.Thr39Thr	synonymous	synonymous_variant	2
G4251A	4251	G	A	NS2B	p.Val40Val	synonymous	synonymous_variant	1
C4254T	4254	C	T	NS2B	p.Cys41Cys	synonymous	synonymous_variant	3134
C4257T	4257	C	T	NS2B	p.Tyr42Tyr	synonymous	synonymous_variant	4
T4259C	4259	T	C	NS2B	p.Val43Ala	non-synonymous	missense_variant	2
G4260A	4260	G	A	NS2B	p.Val43Val	synonymous	synonymous_variant	1
C4261T	4261	C	T	NS2B	p.Leu44Phe	non-synonymous	missense_variant	2
C4263T	4263	C	T	NS2B	p.Leu44Leu	synonymous	synonymous_variant	2
T4266C	4266	T	C	NS2B	p.Thr45Thr	synonymous	synonymous_variant	6
C4270A	4270	C	A	NS2B	p.Arg47Arg	synonymous	synonymous_variant	3165
G4271A	4271	G	A	NS2B	p.Arg47Gln	non-synonymous	missense_variant	1
A4272G	4272	A	G	NS2B	p.Arg47Arg	synonymous	synonymous_variant	1
T4273G	4273	T	G	NS2B	p.Ser48Ala	non-synonymous	missense_variant	1
C4277T	4277	C	T	NS2B	p.Ala49Val	non-synonymous	missense_variant	4
C4278T	4278	C	T	NS2B	p.Ala49Ala	synonymous	synonymous_variant	3157
C4278G	4278	C	G	NS2B	p.Ala49Ala	synonymous	synonymous_variant	1
C4278A	4278	C	A	NS2B	p.Ala49Ala	synonymous	synonymous_variant	1
T4281C	4281	T	C	NS2B	p.Asp50Asp	synonymous	synonymous_variant	7
T4282C	4282	T	C	NS2B	p.Leu51Leu	synonymous	synonymous_variant	4
C4288T	4288	C	T	NS2B	p.Leu53Leu	synonymous	synonymous_variant	21
G4290A	4290	G	A	NS2B	p.Leu53Leu	synonymous	synonymous_variant	2
G4293A	4293	G	A	NS2B	p.Glu54Glu	synonymous	synonymous_variant	1
G4295A	4295	G	A	NS2B	p.Arg55Lys	non-synonymous	missense_variant	4
A4296G	4296	A	G	NS2B	p.Arg55Arg	synonymous	synonymous_variant	1
G4297A	4297	G	A	NS2B	p.Ala56Thr	non-synonymous	missense_variant	1
A4299T	4299	A	T	NS2B	p.Ala56Ala	synonymous	synonymous_variant	494
G4300A	4300	G	A	NS2B	p.Ala57Thr	non-synonymous	missense_variant	3
C4302T	4302	C	T	NS2B	p.Ala57Ala	synonymous	synonymous_variant	3162
T4305C	4305	T	C	NS2B	p.Asp58Asp	synonymous	synonymous_variant	494
G4306A	4306	G	A	NS2B	p.Val59Ile	non-synonymous	missense_variant	492
C4308A	4308	C	A	NS2B	p.Val59Val	synonymous	synonymous_variant	494
A4309G	4309	A	G	NS2B	p.Lys60Glu	non-synonymous	missense_variant	1
A4310G	4310	A	G	NS2B	p.Lys60Arg	non-synonymous	missense_variant	494
A4317G	4317	A	G	NS2B	p.Glu62Glu	synonymous	synonymous_variant	1
C4320T	4320	C	T	NS2B	p.Asp63Asp	synonymous	synonymous_variant	1
C4320A	4320	C	A	NS2B	p.Asp63Glu	non-synonymous	missense_variant	2656
C4320G	4320	C	G	NS2B	p.Asp63Glu	non-synonymous	missense_variant	2
A4348G	4348	A	G	NS2B	p.Ile73Val	non-synonymous	missense_variant	28
C4350T	4350	C	T	NS2B	p.Ile73Ile	synonymous	synonymous_variant	541
C4351T	4351	C	T	NS2B	p.Leu74Leu	synonymous	synonymous_variant	533
T4354G	4354	T	G	NS2B	p.Ser75Ala	non-synonymous	missense_variant	1
A4356G	4356	A	G	NS2B	p.Ser75Ser	synonymous	synonymous_variant	3245
A4360G	4360	A	G	NS2B	p.Thr77Ala	non-synonymous	missense_variant	23
A4362G	4362	A	G	NS2B	p.Thr77Thr	synonymous	synonymous_variant	7
A4363G	4363	A	G	NS2B	p.Ile78Val	non-synonymous	missense_variant	1
A4368G	4368	A	G	NS2B	p.Ser79Ser	synonymous	synonymous_variant	3250
A4371G	4371	A	G	NS2B	p.Glu80Glu	synonymous	synonymous_variant	1
T4377C	4377	T	C	NS2B	p.Gly82Gly	synonymous	synonymous_variant	3247
C4380T	4380	C	T	NS2B	p.Ser83Ser	synonymous	synonymous_variant	2
T4384G	4384	T	G	NS2B	p.Ser85Ala	non-synonymous	missense_variant	1
A4387G	4387	A	G	NS2B	p.Ile86Val	non-synonymous	missense_variant	9
A4392G	4392	A	G	NS2B	p.Lys87Lys	synonymous	synonymous_variant	1
A4394G	4394	A	G	NS2B	p.Asn88Ser	non-synonymous	missense_variant	2
A4398G	4398	A	G	NS2B	p.Glu89Glu	synonymous	synonymous_variant	1
G4401A	4401	G	A	NS2B	p.Glu90Glu	synonymous	synonymous_variant	3251
A4403G	4403	A	G	NS2B	p.Glu91Gly	non-synonymous	missense_variant	2
A4409T	4409	A	T	NS2B	p.Gln93Leu	non-synonymous	missense_variant	1
C4412T	4412	C	T	NS2B	p.Thr94Ile	non-synonymous	missense_variant	1
A4413G	4413	A	G	NS2B	p.Thr94Thr	synonymous	synonymous_variant	3
C4414T	4414	C	T	NS2B	p.Leu95Leu	synonymous	synonymous_variant	1
G4416A	4416	G	A	NS2B	p.Leu95Leu	synonymous	synonymous_variant	1
C4419T	4419	C	T	NS2B	p.Thr96Thr	synonymous	synonymous_variant	3
C4419A	4419	C	A	NS2B	p.Thr96Thr	synonymous	synonymous_variant	1
C4423T	4423	C	T	NS2B	p.Leu98Phe	non-synonymous	missense_variant	1
C4425G	4425	C	G	NS2B	p.Leu98Leu	synonymous	synonymous_variant	3227
C4425T	4425	C	T	NS2B	p.Leu98Leu	synonymous	synonymous_variant	18
A4426G	4426	A	G	NS2B	p.Ile99Val	non-synonymous	missense_variant	6
A4431G	4431	A	G	NS2B	p.Arg100Arg	synonymous	synonymous_variant	6
T4438C	4438	T	C	NS2B	p.Leu103Leu	synonymous	synonymous_variant	449
C4449A	4449	C	A	NS2B	p.Ile106Ile	synonymous	synonymous_variant	3094
C4456CT	4456	C	CT	NS2B	p.Pro111fs	non-synonymous	frameshift_variant	1
T4459G	4459	T	G	NS2B	p.Phe110Val	non-synonymous	missense_variant	1
T4461C	4461	T	C	NS2B	p.Phe110Phe	synonymous	synonymous_variant	1
T4464C	4464	T	C	NS2B	p.Pro111Pro	synonymous	synonymous_variant	450
A4467G	4467	A	G	NS2B	p.Val112Val	synonymous	synonymous_variant	450
A4470G	4470	A	G	NS2B	p.Ser113Ser	synonymous	synonymous_variant	1
A4473T	4473	A	T	NS2B	p.Ile114Ile	synonymous	synonymous_variant	1
C4479T	4479	C	T	NS2B	p.Ile116Ile	synonymous	synonymous_variant	2
G4482A	4482	G	A	NS2B	p.Thr117Thr	synonymous	synonymous_variant	2
G4486A	4486	G	A	NS2B	p.Ala119Thr	non-synonymous	missense_variant	2
C4487T	4487	C	T	NS2B	p.Ala119Val	non-synonymous	missense_variant	1
A4488T	4488	A	T	NS2B	p.Ala119Ala	synonymous	synonymous_variant	3069
A4488C	4488	A	C	NS2B	p.Ala119Ala	synonymous	synonymous_variant	1
A4491G	4491	A	G	NS2B	p.Ala120Ala	synonymous	synonymous_variant	2
C4497T	4497	C	T	NS2B	p.Tyr122Tyr	synonymous	synonymous_variant	3
C4498T	4498	C	T	NS2B	p.Leu123Leu	synonymous	synonymous_variant	6
G4500A	4500	G	A	NS2B	p.Leu123Leu	synonymous	synonymous_variant	10
G4512A	4512	G	A	NS2B	p.Lys127Lys	synonymous	synonymous_variant	3053
A4515G	4515	A	G	NS2B	p.Lys128Lys	synonymous	synonymous_variant	1
A4518G	4518	A	G	NS2B	p.Gln129Gln	synonymous	synonymous_variant	23
G4521A	4521	G	A	NS2B	p.Arg1475Arg	synonymous	splice_region_variant&synonymous_variant	450
A4530G	4530	A	G	NS3	p.Val3Val	synonymous	synonymous_variant	10
T4531C	4531	T	C	NS3	p.Leu4Leu	synonymous	synonymous_variant	4
G4533A	4533	G	A	NS3	p.Leu4Leu	synonymous	synonymous_variant	8
T4539C	4539	T	C	NS3	p.Asp6Asp	synonymous	synonymous_variant	1
T4542C	4542	T	C	NS3	p.Val7Val	synonymous	synonymous_variant	3057
T4545C	4545	T	C	NS3	p.Pro8Pro	synonymous	synonymous_variant	1
A4548G	4548	A	G	NS3	p.Ser9Ser	synonymous	synonymous_variant	22
C4551T	4551	C	T	NS3	p.Pro10Pro	synonymous	synonymous_variant	3073
C4557T	4557	C	T	NS3	p.Pro12Pro	synonymous	synonymous_variant	3060
A4558G	4558	A	G	NS3	p.Met13Val	non-synonymous	missense_variant	3081
G4560A	4560	G	A	NS3	p.Met13Ile	non-synonymous	missense_variant	4
G4562A	4562	G	A	NS3	p.Gly14Glu	non-synonymous	missense_variant	8
A4563G	4563	A	G	NS3	p.Gly14Gly	synonymous	synonymous_variant	1
A4565G	4565	A	G	NS3	p.Lys15Arg	non-synonymous	missense_variant	3049
G4566A	4566	G	A	NS3	p.Lys15Lys	synonymous	synonymous_variant	1
T4569C	4569	T	C	NS3	p.Ala16Ala	synonymous	synonymous_variant	3077
T4569A	4569	T	A	NS3	p.Ala16Ala	synonymous	synonymous_variant	1
A4572G	4572	A	G	NS3	p.Glu17Glu	synonymous	synonymous_variant	1
C4573T	4573	C	T	NS3	p.Leu18Leu	synonymous	synonymous_variant	5
T4581C	4581	T	C	NS3	p.Asp20Asp	synonymous	synonymous_variant	2
T4581A	4581	T	A	NS3	p.Asp20Glu	non-synonymous	missense_variant	5
G4585A	4585	G	A	NS3	p.Ala22Thr	non-synonymous	missense_variant	1
G4585T	4585	G	T	NS3	p.Ala22Ser	non-synonymous	missense_variant	1
C4586T	4586	C	T	NS3	p.Ala22Val	non-synonymous	missense_variant	1
C4587T	4587	C	T	NS3	p.Ala22Ala	synonymous	synonymous_variant	7
T4590C	4590	T	C	NS3	p.Tyr23Tyr	synonymous	synonymous_variant	4
A4593G	4593	A	G	NS3	p.Arg24Arg	synonymous	synonymous_variant	4
T4596C	4596	T	C	NS3	p.Ile25Ile	synonymous	synonymous_variant	450
C4629A	4629	C	A	NS3	p.Ile36Ile	synonymous	synonymous_variant	471
C4634T	4634	C	T	NS3	p.Ala38Val	non-synonymous	missense_variant	1
C4635T	4635	C	T	NS3	p.Ala38Ala	synonymous	synonymous_variant	5
T4641C	4641	T	C	NS3	p.Val40Val	synonymous	synonymous_variant	3210
C4644T	4644	C	T	NS3	p.Tyr41Tyr	synonymous	synonymous_variant	7
A4646G	4646	A	G	NS3	p.Lys42Arg	non-synonymous	missense_variant	2
A4656T	4656	A	T	NS3	p.Thr45Thr	synonymous	synonymous_variant	3190
A4656C	4656	A	C	NS3	p.Thr45Thr	synonymous	synonymous_variant	8
T4657C	4657	T	C	NS3	p.Phe46Leu	non-synonymous	missense_variant	1
C4659T	4659	C	T	NS3	p.Phe46Phe	synonymous	synonymous_variant	34
T4662C	4662	T	C	NS3	p.His47His	synonymous	synonymous_variant	3249
T4674C	4674	T	C	NS3	p.His51His	synonymous	synonymous_variant	2
G4682A	4682	G	A	NS3	p.Arg54His	non-synonymous	missense_variant	1
C4686T	4686	C	T	NS3	p.Gly55Gly	synonymous	synonymous_variant	3252
T4689C	4689	T	C	NS3	p.Ala56Ala	synonymous	synonymous_variant	13
T4692C	4692	T	C	NS3	p.Val57Val	synonymous	synonymous_variant	3
A4696G	4696	A	G	NS3	p.Met59Val	non-synonymous	missense_variant	1
C4699T	4699	C	T	NS3	p.His60Tyr	non-synonymous	missense_variant	1
T4701C	4701	T	C	NS3	p.His60His	synonymous	synonymous_variant	56
A4707G	4707	A	G	NS3	p.Gly62Gly	synonymous	synonymous_variant	3242
G4713A	4713	G	A	NS3	p.Arg64Arg	synonymous	synonymous_variant	3228
T4716C	4716	T	C	NS3	p.Ile65Ile	synonymous	synonymous_variant	1
A4722T	4722	A	T	NS3	p.Pro67Pro	synonymous	synonymous_variant	1
C4734T	4734	C	T	NS3	p.Asp71Asp	synonymous	synonymous_variant	1
A4739G	4739	A	G	NS3	p.Lys73Arg	non-synonymous	missense_variant	1
A4743G	4743	A	G	NS3	p.Lys74Lys	synonymous	synonymous_variant	432
C4746T	4746	C	T	NS3	p.Asp75Asp	synonymous	synonymous_variant	3
C4747T	4747	C	T	NS3	p.Leu76Leu	synonymous	synonymous_variant	6
A4749G	4749	A	G	NS3	p.Leu76Leu	synonymous	synonymous_variant	9
A4755G	4755	A	G	NS3	p.Ser78Ser	synonymous	synonymous_variant	3220
C4767T	4767	C	T	NS3	p.Gly82Gly	synonymous	synonymous_variant	3180
T4774C	4774	T	C	NS3	p.Leu85Leu	synonymous	synonymous_variant	530
A4776G	4776	A	G	NS3	p.Leu85Leu	synonymous	synonymous_variant	1
A4785G	4785	A	G	NS3	p.Glu88Glu	synonymous	synonymous_variant	6
A4794G	4794	A	G	NS3	p.Glu91Glu	synonymous	synonymous_variant	2
A4794T	4794	A	T	NS3	p.Glu91Asp	non-synonymous	missense_variant	1
A4803G	4803	A	G	NS3	p.Glu94Glu	synonymous	synonymous_variant	1
G4804A	4804	G	A	NS3	p.Val95Ile	non-synonymous	missense_variant	4
C4806T	4806	C	T	NS3	p.Val95Val	synonymous	synonymous_variant	1
G4809A	4809	G	A	NS3	p.Gln96Gln	synonymous	synonymous_variant	2
AT4812C	4812	AT	C	NS3	p.Leu98fs	synonymous	frameshift_variant&synonymous_variant	1
A4812C	4812	A	C	NS3	p.Val97Val	synonymous	synonymous_variant	3202
A4812T	4812	A	T	NS3	p.Val97Val	synonymous	synonymous_variant	1
T4813C	4813	T	C	NS3	p.Leu98Leu	synonymous	synonymous_variant	3199
C4819T	4819	C	T	NS3	p.Leu100Leu	synonymous	synonymous_variant	3216
G4821A	4821	G	A	NS3	p.Leu100Leu	synonymous	synonymous_variant	3152
G4824A	4824	G	A	NS3	p.Glu101Glu	synonymous	synonymous_variant	5
T4827C	4827	T	C	NS3	p.Pro102Pro	synonymous	synonymous_variant	1
G4828A	4828	G	A	NS3	p.Gly103Arg	non-synonymous	missense_variant	1
A4830G	4830	A	G	NS3	p.Gly103Gly	synonymous	synonymous_variant	2
A4830T	4830	A	T	NS3	p.Gly103Gly	synonymous	synonymous_variant	1
A4833G	4833	A	G	NS3	p.Lys104Lys	synonymous	synonymous_variant	532
A4835G	4835	A	G	NS3	p.Asn105Ser	non-synonymous	missense_variant	1
T4836C	4836	T	C	NS3	p.Asn105Asn	synonymous	synonymous_variant	1
A4839C	4839	A	C	NS3	p.Pro106Pro	synonymous	synonymous_variant	8
C4848G	4848	C	G	NS3	p.Val109Val	synonymous	synonymous_variant	1
C4848T	4848	C	T	NS3	p.Val109Val	synonymous	synonymous_variant	1
G4854A	4854	G	A	NS3	p.Thr111Thr	synonymous	synonymous_variant	3203
A4857G	4857	A	G	NS3	p.Lys112Lys	synonymous	synonymous_variant	1
T4860C	4860	T	C	NS3	p.Pro113Pro	synonymous	synonymous_variant	3136
G4861A	4861	G	A	NS3	p.Gly114Ser	non-synonymous	missense_variant	1
T4863C	4863	T	C	NS3	p.Gly114Gly	synonymous	synonymous_variant	8
C4864T	4864	C	T	NS3	p.Leu115Phe	non-synonymous	missense_variant	15
T4866C	4866	T	C	NS3	p.Leu115Leu	synonymous	synonymous_variant	6
C4869T	4869	C	T	NS3	p.Phe116Phe	synonymous	synonymous_variant	3202
A4872G	4872	A	G	NS3	p.Lys117Lys	synonymous	synonymous_variant	2
C4874T	4874	C	T	NS3	p.Thr118Ile	non-synonymous	missense_variant	2
C4875T	4875	C	T	NS3	p.Thr118Thr	synonymous	synonymous_variant	425
C4878T	4878	C	T	NS3	p.Asn119Asn	synonymous	synonymous_variant	3
G4879A	4879	G	A	NS3	p.Ala120Thr	non-synonymous	missense_variant	3209
C4881T	4881	C	T	NS3	p.Ala120Ala	synonymous	synonymous_variant	449
A4884G	4884	A	G	NS3	p.Gly121Gly	synonymous	synonymous_variant	1
C4886T	4886	C	T	NS3	p.Thr122Ile	non-synonymous	missense_variant	34
C4886G	4886	C	G	NS3	p.Thr122Arg	non-synonymous	missense_variant	1
A4887T	4887	A	T	NS3	p.Thr122Thr	synonymous	synonymous_variant	2607
A4887C	4887	A	C	NS3	p.Thr122Thr	synonymous	synonymous_variant	585
T4889C	4889	T	C	NS3	p.Ile123Thr	non-synonymous	missense_variant	1
T4896C	4896	T	C	NS3	p.Ala125Ala	synonymous	synonymous_variant	2703
G4905A	4905	G	A	NS3	p.Leu128Leu	synonymous	synonymous_variant	2
T4917C	4917	T	C	NS3	p.Pro132Pro	synonymous	synonymous_variant	1
A4920C	4920	A	C	NS3	p.Gly133Gly	synonymous	synonymous_variant	1
A4920G	4920	A	G	NS3	p.Gly133Gly	synonymous	synonymous_variant	2
G4923T	4923	G	T	NS3	p.Thr134Thr	synonymous	synonymous_variant	1
G4923A	4923	G	A	NS3	p.Thr134Thr	synonymous	synonymous_variant	1
A4926G	4926	A	G	NS3	p.Ser135Ser	synonymous	synonymous_variant	1
T4932C	4932	T	C	NS3	p.Ser137Ser	synonymous	synonymous_variant	4
A4935T	4935	A	T	NS3	p.Pro138Pro	synonymous	synonymous_variant	35
T4938C	4938	T	C	NS3	p.Ile139Ile	synonymous	synonymous_variant	2
A4939G	4939	A	G	NS3	p.Ile140Val	non-synonymous	missense_variant	3252
A4939C	4939	A	C	NS3	p.Ile140Leu	non-synonymous	missense_variant	1
C4941T	4941	C	T	NS3	p.Ile140Ile	synonymous	synonymous_variant	2
A4946C	4946	A	C	NS3	p.Lys142Thr	non-synonymous	missense_variant	1
A4946G	4946	A	G	NS3	p.Lys142Arg	non-synonymous	missense_variant	1
A4947G	4947	A	G	NS3	p.Lys142Lys	synonymous	synonymous_variant	1
A4950G	4950	A	G	NS3	p.Lys143Lys	synonymous	synonymous_variant	3
A4953G	4953	A	G	NS3	p.Gly144Gly	synonymous	synonymous_variant	3
A4955G	4955	A	G	NS3	p.Lys145Arg	non-synonymous	missense_variant	1
A4956G	4956	A	G	NS3	p.Lys145Lys	synonymous	synonymous_variant	3
G4957A	4957	G	A	NS3	p.Val146Ile	non-synonymous	missense_variant	5
T4959C	4959	T	C	NS3	p.Val146Val	synonymous	synonymous_variant	9
G4962A	4962	G	A	NS3	p.Val147Val	synonymous	synonymous_variant	2
T4965C	4965	T	C	NS3	p.Gly148Gly	synonymous	synonymous_variant	3236
T4968C	4968	T	C	NS3	p.Leu149Leu	synonymous	synonymous_variant	2
T4968A	4968	T	A	NS3	p.Leu149Leu	synonymous	synonymous_variant	1
T4971C	4971	T	C	NS3	p.Tyr150Tyr	synonymous	synonymous_variant	35
T4974C	4974	T	C	NS3	p.Gly151Gly	synonymous	synonymous_variant	530
T4977C	4977	T	C	NS3	p.Asn152Asn	synonymous	synonymous_variant	528
T4980C	4980	T	C	NS3	p.Gly153Gly	synonymous	synonymous_variant	6
T4983C	4983	T	C	NS3	p.Val154Val	synonymous	synonymous_variant	526
T4986C	4986	T	C	NS3	p.Val155Val	synonymous	synonymous_variant	137
T4995C	4995	T	C	NS3	p.Ser158Ser	synonymous	synonymous_variant	1
G4999A	4999	G	A	NS3	p.Ala160Thr	non-synonymous	missense_variant	3204
C5000T	5000	C	T	NS3	p.Ala160Val	non-synonymous	missense_variant	1
A5001G	5001	A	G	NS3	p.Ala160Ala	synonymous	synonymous_variant	1
T5004C	5004	T	C	NS3	p.Tyr161Tyr	synonymous	synonymous_variant	3181
G5005A	5005	G	A	NS3	p.Val162Met	non-synonymous	missense_variant	1
G5007A	5007	G	A	NS3	p.Val162Val	synonymous	synonymous_variant	4
T5010C	5010	T	C	NS3	p.Ser163Ser	synonymous	synonymous_variant	1
T5013C	5013	T	C	NS3	p.Ala164Ala	synonymous	synonymous_variant	408
T5025G	5025	T	G	NS3	p.Thr168Thr	synonymous	synonymous_variant	1
T5025C	5025	T	C	NS3	p.Thr168Thr	synonymous	synonymous_variant	1
A5031G	5031	A	G	NS3	p.Lys170Lys	synonymous	synonymous_variant	1
G5033A	5033	G	A	NS3	p.Ser171Asn	non-synonymous	missense_variant	5
G5033C	5033	G	C	NS3	p.Ser171Thr	non-synonymous	missense_variant	1
C5034T	5034	C	T	NS3	p.Ser171Ser	synonymous	synonymous_variant	1
A5035G	5035	A	G	NS3	p.Ile172Val	non-synonymous	missense_variant	1
T5036C	5036	T	C	NS3	p.Ile172Thr	non-synonymous	missense_variant	2
T5037C	5037	T	C	NS3	p.Ile172Ile	synonymous	synonymous_variant	15
T5037A	5037	T	A	NS3	p.Ile172Ile	synonymous	synonymous_variant	1
G5041A	5041	G	A	NS3	p.Asp174Asn	non-synonymous	missense_variant	2
A5044G	5044	A	G	NS3	p.Asn175Asp	non-synonymous	missense_variant	1
A5045G	5045	A	G	NS3	p.Asn175Ser	non-synonymous	missense_variant	1
C5046T	5046	C	T	NS3	p.Asn175Asn	synonymous	synonymous_variant	23
A5049G	5049	A	G	NS3	p.Pro176Pro	synonymous	synonymous_variant	1
G5052A	5052	G	A	NS3	p.Glu177Glu	synonymous	synonymous_variant	33
C5055T	5055	C	T	NS3	p.Ile178Ile	synonymous	synonymous_variant	2990
A5058C	5058	A	C	NS3	p.Glu179Asp	non-synonymous	missense_variant	1
T5061C	5061	T	C	NS3	p.Asp180Asp	synonymous	synonymous_variant	3
G5062A	5062	G	A	NS3	p.Asp181Asn	non-synonymous	missense_variant	1
C5064T	5064	C	T	NS3	p.Asp181Asp	synonymous	synonymous_variant	5
T5066TC	5066	T	TC	NS3	p.Arg184fs	non-synonymous	frameshift_variant	1
T5067C	5067	T	C	NS3	p.Ile182Ile	synonymous	synonymous_variant	430
C5070T	5070	C	T	NS3	p.Phe183Phe	synonymous	synonymous_variant	429
A5073G	5073	A	G	NS3	p.Arg184Arg	synonymous	synonymous_variant	1
G5076GA	5076	G	GA	NS3	p.Arg186fs	non-synonymous	frameshift_variant	15
G5078A	5078	G	A	NS3	p.Arg186Lys	non-synonymous	missense_variant	2985
G5081A	5081	G	A	NS3	p.Arg187Lys	non-synonymous	missense_variant	1
C5083T	5083	C	T	NS3	p.Leu188Leu	synonymous	synonymous_variant	18
C5088T	5088	C	T	NS3	p.Thr189Thr	synonymous	synonymous_variant	1
C5088A	5088	C	A	NS3	p.Thr189Thr	synonymous	synonymous_variant	1
A5089G	5089	A	G	NS3	p.Ile190Val	non-synonymous	missense_variant	1
C5091T	5091	C	T	NS3	p.Ile190Ile	synonymous	synonymous_variant	1
C5100T	5100	C	T	NS3	p.Leu193Leu	synonymous	synonymous_variant	2
C5103T	5103	C	T	NS3	p.His194His	synonymous	synonymous_variant	3
G5110T	5110	G	T	NS3	p.Ala197Ser	non-synonymous	missense_variant	1
C5111CA	5111	C	CA	NS3	p.Thr200fs	non-synonymous	frameshift_variant	30
G5112A	5112	G	A	NS3	p.Ala197Ala	synonymous	synonymous_variant	399
AG5117A	5117	AG	A	NS3	p.Thr200fs	non-synonymous	frameshift_variant	30
G5118A	5118	G	A	NS3	p.Lys199Lys	synonymous	synonymous_variant	400
G5121A	5121	G	A	NS3	p.Thr200Thr	synonymous	synonymous_variant	2988
G5124A	5124	G	A	NS3	p.Lys201Lys	synonymous	synonymous_variant	1
C5130T	5130	C	T	NS3	p.Tyr203Tyr	synonymous	synonymous_variant	13
T5133C	5133	T	C	NS3	p.Leu204Leu	synonymous	synonymous_variant	18
G5136A	5136	G	A	NS3	p.Pro205Pro	synonymous	synonymous_variant	2990
C5139A	5139	C	A	NS3	p.Ala206Ala	synonymous	synonymous_variant	2991
C5145G	5145	C	G	NS3	p.Val208Val	synonymous	synonymous_variant	1
T5154C	5154	T	C	NS3	p.Ala211Ala	synonymous	synonymous_variant	2987
A5159G	5159	A	G	NS3	p.Lys213Arg	non-synonymous	missense_variant	2
C5161A	5161	C	A	NS3	p.Arg214Arg	synonymous	synonymous_variant	1
G5163A	5163	G	A	NS3	p.Arg214Arg	synonymous	synonymous_variant	2990
T5166C	5166	T	C	NS3	p.Gly215Gly	synonymous	synonymous_variant	2985
T5167C	5167	T	C	NS3	p.Leu216Leu	synonymous	synonymous_variant	14
G5169A	5169	G	A	NS3	p.Leu216Leu	synonymous	synonymous_variant	1
C5187T	5187	C	T	NS3	p.Ala222Ala	synonymous	synonymous_variant	1
C5190T	5190	C	T	NS3	p.Pro223Pro	synonymous	synonymous_variant	1
T5199A	5199	T	A	NS3	p.Val226Val	synonymous	synonymous_variant	1
T5199C	5199	T	C	NS3	p.Val226Val	synonymous	synonymous_variant	3
G5202A	5202	G	A	NS3	p.Val227Val	synonymous	synonymous_variant	1
A5205G	5205	A	G	NS3	p.Ala228Ala	synonymous	synonymous_variant	3077
G5206A	5206	G	A	NS3	p.Ala229Thr	non-synonymous	missense_variant	1
A5216G	5216	A	G	NS3	p.Glu232Gly	non-synonymous	missense_variant	1
G5217A	5217	G	A	NS3	p.Glu232Glu	synonymous	synonymous_variant	3078
C5223T	5223	C	T	NS3	p.Ala234Ala	synonymous	synonymous_variant	3079
T5226C	5226	T	C	NS3	p.Leu235Leu	synonymous	synonymous_variant	3082
T5235C	5235	T	C	NS3	p.Leu238Leu	synonymous	synonymous_variant	25
C5247T	5247	C	T	NS3	p.Tyr242Tyr	synonymous	synonymous_variant	468
G5250A	5250	G	A	NS3	p.Gln243Gln	synonymous	synonymous_variant	3060
A5256G	5256	A	G	NS3	p.Pro245Pro	synonymous	synonymous_variant	2
C5259T	5259	C	T	NS3	p.Ala246Ala	synonymous	synonymous_variant	3036
A5260G	5260	A	G	NS3	p.Ile247Val	non-synonymous	missense_variant	1
C5262T	5262	C	T	NS3	p.Ile247Ile	synonymous	synonymous_variant	5
G5264A	5264	G	A	NS3	p.Arg248Lys	non-synonymous	missense_variant	5
G5266A	5266	G	A	NS3	p.Ala249Thr	non-synonymous	missense_variant	1
T5268C	5268	T	C	NS3	p.Ala249Ala	synonymous	synonymous_variant	1
G5271A	5271	G	A	NS3	p.Glu250Glu	synonymous	synonymous_variant	7
C5274T	5274	C	T	NS3	p.His251His	synonymous	synonymous_variant	2963
C5277T	5277	C	T	NS3	p.Thr252Thr	synonymous	synonymous_variant	2996
G5280A	5280	G	A	NS3	p.Gly253Gly	synonymous	synonymous_variant	372
G5283A	5283	G	A	NS3	p.Arg254Arg	synonymous	synonymous_variant	4
C5295T	5295	C	T	NS3	p.Asp258Asp	synonymous	synonymous_variant	2682
C5296T	5296	C	T	NS3	p.Leu259Leu	synonymous	synonymous_variant	1
A5298G	5298	A	G	NS3	p.Leu259Leu	synonymous	synonymous_variant	1
T5304C	5304	T	C	NS3	p.Cys261Cys	synonymous	synonymous_variant	60
T5307C	5307	T	C	NS3	p.His262His	synonymous	synonymous_variant	349
G5308A	5308	G	A	NS3	p.Ala263Thr	non-synonymous	missense_variant	1
A5313G	5313	A	G	NS3	p.Thr264Thr	synonymous	synonymous_variant	1
T5316C	5316	T	C	NS3	p.Phe265Phe	synonymous	synonymous_variant	16
C5319T	5319	C	T	NS3	p.Thr266Thr	synonymous	synonymous_variant	1
G5325A	5325	G	A	NS3	p.Arg268Arg	synonymous	synonymous_variant	3
C5326T	5326	C	T	NS3	p.Leu269Leu	synonymous	synonymous_variant	2
G5328A	5328	G	A	NS3	p.Leu269Leu	synonymous	synonymous_variant	1814
C5329T	5329	C	T	NS3	p.Leu270Leu	synonymous	synonymous_variant	4
A5334G	5334	A	G	NS3	p.Ser271Ser	synonymous	synonymous_variant	1
G5338A	5338	G	A	NS3	p.Val273Ile	non-synonymous	missense_variant	1815
T5340C	5340	T	C	NS3	p.Val273Val	synonymous	synonymous_variant	14
G5346A	5346	G	A	NS3	p.Val275Val	synonymous	synonymous_variant	1
C5352T	5352	C	T	NS3	p.Asn277Asn	synonymous	synonymous_variant	1815
C5355T	5355	C	T	NS3	p.Tyr278Tyr	synonymous	synonymous_variant	4
C5358T	5358	C	T	NS3	p.Asn279Asn	synonymous	synonymous_variant	1
C5359T	5359	C	T	NS3	p.Leu280Leu	synonymous	synonymous_variant	1
G5361A	5361	G	A	NS3	p.Leu280Leu	synonymous	synonymous_variant	1
A5365G	5365	A	G	NS3	p.Ile282Val	non-synonymous	missense_variant	1
C5367T	5367	C	T	NS3	p.Ile282Ile	synonymous	synonymous_variant	1
C5373T	5373	C	T	NS3	p.Asp284Asp	synonymous	synonymous_variant	1596
C5379T	5379	C	T	NS3	p.Ala286Ala	synonymous	synonymous_variant	3
T5382C	5382	T	C	NS3	p.His287His	synonymous	synonymous_variant	1
C5385T	5385	C	T	NS3	p.Phe288Phe	synonymous	synonymous_variant	12
A5388T	5388	A	T	NS3	p.Thr289Thr	synonymous	synonymous_variant	1
A5397T	5397	A	T	NS3	p.Ala292Ala	synonymous	synonymous_variant	1
T5400C	5400	T	C	NS3	p.Ser293Ser	synonymous	synonymous_variant	1817
A5403C	5403	A	C	NS3	p.Ile294Ile	synonymous	synonymous_variant	1
A5406G	5406	A	G	NS3	p.Ala295Ala	synonymous	synonymous_variant	1803
C5408T	5408	C	T	NS3	p.Ala296Val	non-synonymous	missense_variant	61
C5418T	5418	C	T	NS3	p.Tyr299Tyr	synonymous	synonymous_variant	1
C5421T	5421	C	T	NS3	p.Ile300Ile	synonymous	synonymous_variant	14
T5427C	5427	T	C	NS3	p.Thr302Thr	synonymous	synonymous_variant	1
A5430G	5430	A	G	NS3	p.Arg303Arg	synonymous	synonymous_variant	220
G5433A	5433	G	A	NS3	p.Val304Val	synonymous	synonymous_variant	1354
G5433T	5433	G	T	NS3	p.Val304Val	synonymous	synonymous_variant	1
G5445A	5445	G	A	NS3	p.Glu308Glu	synonymous	synonymous_variant	2174
T5451C	5451	T	C	NS3	p.Ala310Ala	synonymous	synonymous_variant	1
T5457C	5457	T	C	NS3	p.Ile312Ile	synonymous	synonymous_variant	5
T5460C	5460	T	C	NS3	p.Phe313Phe	synonymous	synonymous_variant	2672
A5466G	5466	A	G	NS3	p.Thr315Thr	synonymous	synonymous_variant	2
A5466T	5466	A	T	NS3	p.Thr315Thr	synonymous	synonymous_variant	1
C5469T	5469	C	T	NS3	p.Ala316Ala	synonymous	synonymous_variant	2594
ACT5470A	5470	ACT	A	NS3	p.Pro319fs	non-synonymous	frameshift_variant	1
CT5471C	5471	CT	C	NS3	p.Pro319fs	non-synonymous	frameshift_variant	4
T5472C	5472	T	C	NS3	p.Thr317Thr	synonymous	synonymous_variant	413
C5475T	5475	C	T	NS3	p.Pro318Pro	synonymous	synonymous_variant	2682
G5478T	5478	G	T	NS3	p.Pro319Pro	synonymous	synonymous_variant	2683
C5484T	5484	C	T	NS3	p.Ser321Ser	synonymous	synonymous_variant	9
G5486A	5486	G	A	NS3	p.Arg322Lys	non-synonymous	missense_variant	4
C5490T	5490	C	T	NS3	p.Asp323Asp	synonymous	synonymous_variant	34
A5493T	5493	A	T	NS3	p.Pro324Pro	synonymous	synonymous_variant	4
T5496C	5496	T	C	NS3	p.Phe325Phe	synonymous	synonymous_variant	7
CT5498C	5498	CT	C	NS3	p.Gln327fs	non-synonymous	frameshift_variant	1
T5499C	5499	T	C	NS3	p.Pro326Pro	synonymous	synonymous_variant	2710
T5499A	5499	T	A	NS3	p.Pro326Pro	synonymous	synonymous_variant	1
G5502A	5502	G	A	NS3	p.Gln327Gln	synonymous	synonymous_variant	2
A5503G	5503	A	G	NS3	p.Ser328Gly	non-synonymous	missense_variant	1
C5505T	5505	C	T	NS3	p.Ser328Ser	synonymous	synonymous_variant	6
T5508C	5508	T	C	NS3	p.Asn329Asn	synonymous	synonymous_variant	2749
A5511G	5511	A	G	NS3	p.Ala330Ala	synonymous	synonymous_variant	2
C5517T	5517	C	T	NS3	p.Ile332Ile	synonymous	synonymous_variant	1
A5520G	5520	A	G	NS3	p.Ile333Met	non-synonymous	missense_variant	2788
T5523C	5523	T	C	NS3	p.Asp334Asp	synonymous	synonymous_variant	1
A5526G	5526	A	G	NS3	p.Glu335Glu	synonymous	synonymous_variant	1
A5529G	5529	A	G	NS3	p.Glu336Glu	synonymous	synonymous_variant	3
G5531A	5531	G	A	NS3	p.Arg337Lys	non-synonymous	missense_variant	5
A5532G	5532	A	G	NS3	p.Arg337Arg	synonymous	synonymous_variant	2753
C5538T	5538	C	T	NS3	p.Ile339Ile	synonymous	synonymous_variant	2729
T5541C	5541	T	C	NS3	p.Pro340Pro	synonymous	synonymous_variant	1
A5544G	5544	A	G	NS3	p.Glu341Glu	synonymous	synonymous_variant	409
T5547C	5547	T	C	NS3	p.Arg342Arg	synonymous	synonymous_variant	3
T5556C	5556	T	C	NS3	p.Asn345Asn	synonymous	synonymous_variant	389
C5558T	5558	C	T	NS3	p.Ser346Phe	non-synonymous	missense_variant	1
C5559T	5559	C	T	NS3	p.Ser346Ser	synonymous	synonymous_variant	2700
C5563T	5563	C	T	NS3	p.His348Tyr	non-synonymous	missense_variant	1
T5565C	5565	T	C	NS3	p.His348His	synonymous	synonymous_variant	1
A5568G	5568	A	G	NS3	p.Glu349Glu	synonymous	synonymous_variant	373
C5574T	5574	C	T	NS3	p.Val351Val	synonymous	synonymous_variant	2643
G5577A	5577	G	A	NS3	p.Thr352Thr	synonymous	synonymous_variant	6
T5580C	5580	T	C	NS3	p.Asp353Asp	synonymous	synonymous_variant	23
T5583C	5583	T	C	NS3	p.Phe354Phe	synonymous	synonymous_variant	17
A5584G	5584	A	G	NS3	p.Lys355Glu	non-synonymous	missense_variant	1
A5586C	5586	A	C	NS3	p.Lys355Asn	non-synonymous	missense_variant	1
G5592A	5592	G	A	NS3	p.Lys357Lys	synonymous	synonymous_variant	1
T5595A	5595	T	A	NS3	p.Thr358Thr	synonymous	synonymous_variant	1
T5598C	5598	T	C	NS3	p.Val359Val	synonymous	synonymous_variant	6
C5604T	5604	C	T	NS3	p.Phe361Phe	synonymous	synonymous_variant	2653
A5610G	5610	A	G	NS3	p.Pro363Pro	synonymous	synonymous_variant	2
T5613C	5613	T	C	NS3	p.Ser364Ser	synonymous	synonymous_variant	274
A5616T	5616	A	T	NS3	p.Ile365Ile	synonymous	synonymous_variant	1
G5620A	5620	G	A	NS3	p.Ala367Thr	non-synonymous	missense_variant	1
A5622C	5622	A	C	NS3	p.Ala367Ala	synonymous	synonymous_variant	3
A5625C	5625	A	C	NS3	p.Gly368Gly	synonymous	synonymous_variant	7
T5628C	5628	T	C	NS3	p.Asn369Asn	synonymous	synonymous_variant	1
T5631C	5631	T	C	NS3	p.Asp370Asp	synonymous	synonymous_variant	13
G5638A	5638	G	A	NS3	p.Ala373Thr	non-synonymous	missense_variant	1
T5640C	5640	T	C	NS3	p.Ala373Ala	synonymous	synonymous_variant	2
C5643T	5643	C	T	NS3	p.Cys374Cys	synonymous	synonymous_variant	3
G5646A	5646	G	A	NS3	p.Leu375Leu	synonymous	synonymous_variant	1
G5649A	5649	G	A	NS3	p.Arg376Arg	synonymous	synonymous_variant	389
A5652G	5652	A	G	NS3	p.Lys377Lys	synonymous	synonymous_variant	388
T5655C	5655	T	C	NS3	p.Asn378Asn	synonymous	synonymous_variant	2
A5658G	5658	A	G	NS3	p.Gly379Gly	synonymous	synonymous_variant	388
G5667A	5667	G	A	NS3	p.Val382Val	synonymous	synonymous_variant	1
A5670T	5670	A	T	NS3	p.Ile383Ile	synonymous	synonymous_variant	1
T5679C	5679	T	C	NS3	p.Ser386Ser	synonymous	synonymous_variant	2489
T5697C	5697	T	C	NS3	p.Ser392Ser	synonymous	synonymous_variant	1
G5700A	5700	G	A	NS3	p.Glu393Glu	synonymous	synonymous_variant	3078
T5703C	5703	T	C	NS3	p.Tyr394Tyr	synonymous	synonymous_variant	5
G5704A	5704	G	A	NS3	p.Val395Ile	non-synonymous	missense_variant	508
T5705A	5705	T	A	NS3	p.Val395Asp	non-synonymous	missense_variant	1
T5705C	5705	T	C	NS3	p.Val395Ala	non-synonymous	missense_variant	2
C5706T	5706	C	T	NS3	p.Val395Val	synonymous	synonymous_variant	2
G5709A	5709	G	A	NS3	p.Lys396Lys	synonymous	synonymous_variant	5
T5712C	5712	T	C	NS3	p.Thr397Thr	synonymous	synonymous_variant	6
A5715G	5715	A	G	NS3	p.Arg398Arg	synonymous	synonymous_variant	3082
C5717A	5717	C	A	NS3	p.Thr399Asn	non-synonymous	missense_variant	1
C5718T	5718	C	T	NS3	p.Thr399Thr	synonymous	synonymous_variant	2
C5718G	5718	C	G	NS3	p.Thr399Thr	synonymous	synonymous_variant	4
C5718A	5718	C	A	NS3	p.Thr399Thr	synonymous	synonymous_variant	3
T5724C	5724	T	C	NS3	p.Asp401Asp	synonymous	synonymous_variant	38
C5730T	5730	C	T	NS3	p.Asp403Asp	synonymous	synonymous_variant	5
C5733T	5733	C	T	NS3	p.Phe404Phe	synonymous	synonymous_variant	3080
G5736A	5736	G	A	NS3	p.Val405Val	synonymous	synonymous_variant	2
T5739C	5739	T	C	NS3	p.Val406Val	synonymous	synonymous_variant	2958
A5742G	5742	A	G	NS3	p.Thr407Thr	synonymous	synonymous_variant	3072
T5745A	5745	T	A	NS3	p.Thr408Thr	synonymous	synonymous_variant	512
T5751C	5751	T	C	NS3	p.Ile410Ile	synonymous	synonymous_variant	2
T5763C	5763	T	C	NS3	p.Gly414Gly	synonymous	synonymous_variant	3
C5766T	5766	C	T	NS3	p.Ala415Ala	synonymous	synonymous_variant	3044
T5769C	5769	T	C	NS3	p.Asn416Asn	synonymous	synonymous_variant	512
G5775A	5775	G	A	NS3	p.Lys418Lys	synonymous	synonymous_variant	1
G5781A	5781	G	A	NS3	p.Glu420Glu	synonymous	synonymous_variant	4
G5784A	5784	G	A	NS3	p.Arg421Arg	synonymous	synonymous_variant	21
T5787C	5787	T	C	NS3	p.Val422Val	synonymous	synonymous_variant	12
AC5792A	5792	AC	A	NS3	p.Arg426fs	non-synonymous	frameshift_variant	1
C5793T	5793	C	T	NS3	p.Asp424Asp	synonymous	synonymous_variant	1
C5796T	5796	C	T	NS3	p.Pro425Pro	synonymous	synonymous_variant	461
C5802T	5802	C	T	NS3	p.Arg427Arg	synonymous	synonymous_variant	1
C5817T	5817	C	T	NS3	p.Val432Val	synonymous	synonymous_variant	2
C5821T	5821	C	T	NS3	p.Leu434Leu	synonymous	synonymous_variant	3
A5823G	5823	A	G	NS3	p.Leu434Leu	synonymous	synonymous_variant	4
C5825T	5825	C	T	NS3	p.Thr435Ile	non-synonymous	missense_variant	1
T5829C	5829	T	C	NS3	p.Asp436Asp	synonymous	synonymous_variant	2750
T5829A	5829	T	A	NS3	p.Asp436Glu	non-synonymous	missense_variant	6
G5838A	5838	G	A	NS3	p.Glu439Glu	synonymous	synonymous_variant	1
G5841A	5841	G	A	NS3	p.Arg440Arg	synonymous	synonymous_variant	1
G5844T	5844	G	T	NS3	p.Val441Val	synonymous	synonymous_variant	2731
G5844C	5844	G	C	NS3	p.Val441Val	synonymous	synonymous_variant	3
A5845G	5845	A	G	NS3	p.Ile442Val	non-synonymous	missense_variant	2
T5847C	5847	T	C	NS3	p.Ile442Ile	synonymous	synonymous_variant	135
C5848T	5848	C	T	NS3	p.Leu443Leu	synonymous	synonymous_variant	20
A5853T	5853	A	T	NS3	p.Ala444Ala	synonymous	synonymous_variant	1
T5859C	5859	T	C	NS3	p.Pro446Pro	synonymous	synonymous_variant	2721
G5868A	5868	G	A	NS3	p.Val449Val	synonymous	synonymous_variant	2
C5871A	5871	C	A	NS3	p.Thr450Thr	synonymous	synonymous_variant	1
C5871T	5871	C	T	NS3	p.Thr450Thr	synonymous	synonymous_variant	2
C5874T	5874	C	T	NS3	p.His451His	synonymous	synonymous_variant	1
T5877C	5877	T	C	NS3	p.Ser452Ser	synonymous	synonymous_variant	4
T5880C	5880	T	C	NS3	p.Ser453Ser	synonymous	synonymous_variant	5
A5883G	5883	A	G	NS3	p.Ala454Ala	synonymous	synonymous_variant	7
A5883T	5883	A	T	NS3	p.Ala454Ala	synonymous	synonymous_variant	1
A5902G	5902	A	G	NS3	p.Ile461Val	non-synonymous	missense_variant	2742
A5904G	5904	A	G	NS3	p.Ile461Met	non-synonymous	missense_variant	2
T5913C	5913	T	C	NS3	p.Asn464Asn	synonymous	synonymous_variant	2
G5925A	5925	G	A	NS3	p.Glu468Glu	synonymous	synonymous_variant	2749
T5928C	5928	T	C	NS3	p.Asn469Asn	synonymous	synonymous_variant	1
C5931T	5931	C	T	NS3	p.Asp470Asp	synonymous	synonymous_variant	2
G5950C	5950	G	C	NS3	p.Glu477Gln	non-synonymous	missense_variant	1
T5955C	5955	T	C	NS3	p.Pro478Pro	synonymous	synonymous_variant	3
A5961G	5961	A	G	NS3	p.Glu480Glu	synonymous	synonymous_variant	92
T5967C	5967	T	C	NS3	p.Asp482Asp	synonymous	synonymous_variant	54
C5973T	5973	C	T	NS3	p.Asp484Asp	synonymous	synonymous_variant	11
T5976C	5976	T	C	NS3	p.Cys485Cys	synonymous	synonymous_variant	497
A5979G	5979	A	G	NS3	p.Ala486Ala	synonymous	synonymous_variant	20
C5982T	5982	C	T	NS3	p.His487His	synonymous	synonymous_variant	1
A5987G	5987	A	G	NS3	p.Lys489Arg	non-synonymous	missense_variant	1
T5994C	5994	T	C	NS3	p.Ala491Ala	synonymous	synonymous_variant	1
T5994G	5994	T	G	NS3	p.Ala491Ala	synonymous	synonymous_variant	1
A5997G	5997	A	G	NS3	p.Lys492Lys	synonymous	synonymous_variant	505
C6003T	6003	C	T	NS3	p.Leu494Leu	synonymous	synonymous_variant	3029
C6004T	6004	C	T	NS3	p.Leu495Leu	synonymous	synonymous_variant	2
T6009C	6009	T	C	NS3	p.Asp496Asp	synonymous	synonymous_variant	12
C6012T	6012	C	T	NS3	p.Asn497Asn	synonymous	synonymous_variant	7
C6015T	6015	C	T	NS3	p.Ile498Ile	synonymous	synonymous_variant	1
G6021A	6021	G	A	NS3	p.Thr500Thr	synonymous	synonymous_variant	1
A6024T	6024	A	T	NS3	p.Pro501Pro	synonymous	synonymous_variant	3023
A6024C	6024	A	C	NS3	p.Pro501Pro	synonymous	synonymous_variant	1
A6027G	6027	A	G	NS3	p.Glu502Glu	synonymous	synonymous_variant	18
C6033T	6033	C	T	NS3	p.Ile504Ile	synonymous	synonymous_variant	1
T6039C	6039	T	C	NS3	p.Pro506Pro	synonymous	synonymous_variant	72
C6048T	6048	C	T	NS3	p.Phe509Phe	synonymous	synonymous_variant	1
G6057A	6057	G	A	NS3	p.Glu512Glu	synonymous	synonymous_variant	23
A6063G	6063	A	G	NS3	p.Glu514Glu	synonymous	synonymous_variant	2519
G6066A	6066	G	A	NS3	p.Lys515Lys	synonymous	synonymous_variant	4
G6069C	6069	G	C	NS3	p.Val516Val	synonymous	synonymous_variant	369
T6072C	6072	T	C	NS3	p.Asp517Asp	synonymous	synonymous_variant	2528
G6073A	6073	G	A	NS3	p.Ala518Thr	non-synonymous	missense_variant	1
C6075T	6075	C	T	NS3	p.Ala518Ala	synonymous	synonymous_variant	1
A6076C	6076	A	C	NS3	p.Ile519Leu	non-synonymous	missense_variant	1
A6076G	6076	A	G	NS3	p.Ile519Val	non-synonymous	missense_variant	2
T6081C	6081	T	C	NS3	p.Asp520Asp	synonymous	synonymous_variant	31
C6084T	6084	C	T	NS3	p.Gly521Gly	synonymous	synonymous_variant	2570
A6087G	6087	A	G	NS3	p.Glu522Glu	synonymous	synonymous_variant	1
C6090T	6090	C	T	NS3	p.Tyr523Tyr	synonymous	synonymous_variant	1
T6094C	6094	T	C	NS3	p.Leu525Leu	synonymous	synonymous_variant	1
G6096A	6096	G	A	NS3	p.Leu525Leu	synonymous	synonymous_variant	2
A6099G	6099	A	G	NS3	p.Arg526Arg	synonymous	synonymous_variant	1
A6105G	6105	A	G	NS3	p.Glu528Glu	synonymous	synonymous_variant	4
A6108G	6108	A	G	NS3	p.Ala529Ala	synonymous	synonymous_variant	2568
A6108T	6108	A	T	NS3	p.Ala529Ala	synonymous	synonymous_variant	2
G6111A	6111	G	A	NS3	p.Arg530Arg	synonymous	synonymous_variant	1
A6114G	6114	A	G	NS3	p.Lys531Lys	synonymous	synonymous_variant	1
C6117A	6117	C	A	NS3	p.Thr532Thr	synonymous	synonymous_variant	2571
C6117G	6117	C	G	NS3	p.Thr532Thr	synonymous	synonymous_variant	1
T6120C	6120	T	C	NS3	p.Phe533Phe	synonymous	synonymous_variant	5
A6123G	6123	A	G	NS3	p.Val534Val	synonymous	synonymous_variant	2567
A6123T	6123	A	T	NS3	p.Val534Val	synonymous	synonymous_variant	4
C6126T	6126	C	T	NS3	p.Asp535Asp	synonymous	synonymous_variant	1
T6127C	6127	T	C	NS3	p.Leu536Leu	synonymous	synonymous_variant	2564
G6134A	6134	G	A	NS3	p.Arg538Lys	non-synonymous	missense_variant	1
A6135G	6135	A	G	NS3	p.Arg538Arg	synonymous	synonymous_variant	3
C6145T	6145	C	T	NS3	p.Leu542Leu	synonymous	synonymous_variant	5
A6147G	6147	A	G	NS3	p.Leu542Leu	synonymous	synonymous_variant	1
A6150G	6150	A	G	NS3	p.Pro543Pro	synonymous	synonymous_variant	1
C6153T	6153	C	T	NS3	p.Val544Val	synonymous	synonymous_variant	2537
C6153A	6153	C	A	NS3	p.Val544Val	synonymous	synonymous_variant	1
T6157C	6157	T	C	NS3	p.Leu546Leu	synonymous	synonymous_variant	2558
G6159A	6159	G	A	NS3	p.Leu546Leu	synonymous	synonymous_variant	2564
G6159C	6159	G	C	NS3	p.Leu546Phe	non-synonymous	missense_variant	2
G6160T	6160	G	T	NS3	p.Ala547Ser	non-synonymous	missense_variant	1
C6162A	6162	C	A	NS3	p.Ala547Ala	synonymous	synonymous_variant	3
C6162T	6162	C	T	NS3	p.Ala547Ala	synonymous	synonymous_variant	1
G6167A	6167	G	A	NS3	p.Arg549Lys	non-synonymous	missense_variant	1
G6171A	6171	G	A	NS3	p.Val550Val	synonymous	synonymous_variant	1
A6174G	6174	A	G	NS3	p.Ala551Ala	synonymous	synonymous_variant	1
T6177C	6177	T	C	NS3	p.Ala552Ala	synonymous	synonymous_variant	2
A6180G	6180	A	G	NS3	p.Glu553Glu	synonymous	synonymous_variant	2513
C6183T	6183	C	T	NS3	p.Gly554Gly	synonymous	synonymous_variant	371
C6186T	6186	C	T	NS3	p.Ile555Ile	synonymous	synonymous_variant	3
C6192T	6192	C	T	NS3	p.Tyr557Tyr	synonymous	synonymous_variant	4
C6198T	6198	C	T	NS3	p.Asp559Asp	synonymous	synonymous_variant	1
G6204A	6204	G	A	NS3	p.Arg561Arg	synonymous	synonymous_variant	2199
T6210C	6210	T	C	NS3	p.Cys563Cys	synonymous	synonymous_variant	2204
T6216C	6216	T	C	NS3	p.Asp565Asp	synonymous	synonymous_variant	1
G6220A	6220	G	A	NS3	p.Val567Ile	non-synonymous	missense_variant	1
C6222T	6222	C	T	NS3	p.Val567Val	synonymous	synonymous_variant	4
A6224G	6224	A	G	NS3	p.Lys568Arg	non-synonymous	missense_variant	2
C6228T	6228	C	T	NS3	p.Asn569Asn	synonymous	synonymous_variant	6
C6231T	6231	C	T	NS3	p.Asn570Asn	synonymous	synonymous_variant	8
A6234G	6234	A	G	NS3	p.Gln571Gln	synonymous	synonymous_variant	4
A6235AT	6235	A	AT	NS3	p.Leu573fs	non-synonymous	frameshift_variant	1
C6237T	6237	C	T	NS3	p.Ile572Ile	synonymous	synonymous_variant	5
C6238T	6238	C	T	NS3	p.Leu573Leu	synonymous	synonymous_variant	2568
A6240G	6240	A	G	NS3	p.Leu573Leu	synonymous	synonymous_variant	2586
C6249T	6249	C	T	NS3	p.Asn576Asn	synonymous	synonymous_variant	2599
G6250A	6250	G	A	NS3	p.Val577Met	non-synonymous	missense_variant	1
G6252A	6252	G	A	NS3	p.Val577Val	synonymous	synonymous_variant	1
T6258G	6258	T	G	NS3	p.Val579Val	synonymous	synonymous_variant	2598
A6262G	6262	A	G	NS3	p.Ile581Val	non-synonymous	missense_variant	1
C6264T	6264	C	T	NS3	p.Ile581Ile	synonymous	synonymous_variant	2593
A6270G	6270	A	G	NS3	p.Thr583Thr	synonymous	synonymous_variant	1
G6279A	6279	G	A	NS3	p.Gly586Gly	synonymous	synonymous_variant	305
A6282G	6282	A	G	NS3	p.Glu587Glu	synonymous	synonymous_variant	3
G6284A	6284	G	A	NS3	p.Arg588Lys	non-synonymous	missense_variant	5
G6285A	6285	G	A	NS3	p.Arg588Arg	synonymous	synonymous_variant	2
G6288A	6288	G	A	NS3	p.Lys589Lys	synonymous	synonymous_variant	2
A6291G	6291	A	G	NS3	p.Lys590Lys	synonymous	synonymous_variant	8
T6292C	6292	T	C	NS3	p.Leu591Leu	synonymous	synonymous_variant	1
G6294A	6294	G	A	NS3	p.Leu591Leu	synonymous	synonymous_variant	2588
A6297G	6297	A	G	NS3	p.Lys592Lys	synonymous	synonymous_variant	1
C6300T	6300	C	T	NS3	p.Pro593Pro	synonymous	synonymous_variant	2
A6303G	6303	A	G	NS3	p.Arg594Arg	synonymous	synonymous_variant	2
T6307C	6307	T	C	NS3	p.Leu596Leu	synonymous	synonymous_variant	73
G6309A	6309	G	A	NS3	p.Leu596Leu	synonymous	synonymous_variant	2546
T6312C	6312	T	C	NS3	p.Asp597Asp	synonymous	synonymous_variant	7
T6315C	6315	T	C	NS3	p.Ala598Ala	synonymous	synonymous_variant	2
A6319G	6319	A	G	NS3	p.Ile600Val	non-synonymous	missense_variant	3
T6320C	6320	T	C	NS3	p.Ile600Thr	non-synonymous	missense_variant	1
C6321T	6321	C	T	NS3	p.Ile600Ile	synonymous	synonymous_variant	1
T6324C	6324	T	C	NS3	p.Tyr601Tyr	synonymous	synonymous_variant	2574
T6327C	6327	T	C	NS3	p.Ser602Ser	synonymous	synonymous_variant	3
G6336A	6336	G	A	NS3	p.Leu605Leu	synonymous	synonymous_variant	1
G6339A	6339	G	A	NS3	p.Ala606Ala	synonymous	synonymous_variant	28
A6342T	6342	A	T	NS3	p.Leu607Leu	synonymous	synonymous_variant	51
A6342C	6342	A	C	NS3	p.Leu607Leu	synonymous	synonymous_variant	1538
A6348G	6348	A	G	NS3	p.Glu609Glu	synonymous	synonymous_variant	1
T6351C	6351	T	C	NS3	p.Phe610Phe	synonymous	synonymous_variant	38
[truncated: 1,323 more rows]
