# Supplementary material for: Genomic hotspots in the DENV-2 serotype (E, NS4B, and NS5 genes) are associated with dengue disease severity in the endemic region of India
Source: PLoS Negl Trop Dis. 2025 Apr 29;19(4):e0013034. doi: 10.1371/journal.pntd.0013034 (PMC12040166; doi:10.1371/journal.pntd.0013034)
Supplement: S4 Table — (XLSX) [file pntd.0013034.s004.xlsx]

## Sheet: Sheet1
S4 Table: Details of SNVs across 1294 DENV-2 genomes and their distribution in severity subgroups
								Count			Frequency
Nucleotide	Position	Ref	Alt	Gene	AA_mut	Annotation	Function	Mild (n=473)	Moderate (n=405)	Clinically Severe (n=416)	Mild (n=473)	Moderate (n=405)	Clinically Severe (n=416)
A33T	33	A	T	5'UTR	R11S	upstream_gene_variant	non-synonymous	0	1	0	0	0.246914	0
T34C	34	T	C	5'UTR	F12L	upstream_gene_variant	non-synonymous	0	1	0	0	0.246914	0
T39C	39	T	C	5'UTR	F13F	upstream_gene_variant	synonymous	0	0	1	0	0	0.240385
G40A	40	G	A	5'UTR	F14K	upstream_gene_variant	non-synonymous	0	0	1	0	0	0.240385
G44A	44	G	A	5'UTR	G15E	upstream_gene_variant	non-synonymous	394	318	314	83.2981	78.5185	75.4808
C47T	47	C	T	5'UTR	A16V	upstream_gene_variant	non-synonymous	0	1	0	0	0.246914	0
T48C	48	T	C	5'UTR	A16A	upstream_gene_variant	synonymous	0	1	1	0	0.246914	0.240385
C54T	54	C	T	5'UTR	L18L	upstream_gene_variant	synonymous	395	318	315	83.5095	78.5185	75.7212
A56G	56	A	G	5'UTR	N19S	upstream_gene_variant	non-synonymous	0	1	0	0	0.246914	0
A60G	60	A	G	5'UTR	V20V	upstream_gene_variant	synonymous	0	0	1	0	0	0.240385
A66G	66	A	G	5'UTR	L22L	upstream_gene_variant	synonymous	0	0	1	0	0	0.240385
G70GT	70	G	GT	5'UTR	V24V	upstream_gene_variant	synonymous	0	1	0	0	0.246914	0
GT70G	70	GT	G	5'UTR	V24X	upstream_gene_variant	non-synonymous	0	1	0	0	0.246914	0
T76C	76	T	C	5'UTR	X26Q	upstream_gene_variant	non-synonymous	1	1	0	0.211416	0.246914	0
A101T	101	A	T	C	p.Asn2Ile	missense_variant	non-synonymous	1	0	0	0.211416	0	0
T102C	102	T	C	C	p.Asn2Asn	synonymous_variant	synonymous	0	1	1	0	0.246914	0.240385
A103G	103	A	G	C	p.Asn3Asp	missense_variant	non-synonymous	0	1	0	0	0.246914	0
A122G	122	A	G	C	p.Lys9Arg	missense_variant	non-synonymous	404	323	323	85.4123	79.7531	77.6442
A125G	125	A	G	C	p.Asn10Ser	missense_variant	non-synonymous	0	1	0	0	0.246914	0
C126T	126	C	T	C	p.Asn10Asn	synonymous_variant	synonymous	71	73	75	15.0106	18.0247	18.0288
A127G	127	A	G	C	p.Thr11Ala	missense_variant	non-synonymous	1	1	0	0.211416	0.246914	0
G168A	168	G	A	C	p.Ser24Ser	synonymous_variant	synonymous	407	328	325	86.0465	80.9877	78.125
T171C	171	T	C	C	p.Thr25Thr	synonymous_variant	synonymous	2	3	2	0.422833	0.740741	0.480769
A177G	177	A	G	C	p.Gln27Gln	synonymous_variant	synonymous	406	328	326	85.8351	80.9877	78.3654
C181T	181	C	T	C	p.Leu29Leu	synonymous_variant	synonymous	0	2	0	0	0.493827	0
CA185C	185	CA	C	C	p.Lys31fs	frameshift_variant	non-synonymous	0	1	0	0	0.246914	0
T193C	193	T	C	C	p.Phe33Leu	missense_variant	non-synonymous	0	1	0	0	0.246914	0
C199T	199	C	T	C	p.Leu35Phe	missense_variant	non-synonymous	0	0	1	0	0	0.240385
T201C	201	T	C	C	p.Leu35Leu	synonymous_variant	synonymous	0	0	1	0	0	0.240385
C208T	208	C	T	C	p.Leu38Leu	synonymous_variant	synonymous	1	0	0	0.211416	0	0
G210A	210	G	A	C	p.Leu38Leu	synonymous_variant	synonymous	405	327	326	85.6237	80.7407	78.3654
A212G	212	A	G	C	p.Gln39Arg	missense_variant	non-synonymous	0	1	0	0	0.246914	0
A219G	219	A	G	C	p.Arg41Arg	synonymous_variant	synonymous	2	3	2	0.422833	0.740741	0.480769
T226C	226	T	C	C	p.Leu44Leu	synonymous_variant	synonymous	402	320	321	84.9894	79.0123	77.1635
T226A	226	T	A	C	p.Leu44Ile	missense_variant	non-synonymous	1	0	1	0.211416	0	0.240385
A228G	228	A	G	C	p.Leu44Leu	synonymous_variant	synonymous	407	328	326	86.0465	80.9877	78.3654
A230G	230	A	G	C	p.Lys45Arg	missense_variant	non-synonymous	0	1	0	0	0.246914	0
C232T	232	C	T	C	p.Leu46Leu	synonymous_variant	synonymous	4	1	0	0.845666	0.246914	0
C244T	244	C	T	C	p.Leu50Leu	synonymous_variant	synonymous	1	0	0	0.211416	0	0
G249T	249	G	T	C	p.Val51Val	synonymous_variant	synonymous	1	0	0	0.211416	0	0
G250A	250	G	A	C	p.Ala52Thr	missense_variant	non-synonymous	0	2	0	0	0.493827	0
G252A	252	G	A	C	p.Ala52Ala	synonymous_variant	synonymous	407	328	326	86.0465	80.9877	78.3654
C255T	255	C	T	C	p.Phe53Phe	synonymous_variant	synonymous	2	3	2	0.422833	0.740741	0.480769
T261C	261	T	C	C	p.Arg55Arg	synonymous_variant	synonymous	0	0	1	0	0	0.240385
TC263T	263	TC	T	C	p.Leu57fs	frameshift_variant	non-synonymous	0	0	1	0	0	0.240385
T266C	266	T	C	C	p.Leu57Pro	missense_variant	non-synonymous	0	0	1	0	0	0.240385
C273T	273	C	T	C	p.Ile59Ile	synonymous_variant	synonymous	2	3	2	0.422833	0.740741	0.480769
A276G	276	A	G	C	p.Pro60Pro	synonymous_variant	synonymous	406	327	326	85.8351	80.7407	78.3654
A276C	276	A	C	C	p.Pro60Pro	synonymous_variant	synonymous	0	1	0	0	0.246914	0
A279C	279	A	C	C	p.Pro61Pro	synonymous_variant	synonymous	0	0	1	0	0	0.240385
A282T	282	A	T	C	p.Thr62Thr	synonymous_variant	synonymous	0	1	0	0	0.246914	0
A285G	285	A	G	C	p.Ala63Ala	synonymous_variant	synonymous	0	1	0	0	0.246914	0
G294A	294	G	A	C	p.Leu66Leu	synonymous_variant	synonymous	397	325	320	83.9323	80.2469	76.9231
G297A	297	G	A	C	p.Lys67Lys	synonymous_variant	synonymous	406	325	323	85.8351	80.2469	77.6442
A307G	307	A	G	C	p.Thr71Ala	missense_variant	non-synonymous	1	1	0	0.211416	0.246914	0
A309G	309	A	G	C	p.Thr71Thr	synonymous_variant	synonymous	1	0	0	0.211416	0	0
A309T	309	A	T	C	p.Thr71Thr	synonymous_variant	synonymous	0	1	0	0	0.246914	0
AT310A	310	AT	A	C	p.Lys74fs	frameshift_variant	non-synonymous	2	1	4	0.422833	0.246914	0.961538
T312C	312	T	C	C	p.Ile72Ile	synonymous_variant	synonymous	68	71	70	14.3763	17.5309	16.8269
A324G	324	A	G	C	p.Lys76Lys	synonymous_variant	synonymous	374	307	311	79.0698	75.8025	74.7596
T336C	336	T	C	C	p.Val80Val	synonymous_variant	synonymous	377	312	312	79.704	77.037	75
C348T	348	C	T	C	p.Phe84Phe	synonymous_variant	synonymous	1	0	1	0.211416	0	0.240385
G357A	357	G	A	C	p.Glu87Glu	synonymous_variant	synonymous	1	0	0	0.211416	0	0
T360C	360	T	C	C	p.Ile88Ile	synonymous_variant	synonymous	2	0	0	0.422833	0	0
G365A	365	G	A	C	p.Arg90Lys	missense_variant	non-synonymous	1	0	0	0.211416	0	0
C370T	370	C	T	C	p.Leu92Leu	synonymous_variant	synonymous	1	0	0	0.211416	0	0
G372T	372	G	T	C	p.Leu92Leu	synonymous_variant	synonymous	70	70	86	14.7992	17.284	20.6731
G372C	372	G	C	C	p.Leu92Leu	synonymous_variant	synonymous	25	22	17	5.28541	5.4321	4.08654
A373G	373	A	G	C	p.Asn93Asp	missense_variant	non-synonymous	6	2	10	1.2685	0.493827	2.40385
A376G	376	A	G	C	p.Ile94Val	missense_variant	non-synonymous	0	0	1	0	0	0.240385
T379C	379	T	C	C	p.Leu95Leu	synonymous_variant	synonymous	2	0	0	0.422833	0	0
T379A	379	T	A	C	p.Leu95Met	missense_variant	non-synonymous	1	0	0	0.211416	0	0
T384C	384	T	C	C	p.Asn96Asn	synonymous_variant	synonymous	473	403	415	100	99.5062	99.7596
G386A	386	G	A	C	p.Arg97Lys	missense_variant	non-synonymous	0	0	1	0	0	0.240385
G387A	387	G	A	C	p.Arg97Arg	synonymous_variant	synonymous	1	0	0	0.211416	0	0
C393T	393	C	T	C	p.Arg99Arg	synonymous_variant	synonymous	0	1	1	0	0.246914	0.240385
T397A	397	T	A	ancC	p.Ser101Thr	missense_variant	non-synonymous	473	404	414	100	99.7531	99.5192
T399C	399	T	C	ancC	p.Ser101Ser	synonymous_variant	synonymous	1	0	0	0.211416	0	0
T399A	399	T	A	ancC	p.Ser101Ser	synonymous_variant	synonymous	0	1	0	0	0.246914	0
C401T	401	C	T	ancC	p.Ala102Val	missense_variant	non-synonymous	0	1	0	0	0.246914	0
G403A	403	G	A	ancC	p.Gly103Ser	missense_variant	non-synonymous	1	1	0	0.211416	0.246914	0
C405T	405	C	T	ancC	p.Gly103Gly	synonymous_variant	synonymous	469	400	405	99.1543	98.7654	97.3558
A406G	406	A	G	ancC	p.Met104Val	missense_variant	non-synonymous	5	2	6	1.05708	0.493827	1.44231
G408A	408	G	A	ancC	p.Met104Ile	missense_variant	non-synonymous	472	405	415	99.7886	100	99.7596
A409G	409	A	G	ancC	p.Ile105Val	missense_variant	non-synonymous	1	0	0	0.211416	0	0
C411T	411	C	T	ancC	p.Ile105Ile	synonymous_variant	synonymous	87	82	95	18.3932	20.2469	22.8365
A412G	412	A	G	ancC	p.Ile106Val	missense_variant	non-synonymous	2	2	1	0.422833	0.493827	0.240385
T414C	414	T	C	ancC	p.Ile106Ile	synonymous_variant	synonymous	3	0	3	0.634249	0	0.721154
C418A	418	C	A	ancC	p.Leu108Met	missense_variant	non-synonymous	471	405	414	99.5772	100	99.5192
C418G	418	C	G	ancC	p.Leu108Val	missense_variant	non-synonymous	1	0	2	0.211416	0	0.480769
G420A	420	G	A	ancC	p.Leu108Leu	synonymous_variant	synonymous	1	0	0	0.211416	0	0
T423C	423	T	C	ancC	p.Ile109Ile	synonymous_variant	synonymous	92	88	99	19.4503	21.7284	23.7981
T431C	431	T	C	ancC	p.Val112Ala	missense_variant	non-synonymous	1	0	0	0.211416	0	0
G436A	436	G	A	ancC	p.Ala114Thr	missense_variant	non-synonymous	0	1	0	0	0.246914	0
C441T	441	C	T	prM	p.Phe1Phe	synonymous_variant	synonymous	0	0	3	0	0	0.721154
C442T	442	C	T	prM	p.His2Tyr	missense_variant	non-synonymous	1	0	0	0.211416	0	0
T444C	444	T	C	prM	p.His2His	synonymous_variant	synonymous	0	1	0	0	0.246914	0
A447G	447	A	G	prM	p.Leu3Leu	synonymous_variant	synonymous	0	1	0	0	0.246914	0
C450T	450	C	T	prM	p.Thr4Thr	synonymous_variant	synonymous	0	1	2	0	0.246914	0.480769
C450A	450	C	A	prM	p.Thr4Thr	synonymous_variant	synonymous	1	0	0	0.211416	0	0
C452T	452	C	T	prM	p.Thr5Ile	missense_variant	non-synonymous	1	0	0	0.211416	0	0
T456C	456	T	C	prM	p.Arg6Arg	synonymous_variant	synonymous	470	403	415	99.3658	99.5062	99.7596
A457G	457	A	G	prM	p.Asn7Asp	missense_variant	non-synonymous	0	1	4	0	0.246914	0.961538
C459T	459	C	T	prM	p.Asn7Asn	synonymous_variant	synonymous	467	403	415	98.7315	99.5062	99.7596
C471T	471	C	T	prM	p.His11His	synonymous_variant	synonymous	1	1	0	0.211416	0.246914	0
C480T	480	C	T	prM	p.Val14Val	synonymous_variant	synonymous	1	0	0	0.211416	0	0
C483T	483	C	T	prM	p.Ser15Ser	synonymous_variant	synonymous	95	92	103	20.0846	22.716	24.7596
A486G	486	A	G	prM	p.Arg16Arg	synonymous_variant	synonymous	1	0	2	0.211416	0	0.480769
A489T	489	A	T	prM	p.Gln17His	missense_variant	non-synonymous	3	1	1	0.634249	0.246914	0.240385
G492A	492	G	A	prM	p.Glu18Glu	synonymous_variant	synonymous	2	3	2	0.422833	0.740741	0.480769
T507C	507	T	C	prM	p.Leu23Leu	synonymous_variant	synonymous	5	2	7	1.05708	0.493827	1.68269
C508T	508	C	T	prM	p.Leu24Leu	synonymous_variant	synonymous	1	0	0	0.211416	0	0
T513C	513	T	C	prM	p.Phe25Phe	synonymous_variant	synonymous	1	0	0	0.211416	0	0
T513TA	513	T	TA	prM	p.Thr27fs	frameshift_variant	non-synonymous	0	1	0	0	0.246914	0
G523A	523	G	A	prM	p.Asp29Asn	missense_variant	non-synonymous	468	404	416	98.9429	99.7531	100
T525C	525	T	C	prM	p.Asp29Asp	synonymous_variant	synonymous	470	404	414	99.3658	99.7531	99.5192
C528T	528	C	T	prM	p.Gly30Gly	synonymous_variant	synonymous	0	3	5	0	0.740741	1.20192
G529A	529	G	A	prM	p.Val31Met	missense_variant	non-synonymous	0	1	0	0	0.246914	0
C534T	534	C	T	prM	p.Asn32Asn	synonymous_variant	synonymous	95	89	99	20.0846	21.9753	23.7981
T540C	540	T	C	prM	p.Cys34Cys	synonymous_variant	synonymous	95	91	104	20.0846	22.4691	25
C542T	542	C	T	prM	p.Thr35Ile	missense_variant	non-synonymous	0	1	0	0	0.246914	0
C543T	543	C	T	prM	p.Thr35Thr	synonymous_variant	synonymous	1	1	0	0.211416	0.246914	0
C546T	546	C	T	prM	p.Leu36Leu	synonymous_variant	synonymous	1	1	3	0.211416	0.246914	0.721154
C552T	552	C	T	prM	p.Ala38Ala	synonymous_variant	synonymous	0	0	1	0	0	0.240385
C558T	558	C	T	prM	p.Asp40Asp	synonymous_variant	synonymous	464	400	411	98.0973	98.7654	98.7981
T568C	568	T	C	prM	p.Leu44Leu	synonymous_variant	synonymous	469	404	416	99.1543	99.7531	100
A576G	576	A	G	prM	p.Glu46Glu	synonymous_variant	synonymous	0	1	0	0	0.246914	0
G577A	577	G	A	prM	p.Asp47Asn	missense_variant	non-synonymous	0	0	1	0	0	0.240385
A582G	582	A	G	prM	p.Thr48Thr	synonymous_variant	synonymous	0	0	1	0	0	0.240385
A583G	583	A	G	prM	p.Ile49Val	missense_variant	non-synonymous	1	0	0	0.211416	0	0
C585T	585	C	T	prM	p.Ile49Ile	synonymous_variant	synonymous	2	1	2	0.422833	0.246914	0.480769
G588T	588	G	T	prM	p.Thr50Thr	synonymous_variant	synonymous	470	404	416	99.3658	99.7531	100
C591T	591	C	T	prM	p.Tyr51Tyr	synonymous_variant	synonymous	0	1	0	0	0.246914	0
G594T	594	G	T	prM	p.Lys52Asn	missense_variant	non-synonymous	468	402	414	98.9429	99.2593	99.5192
G594C	594	G	C	prM	p.Lys52Asn	missense_variant	non-synonymous	2	1	0	0.422833	0.246914	0
T597C	597	T	C	prM	p.Cys53Cys	synonymous_variant	synonymous	1	5	8	0.211416	1.23457	1.92308
C600T	600	C	T	prM	p.Pro54Pro	synonymous_variant	synonymous	469	404	416	99.1543	99.7531	100
C610G	610	C	G	prM	p.Gln58Glu	missense_variant	non-synonymous	1	0	0	0.211416	0	0
T615C	615	T	C	prM	p.Asn59Asn	synonymous_variant	synonymous	0	1	1	0	0.246914	0.240385
G618A	618	G	A	prM	p.Glu60Glu	synonymous_variant	synonymous	378	312	312	79.9154	77.037	75
C627T	627	C	T	prM	p.Asp63Asp	synonymous_variant	synonymous	2	0	0	0.422833	0	0
C633T	633	C	T	prM	p.Asp65Asp	synonymous_variant	synonymous	1	0	0	0.211416	0	0
C642T	642	C	T	prM	p.Cys68Cys	synonymous_variant	synonymous	1	0	0	0.211416	0	0
C645T	645	C	T	prM	p.Asn69Asn	synonymous_variant	synonymous	1	1	1	0.211416	0.246914	0.240385
T648C	648	T	C	prM	p.Ser70Ser	synonymous_variant	synonymous	0	0	4	0	0	0.961538
G651A	651	G	A	prM	p.Thr71Thr	synonymous_variant	synonymous	0	1	0	0	0.246914	0
C654T	654	C	T	prM	p.Ser72Ser	synonymous_variant	synonymous	94	88	96	19.8732	21.7284	23.0769
G657A	657	G	A	prM	p.Thr73Thr	synonymous_variant	synonymous	472	405	416	99.7886	100	100
A663C	663	A	C	prM	p.Val75Val	synonymous_variant	synonymous	0	0	1	0	0	0.240385
T666C	666	T	C	prM	p.Thr76Thr	synonymous_variant	synonymous	4	1	1	0.845666	0.246914	0.240385
T666G	666	T	G	prM	p.Thr76Thr	synonymous_variant	synonymous	0	0	1	0	0	0.240385
G675A	675	G	A	prM	p.Thr79Thr	synonymous_variant	synonymous	465	396	408	98.3087	97.7778	98.0769
T678C	678	T	C	prM	p.Cys80Cys	synonymous_variant	synonymous	465	396	408	98.3087	97.7778	98.0769
C681A	681	C	A	prM	p.Thr81Thr	synonymous_variant	synonymous	0	1	0	0	0.246914	0
A682G	682	A	G	prM	p.Thr82Ala	missense_variant	non-synonymous	465	396	407	98.3087	97.7778	97.8365
C684T	684	C	T	prM	p.Thr82Thr	synonymous_variant	synonymous	0	0	1	0	0	0.240385
A685G	685	A	G	prM	p.Met83Val	missense_variant	non-synonymous	1	3	5	0.211416	0.740741	1.20192
T686C	686	T	C	prM	p.Met83Thr	missense_variant	non-synonymous	87	84	96	18.3932	20.7407	23.0769
G687A	687	G	A	prM	p.Met83Ile	missense_variant	non-synonymous	76	71	76	16.0677	17.5309	18.2692
A693G	693	A	G	prM	p.Glu85Glu	synonymous_variant	synonymous	1	0	0	0.211416	0	0
T696C	696	T	C	prM	p.His86His	synonymous_variant	synonymous	87	84	95	18.3932	20.7407	22.8365
A702G	702	A	G	prM	p.Arg88Arg	synonymous_variant	synonymous	465	396	408	98.3087	97.7778	98.0769
A705G	705	A	G	prM	p.Glu89Glu	synonymous_variant	synonymous	1	0	1	0.211416	0	0.240385
T726C	726	T	C	M	p.Val5Val	synonymous_variant	synonymous	0	1	1	0	0.246914	0.240385
A729G	729	A	G	M	p.Pro6Pro	synonymous_variant	synonymous	0	1	0	0	0.246914	0
C745T	745	C	T	M	p.Leu12Leu	synonymous_variant	synonymous	1	0	1	0.211416	0	0.240385
A780G	780	A	G	M	p.Glu23Glu	synonymous_variant	synonymous	1	2	0	0.211416	0.493827	0
G783A	783	G	A	M	p.Gly24Gly	synonymous_variant	synonymous	2	0	0	0.422833	0	0
T795C	795	T	C	M	p.His28His	synonymous_variant	synonymous	439	365	369	92.8118	90.1235	88.7019
T795A	795	T	A	M	p.His28Gln	missense_variant	non-synonymous	1	2	6	0.211416	0.493827	1.44231
T797C	797	T	C	M	p.Val29Ala	missense_variant	non-synonymous	444	376	378	93.8689	92.8395	90.8654
C798A	798	C	A	M	p.Val29Val	synonymous_variant	synonymous	444	375	379	93.8689	92.5926	91.1058
C798G	798	C	G	M	p.Val29Val	synonymous_variant	synonymous	2	3	2	0.422833	0.740741	0.480769
T807C	807	T	C	M	p.Ile32Ile	synonymous_variant	synonymous	1	0	0	0.211416	0	0
A810G	810	A	G	M	p.Glu33Glu	synonymous_variant	synonymous	1	0	0	0.211416	0	0
T813C	813	T	C	M	p.Thr34Thr	synonymous_variant	synonymous	2	0	0	0.422833	0	0
A817G	817	A	G	M	p.Ile36Val	missense_variant	non-synonymous	440	370	376	93.0233	91.358	90.3846
T818C	818	T	C	M	p.Ile36Thr	missense_variant	non-synonymous	0	0	1	0	0	0.240385
T820C	820	T	C	M	p.Leu37Leu	synonymous_variant	synonymous	1	4	0	0.211416	0.987654	0
T828C	828	T	C	M	p.His39His	synonymous_variant	synonymous	0	0	2	0	0	0.480769
C834T	834	C	T	M	p.Gly41Gly	synonymous_variant	synonymous	1	0	0	0.211416	0	0
C837T	837	C	T	M	p.Phe42Phe	synonymous_variant	synonymous	5	2	7	1.05708	0.493827	1.68269
C840T	840	C	T	M	p.Thr43Thr	synonymous_variant	synonymous	0	2	7	0	0.493827	1.68269
A841G	841	A	G	M	p.Met44Val	missense_variant	non-synonymous	1	0	0	0.211416	0	0
T842C	842	T	C	M	p.Met44Thr	missense_variant	non-synonymous	1	1	2	0.211416	0.246914	0.480769
G843A	843	G	A	M	p.Met44Ile	missense_variant	non-synonymous	446	378	381	94.2918	93.3333	91.5865
A852G	852	A	G	M	p.Ala47Ala	synonymous_variant	synonymous	0	1	0	0	0.246914	0
A853G	853	A	G	M	p.Ile48Val	missense_variant	non-synonymous	0	1	0	0	0.246914	0
C856T	856	C	T	M	p.Leu49Leu	synonymous_variant	synonymous	1	0	1	0.211416	0	0.240385
G858A	858	G	A	M	p.Leu49Leu	synonymous_variant	synonymous	0	0	1	0	0	0.240385
A861G	861	A	G	M	p.Ala50Ala	synonymous_variant	synonymous	0	0	1	0	0	0.240385
T862C	862	T	C	M	p.Tyr51His	missense_variant	non-synonymous	2	1	0	0.422833	0.246914	0
A863G	863	A	G	M	p.Tyr51Cys	missense_variant	non-synonymous	0	0	1	0	0	0.240385
C864T	864	C	T	M	p.Tyr51Tyr	synonymous_variant	synonymous	0	1	7	0	0.246914	1.68269
A873G	873	A	G	M	p.Gly54Gly	synonymous_variant	synonymous	1	0	0	0.211416	0	0
C893T	893	C	T	M	p.Ala61Val	missense_variant	non-synonymous	378	312	311	79.9154	77.037	74.7596
G897A	897	G	A	M	p.Leu62Leu	synonymous_variant	synonymous	1	0	0	0.211416	0	0
T899C	899	T	C	M	p.Ile63Thr	missense_variant	non-synonymous	0	1	0	0	0.246914	0
T900C	900	T	C	M	p.Ile63Ile	synonymous_variant	synonymous	1	0	0	0.211416	0	0
T905C	905	T	C	M	p.Ile65Thr	missense_variant	non-synonymous	1	1	0	0.211416	0.246914	0
C906T	906	C	T	M	p.Ile65Ile	synonymous_variant	synonymous	0	0	2	0	0	0.480769
C910T	910	C	T	M	p.Leu67Leu	synonymous_variant	synonymous	0	0	1	0	0	0.240385
A913G	913	A	G	M	p.Thr68Ala	missense_variant	non-synonymous	0	0	1	0	0	0.240385
A915G	915	A	G	M	p.Thr68Thr	synonymous_variant	synonymous	1	0	1	0.211416	0	0.240385
G916A	916	G	A	M	p.Ala69Thr	missense_variant	non-synonymous	1	0	0	0.211416	0	0
T918C	918	T	C	M	p.Ala69Ala	synonymous_variant	synonymous	3	0	0	0.634249	0	0
C921T	921	C	T	M	p.Val70Val	synonymous_variant	synonymous	94	92	104	19.8732	22.716	25
C921A	921	C	A	M	p.Val70Val	synonymous_variant	synonymous	1	0	0	0.211416	0	0
A922G	922	A	G	M	p.Thr71Ala	missense_variant	non-synonymous	473	405	416	100	100	100
T924C	924	T	C	M	p.Thr71Thr	synonymous_variant	synonymous	3	0	3	0.634249	0	0.721154
T927C	927	T	C	M	p.Pro72Pro	synonymous_variant	synonymous	459	393	397	97.0402	97.037	95.4327
C945T	945	C	T	E	p.Cys3Cys	synonymous_variant	synonymous	472	404	415	99.7886	99.7531	99.7596
A946G	946	A	G	E	p.Ile4Val	missense_variant	non-synonymous	1	1	0	0.211416	0.246914	0
A948T	948	A	T	E	p.Ile4Ile	synonymous_variant	synonymous	1	0	0	0.211416	0	0
A951G	951	A	G	E	p.Gly5Gly	synonymous_variant	synonymous	1	0	0	0.211416	0	0
G954A	954	G	A	E	p.Met6Ile	missense_variant	non-synonymous	473	405	416	100	100	100
T960C	960	T	C	E	p.Asn8Asn	synonymous_variant	synonymous	3	1	3	0.634249	0.246914	0.721154
A963G	963	A	G	E	p.Arg9Arg	synonymous_variant	synonymous	0	1	0	0	0.246914	0
A975G	975	A	G	E	p.Glu13Glu	synonymous_variant	synonymous	0	0	1	0	0	0.240385
G979A	979	G	A	E	p.Val15Ile	missense_variant	non-synonymous	14	14	21	2.95983	3.45679	5.04808
T981C	981	T	C	E	p.Val15Val	synonymous_variant	synonymous	95	92	103	20.0846	22.716	24.7596
C993T	993	C	T	E	p.Ser19Ser	synonymous_variant	synonymous	0	0	1	0	0	0.240385
T999C	999	T	C	E	p.Val21Val	synonymous_variant	synonymous	2	0	2	0.422833	0	0.480769
C1002T	1002	C	T	E	p.Asp22Asp	synonymous_variant	synonymous	0	2	0	0	0.493827	0
A1003G	1003	A	G	E	p.Ile23Val	missense_variant	non-synonymous	2	5	4	0.422833	1.23457	0.961538
C1008T	1008	C	T	E	p.Val24Val	synonymous_variant	synonymous	1	1	0	0.211416	0.246914	0
T1009C	1009	T	C	E	p.Leu25Leu	synonymous_variant	synonymous	95	91	103	20.0846	22.4691	24.7596
A1011G	1011	A	G	E	p.Leu25Leu	synonymous_variant	synonymous	95	92	104	20.0846	22.716	25
T1017C	1017	T	C	E	p.His27His	synonymous_variant	synonymous	0	0	1	0	0	0.240385
C1023T	1023	C	T	E	p.Ser29Ser	synonymous_variant	synonymous	0	1	0	0	0.246914	0
T1026C	1026	T	C	E	p.Cys30Cys	synonymous_variant	synonymous	1	0	0	0.211416	0	0
G1032A	1032	G	A	E	p.Thr32Thr	synonymous_variant	synonymous	0	1	0	0	0.246914	0
C1040CA	1040	C	CA	E	p.Asn37fs	frameshift_variant	non-synonymous	0	0	1	0	0	0.240385
A1043G	1043	A	G	E	p.Lys36Arg	missense_variant	non-synonymous	1	1	0	0.211416	0.246914	0
C1047T	1047	C	T	E	p.Asn37Asn	synonymous_variant	synonymous	469	402	415	99.1543	99.2593	99.7596
A1056G	1056	A	G	E	p.Thr40Thr	synonymous_variant	synonymous	1	1	0	0.211416	0.246914	0
T1057C	1057	T	C	E	p.Leu41Leu	synonymous_variant	synonymous	0	1	0	0	0.246914	0
T1062C	1062	T	C	E	p.Asp42Asp	synonymous_variant	synonymous	2	3	0	0.422833	0.740741	0
T1063C	1063	T	C	E	p.Phe43Leu	missense_variant	non-synonymous	0	1	0	0	0.246914	0
T1065C	1065	T	C	E	p.Phe43Phe	synonymous_variant	synonymous	15	14	21	3.17125	3.45679	5.04808
A1068G	1068	A	G	E	p.Glu44Glu	synonymous_variant	synonymous	0	1	0	0	0.246914	0
C1069T	1069	C	T	E	p.Leu45Leu	synonymous_variant	synonymous	0	1	0	0	0.246914	0
G1071T	1071	G	T	E	p.Leu45Leu	synonymous_variant	synonymous	1	0	0	0.211416	0	0
A1074G	1074	A	G	E	p.Ile46Met	missense_variant	non-synonymous	9	11	9	1.90275	2.71605	2.16346
A1077G	1077	A	G	E	p.Lys47Lys	synonymous_variant	synonymous	95	90	104	20.0846	22.2222	25
A1080G	1080	A	G	E	p.Thr48Thr	synonymous_variant	synonymous	0	1	0	0	0.246914	0
A1083G	1083	A	G	E	p.Glu49Glu	synonymous_variant	synonymous	1	0	0	0.211416	0	0
C1086G	1086	C	G	E	p.Ala50Ala	synonymous_variant	synonymous	468	401	413	98.9429	99.0123	99.2788
A1089G	1089	A	G	E	p.Lys51Lys	synonymous_variant	synonymous	1	0	0	0.211416	0	0
C1090T	1090	C	T	E	p.Gln52*	stop_gained	non-synonymous	0	1	1	0	0.246914	0.240385
A1091G	1091	A	G	E	p.Gln52Arg	missense_variant	non-synonymous	0	0	1	0	0	0.240385
G1092T	1092	G	T	E	p.Gln52His	missense_variant	non-synonymous	95	91	104	20.0846	22.4691	25
G1092C	1092	G	C	E	p.Gln52His	missense_variant	non-synonymous	0	1	0	0	0.246914	0
T1095C	1095	T	C	E	p.Pro53Pro	synonymous_variant	synonymous	95	92	104	20.0846	22.716	25
C1098T	1098	C	T	E	p.Ala54Ala	synonymous_variant	synonymous	1	1	2	0.211416	0.246914	0.480769
C1101T	1101	C	T	E	p.Thr55Thr	synonymous_variant	synonymous	471	404	415	99.5772	99.7531	99.7596
A1105C	1105	A	C	E	p.Arg57Arg	synonymous_variant	synonymous	1	0	0	0.211416	0	0
G1107A	1107	G	A	E	p.Arg57Arg	synonymous_variant	synonymous	1	0	0	0.211416	0	0
G1110A	1110	G	A	E	p.Lys58Lys	synonymous_variant	synonymous	0	0	1	0	0	0.240385
C1113T	1113	C	T	E	p.Tyr59Tyr	synonymous_variant	synonymous	469	401	415	99.1543	99.0123	99.7596
T1116C	1116	T	C	E	p.Cys60Cys	synonymous_variant	synonymous	467	401	411	98.7315	99.0123	98.7981
C1129T	1129	C	T	E	p.Leu65Leu	synonymous_variant	synonymous	1	0	0	0.211416	0	0
A1131G	1131	A	G	E	p.Leu65Leu	synonymous_variant	synonymous	378	312	312	79.9154	77.037	75
C1134T	1134	C	T	E	p.Thr66Thr	synonymous_variant	synonymous	1	0	0	0.211416	0	0
A1148C	1148	A	C	E	p.Glu71Ala	missense_variant	non-synonymous	473	405	416	100	100	100
T1152C	1152	T	C	E	p.Ser72Ser	synonymous_variant	synonymous	1	0	0	0.211416	0	0
C1155A	1155	C	A	E	p.Arg73Arg	synonymous_variant	synonymous	1	0	1	0.211416	0	0.240385
A1164G	1164	A	G	E	p.Thr76Thr	synonymous_variant	synonymous	1	0	0	0.211416	0	0
G1170A	1170	G	A	E	p.Gly78Gly	synonymous_variant	synonymous	473	405	416	100	100	100
C1176T	1176	C	T	E	p.Pro80Pro	synonymous_variant	synonymous	468	403	411	98.9429	99.5062	98.7981
C1176A	1176	C	A	E	p.Pro80Pro	synonymous_variant	synonymous	1	0	0	0.211416	0	0
C1179T	1179	C	T	E	p.Ser81Ser	synonymous_variant	synonymous	1	0	0	0.211416	0	0
C1180T	1180	C	T	E	p.Leu82Leu	synonymous_variant	synonymous	0	1	2	0	0.246914	0.480769
A1182G	1182	A	G	E	p.Leu82Leu	synonymous_variant	synonymous	1	0	0	0.211416	0	0
A1184G	1184	A	G	E	p.Asn83Ser	missense_variant	non-synonymous	0	1	0	0	0.246914	0
G1191A	1191	G	A	E	p.Glu85Glu	synonymous_variant	synonymous	473	405	416	100	100	100
G1194A	1194	G	A	E	p.Gln86Gln	synonymous_variant	synonymous	1	0	3	0.211416	0	0.721154
C1197T	1197	C	T	E	p.Asp87Asp	synonymous_variant	synonymous	1	0	1	0.211416	0	0.240385
G1203A	1203	G	A	E	p.Arg89Arg	synonymous_variant	synonymous	472	405	416	99.7886	100	100
T1205A	1205	T	A	E	p.Phe90Tyr	missense_variant	non-synonymous	0	1	0	0	0.246914	0
C1206T	1206	C	T	E	p.Phe90Phe	synonymous_variant	synonymous	473	404	414	100	99.7531	99.5192
C1209T	1209	C	T	E	p.Val91Val	synonymous_variant	synonymous	0	0	1	0	0	0.240385
A1214G	1214	A	G	E	p.Lys93Arg	missense_variant	non-synonymous	0	1	0	0	0.246914	0
C1221T	1221	C	T	E	p.Ser95Ser	synonymous_variant	synonymous	0	0	1	0	0	0.240385
A1227G	1227	A	G	E	p.Val97Val	synonymous_variant	synonymous	0	1	0	0	0.246914	0
C1230T	1230	C	T	E	p.Asp98Asp	synonymous_variant	synonymous	86	83	96	18.1818	20.4938	23.0769
A1236G	1236	A	G	E	p.Gly100Gly	synonymous_variant	synonymous	1	0	0	0.211416	0	0
A1242G	1242	A	G	E	p.Gly102Gly	synonymous_variant	synonymous	1	0	1	0.211416	0	0.240385
T1251C	1251	T	C	E	p.Cys105Cys	synonymous_variant	synonymous	73	77	77	15.4334	19.0123	18.5096
C1255T	1255	C	T	E	p.Leu107Leu	synonymous_variant	synonymous	73	78	80	15.4334	19.2593	19.2308
T1260C	1260	T	C	E	p.Phe108Phe	synonymous_variant	synonymous	0	1	0	0	0.246914	0
G1266A	1266	G	A	E	p.Lys110Lys	synonymous_variant	synonymous	8	2	5	1.69133	0.493827	1.20192
G1270A	1270	G	A	E	p.Gly112Ser	missense_variant	non-synonymous	1	0	1	0.211416	0	0.240385
C1272T	1272	C	T	E	p.Gly112Gly	synonymous_variant	synonymous	73	77	80	15.4334	19.0123	19.2308
T1275C	1275	T	C	E	p.Ile113Ile	synonymous_variant	synonymous	448	388	389	94.7146	95.8025	93.5096
T1284C	1284	T	C	E	p.Cys116Cys	synonymous_variant	synonymous	1	0	0	0.211416	0	0
T1287A	1287	T	A	E	p.Ala117Ala	synonymous_variant	synonymous	448	389	389	94.7146	96.0494	93.5096
C1293T	1293	C	T	E	p.Phe119Phe	synonymous_variant	synonymous	0	0	1	0	0	0.240385
G1295C	1295	G	C	E	p.Arg120Thr	missense_variant	non-synonymous	449	389	389	94.926	96.0494	93.5096
C1299T	1299	C	T	E	p.Cys121Cys	synonymous_variant	synonymous	2	4	1	0.422833	0.987654	0.240385
C1299CA	1299	C	CA	E	p.Asn124fs	frameshift_variant	non-synonymous	0	1	1	0	0.246914	0.240385
A1302G	1302	A	G	E	p.Lys122Lys	synonymous_variant	synonymous	1	2	6	0.211416	0.493827	1.44231
A1304G	1304	A	G	E	p.Lys123Arg	missense_variant	non-synonymous	1	1	0	0.211416	0.246914	0
G1305A	1305	G	A	E	p.Lys123Lys	synonymous_variant	synonymous	2	2	6	0.422833	0.493827	1.44231
C1308T	1308	C	T	E	p.Asn124Asn	synonymous_variant	synonymous	0	1	0	0	0.246914	0
A1317G	1317	A	G	E	p.Gly127Gly	synonymous_variant	synonymous	445	384	386	94.0803	94.8148	92.7885
AG1320A	1320	AG	A	E	p.Val129fs	frameshift_variant	non-synonymous	0	1	0	0	0.246914	0
G1321A	1321	G	A	E	p.Val129Ile	missense_variant	non-synonymous	449	388	389	94.926	95.8025	93.5096
T1323C	1323	T	C	E	p.Val129Val	synonymous_variant	synonymous	445	387	389	94.0803	95.5556	93.5096
T1323A	1323	T	A	E	p.Val129Val	synonymous_variant	synonymous	2	1	0	0.422833	0.246914	0
A1329G	1329	A	G	E	p.Gln131Gln	synonymous_variant	synonymous	0	0	2	0	0	0.480769
C1330T	1330	C	T	E	p.Pro132Ser	missense_variant	non-synonymous	1	0	0	0.211416	0	0
A1335G	1335	A	G	E	p.Glu133Glu	synonymous_variant	synonymous	0	2	5	0	0.493827	1.20192
C1338T	1338	C	T	E	p.Asn134Asn	synonymous_variant	synonymous	2	3	1	0.422833	0.740741	0.240385
T1339C	1339	T	C	E	p.Leu135Leu	synonymous_variant	synonymous	4	0	2	0.845666	0	0.480769
A1344G	1344	A	G	E	p.Glu136Glu	synonymous_variant	synonymous	73	78	80	15.4334	19.2593	19.2308
C1347T	1347	C	T	E	p.Tyr137Tyr	synonymous_variant	synonymous	8	3	7	1.69133	0.740741	1.68269
C1350T	1350	C	T	E	p.Thr138Thr	synonymous_variant	synonymous	3	4	0	0.634249	0.987654	0
T1353C	1353	T	C	E	p.Ile139Ile	synonymous_variant	synonymous	0	2	0	0	0.493827	0
G1354A	1354	G	A	E	p.Val140Met	missense_variant	non-synonymous	0	1	0	0	0.246914	0
A1357G	1357	A	G	E	p.Ile141Val	missense_variant	non-synonymous	1	1	0	0.211416	0.246914	0
G1374A	1374	G	A	E	p.Gly146Gly	synonymous_variant	synonymous	13	18	23	2.74841	4.44444	5.52885
C1381A	1381	C	A	E	p.His149Asn	missense_variant	non-synonymous	449	389	389	94.926	96.0494	93.5096
T1383C	1383	T	C	E	p.His149His	synonymous_variant	synonymous	0	0	1	0	0	0.240385
C1389T	1389	C	T	E	p.Val151Val	synonymous_variant	synonymous	1	0	0	0.211416	0	0
A1392G	1392	A	G	E	p.Gly152Gly	synonymous_variant	synonymous	0	0	1	0	0	0.240385
T1395C	1395	T	C	E	p.Asn153Asn	synonymous_variant	synonymous	445	380	379	94.0803	93.8272	91.1058
A1401G	1401	A	G	E	p.Thr155Thr	synonymous_variant	synonymous	1	0	0	0.211416	0	0
A1426G	1426	A	G	E	p.Ile164Val	missense_variant	non-synonymous	374	310	309	79.0698	76.5432	74.2788
T1440C	1440	T	C	E	p.Ser168Ser	synonymous_variant	synonymous	3	4	1	0.634249	0.987654	0.240385
C1443T	1443	C	T	E	p.Ser169Ser	synonymous_variant	synonymous	1	0	0	0.211416	0	0
C1446T	1446	C	T	E	p.Ile170Ile	synonymous_variant	synonymous	1	0	0	0.211416	0	0
A1447G	1447	A	G	E	p.Thr171Ala	missense_variant	non-synonymous	1	1	0	0.211416	0.246914	0
C1454T	1454	C	T	E	p.Ala173Val	missense_variant	non-synonymous	0	0	1	0	0	0.240385
A1455G	1455	A	G	E	p.Ala173Ala	synonymous_variant	synonymous	0	0	1	0	0	0.240385
T1459C	1459	T	C	E	p.Leu175Leu	synonymous_variant	synonymous	471	402	412	99.5772	99.2593	99.0385
G1461A	1461	G	A	E	p.Leu175Leu	synonymous_variant	synonymous	95	92	104	20.0846	22.716	25
A1462T	1462	A	T	E	p.Thr176Ser	missense_variant	non-synonymous	0	1	0	0	0.246914	0
A1464T	1464	A	T	E	p.Thr176Thr	synonymous_variant	synonymous	1	0	0	0.211416	0	0
T1467C	1467	T	C	E	p.Gly177Gly	synonymous_variant	synonymous	469	399	411	99.1543	98.5185	98.7981
T1467A	1467	T	A	E	p.Gly177Gly	synonymous_variant	synonymous	3	5	2	0.634249	1.23457	0.480769
T1470C	1470	T	C	E	p.Tyr178Tyr	synonymous_variant	synonymous	2	0	0	0.422833	0	0
C1473T	1473	C	T	E	p.Gly179Gly	synonymous_variant	synonymous	1	2	1	0.211416	0.493827	0.240385
C1475T	1475	C	T	E	p.Thr180Ile	missense_variant	non-synonymous	1	0	1	0.211416	0	0.240385
T1476C	1476	T	C	E	p.Thr180Thr	synonymous_variant	synonymous	1	0	0	0.211416	0	0
C1479T	1479	C	T	E	p.Val181Val	synonymous_variant	synonymous	13	15	21	2.74841	3.7037	5.04808
A1482G	1482	A	G	E	p.Thr182Thr	synonymous_variant	synonymous	95	93	104	20.0846	22.963	25
G1488A	1488	G	A	E	p.Glu184Glu	synonymous_variant	synonymous	95	93	104	20.0846	22.963	25
C1491T	1491	C	T	E	p.Cys185Cys	synonymous_variant	synonymous	1	1	1	0.211416	0.246914	0.240385
A1497G	1497	A	G	E	p.Pro187Pro	synonymous_variant	synonymous	0	1	1	0	0.246914	0.240385
A1500G	1500	A	G	E	p.Arg188Arg	synonymous_variant	synonymous	0	0	1	0	0	0.240385
G1503A	1503	G	A	E	p.Thr189Thr	synonymous_variant	synonymous	0	1	4	0	0.246914	0.961538
C1506A	1506	C	A	E	p.Gly190Gly	synonymous_variant	synonymous	470	402	413	99.3658	99.2593	99.2788
C1515T	1515	C	T	E	p.Phe193Phe	synonymous_variant	synonymous	1	0	0	0.211416	0	0
T1518C	1518	T	C	E	p.Asn194Asn	synonymous_variant	synonymous	1	1	2	0.211416	0.246914	0.480769
G1521A	1521	G	A	E	p.Glu195Glu	synonymous_variant	synonymous	1	0	0	0.211416	0	0
T1528C	1528	T	C	E	p.Leu198Leu	synonymous_variant	synonymous	95	89	96	20.0846	21.9753	23.0769
G1536A	1536	G	A	E	p.Gln200Gln	synonymous_variant	synonymous	472	403	412	99.7886	99.5062	99.0385
T1545C	1545	T	C	E	p.Asn203Asn	synonymous_variant	synonymous	467	404	409	98.7315	99.7531	98.3173
A1548G	1548	A	G	E	p.Lys204Lys	synonymous_variant	synonymous	467	403	409	98.7315	99.5062	98.3173
G1557A	1557	G	A	E	p.Leu207Leu	synonymous_variant	synonymous	0	1	0	0	0.246914	0
G1560A	1560	G	A	E	p.Val208Val	synonymous_variant	synonymous	0	1	0	0	0.246914	0
C1563T	1563	C	T	E	p.His209His	synonymous_variant	synonymous	1	1	0	0.211416	0.246914	0
C1575T	1575	C	T	E	p.Phe213Phe	synonymous_variant	synonymous	1	0	0	0.211416	0	0
C1576T	1576	C	T	E	p.Leu214Leu	synonymous_variant	synonymous	464	403	401	98.0973	99.5062	96.3942
A1578G	1578	A	G	E	p.Leu214Leu	synonymous_variant	synonymous	0	0	1	0	0	0.240385
C1582T	1582	C	T	E	p.Leu216Leu	synonymous_variant	synonymous	1	0	0	0.211416	0	0
G1584A	1584	G	A	E	p.Leu216Leu	synonymous_variant	synonymous	0	0	1	0	0	0.240385
G1584T	1584	G	T	E	p.Leu216Leu	synonymous_variant	synonymous	1	0	0	0.211416	0	0
C1586T	1586	C	T	E	p.Pro217Leu	missense_variant	non-synonymous	1	0	0	0.211416	0	0
G1587A	1587	G	A	E	p.Pro217Pro	synonymous_variant	synonymous	465	401	406	98.3087	99.0123	97.5962
T1588C	1588	T	C	E	p.Leu218Leu	synonymous_variant	synonymous	1	0	0	0.211416	0	0
A1593C	1593	A	C	E	p.Pro219Pro	synonymous_variant	synonymous	0	0	1	0	0	0.240385
T1597C	1597	T	C	E	p.Leu221Leu	synonymous_variant	synonymous	467	403	408	98.7315	99.5062	98.0769
A1605G	1605	A	G	E	p.Gly223Gly	synonymous_variant	synonymous	1	0	0	0.211416	0	0
G1608A	1608	G	A	E	p.Ala224Ala	synonymous_variant	synonymous	467	404	409	98.7315	99.7531	98.3173
C1611T	1611	C	T	E	p.Asp225Asp	synonymous_variant	synonymous	0	0	1	0	0	0.240385
C1613T	1613	C	T	E	p.Thr226Ile	missense_variant	non-synonymous	2	0	0	0.422833	0	0
A1614G	1614	A	G	E	p.Thr226Thr	synonymous_variant	synonymous	1	0	0	0.211416	0	0
A1616G	1616	A	G	E	p.Gln227Arg	missense_variant	non-synonymous	1	0	0	0.211416	0	0
G1619A	1619	G	A	E	p.Gly228Glu	missense_variant	non-synonymous	0	1	0	0	0.246914	0
G1620A	1620	G	A	E	p.Gly228Gly	synonymous_variant	synonymous	467	404	409	98.7315	99.7531	98.3173
G1620T	1620	G	T	E	p.Gly228Gly	synonymous_variant	synonymous	1	0	0	0.211416	0	0
A1623G	1623	A	G	E	p.Ser229Ser	synonymous_variant	synonymous	0	1	0	0	0.246914	0
T1626C	1626	T	C	E	p.Asn230Asn	synonymous_variant	synonymous	77	70	62	16.2791	17.284	14.9038
G1635A	1635	G	A	E	p.Gln233Gln	synonymous_variant	synonymous	0	0	1	0	0	0.240385
A1638G	1638	A	G	E	p.Lys234Lys	synonymous_variant	synonymous	468	403	406	98.9429	99.5062	97.5962
G1641A	1641	G	A	E	p.Glu235Glu	synonymous_variant	synonymous	0	1	0	0	0.246914	0
C1643T	1643	C	T	E	p.Thr236Ile	missense_variant	non-synonymous	1	0	0	0.211416	0	0
A1644G	1644	A	G	E	p.Thr236Thr	synonymous_variant	synonymous	1	0	0	0.211416	0	0
T1645C	1645	T	C	E	p.Leu237Leu	synonymous_variant	synonymous	0	0	2	0	0	0.480769
C1656T	1656	C	T	E	p.Phe240Phe	synonymous_variant	synonymous	77	68	61	16.2791	16.7901	14.6635
A1659G	1659	A	G	E	p.Lys241Lys	synonymous_variant	synonymous	2	0	0	0.422833	0	0
A1661G	1661	A	G	E	p.Asn242Ser	missense_variant	non-synonymous	1	0	0	0.211416	0	0
T1662C	1662	T	C	E	p.Asn242Asn	synonymous_variant	synonymous	3	1	1	0.634249	0.246914	0.240385
C1665T	1665	C	T	E	p.Pro243Pro	synonymous_variant	synonymous	0	0	1	0	0	0.240385
T1668C	1668	T	C	E	p.His244His	synonymous_variant	synonymous	0	1	0	0	0.246914	0
G1671A	1671	G	A	E	p.Ala245Ala	synonymous_variant	synonymous	468	404	408	98.9429	99.7531	98.0769
G1674A	1674	G	A	E	p.Lys246Lys	synonymous_variant	synonymous	0	0	1	0	0	0.240385
T1683C	1683	T	C	E	p.Asp249Asp	synonymous_variant	synonymous	0	0	1	0	0	0.240385
T1686C	1686	T	C	E	p.Val250Val	synonymous_variant	synonymous	1	0	0	0.211416	0	0
C1701T	1701	C	T	E	p.Ser255Ser	synonymous_variant	synonymous	1	0	0	0.211416	0	0
A1704G	1704	A	G	E	p.Gln256Gln	synonymous_variant	synonymous	1	0	0	0.211416	0	0
A1707G	1707	A	G	E	p.Glu257Glu	synonymous_variant	synonymous	0	1	0	0	0.246914	0
C1713T	1713	C	T	E	p.Ala259Ala	synonymous_variant	synonymous	89	93	101	18.8161	22.963	24.2788
C1719T	1719	C	T	E	p.His261His	synonymous_variant	synonymous	3	0	0	0.634249	0	0
A1722G	1722	A	G	E	p.Thr262Thr	synonymous_variant	synonymous	1	0	0	0.211416	0	0
A1725T	1725	A	T	E	p.Ala263Ala	synonymous_variant	synonymous	1	0	0	0.211416	0	0
T1728C	1728	T	C	E	p.Leu264Leu	synonymous_variant	synonymous	6	2	3	1.2685	0.493827	0.721154
G1734A	1734	G	A	E	p.Gly266Gly	synonymous_variant	synonymous	2	1	6	0.422833	0.246914	1.44231
C1737T	1737	C	T	E	p.Ala267Ala	synonymous_variant	synonymous	2	0	3	0.422833	0	0.721154
A1740G	1740	A	G	E	p.Thr268Thr	synonymous_variant	synonymous	473	405	416	100	100	100
A1744G	1744	A	G	E	p.Ile270Val	missense_variant	non-synonymous	1	0	0	0.211416	0	0
A1749G	1749	A	G	E	p.Gln271Gln	synonymous_variant	synonymous	473	405	415	100	100	99.7596
C1764T	1764	C	T	E	p.Asn276Asn	synonymous_variant	synonymous	0	1	0	0	0.246914	0
T1765C	1765	T	C	E	p.Leu277Leu	synonymous_variant	synonymous	1	1	0	0.211416	0.246914	0
A1767G	1767	A	G	E	p.Leu277Leu	synonymous_variant	synonymous	1	0	2	0.211416	0	0.480769
C1768T	1768	C	T	E	p.Leu278Phe	missense_variant	non-synonymous	1	0	0	0.211416	0	0
C1770G	1770	C	G	E	p.Leu278Leu	synonymous_variant	synonymous	473	405	416	100	100	100
T1782C	1782	T	C	E	p.His282His	synonymous_variant	synonymous	0	0	1	0	0	0.240385
C1785T	1785	C	T	E	p.Leu283Leu	synonymous_variant	synonymous	462	393	405	97.6744	97.037	97.3558
G1788A	1788	G	A	E	p.Lys284Lys	synonymous_variant	synonymous	464	396	407	98.0973	97.7778	97.8365
C1791T	1791	C	T	E	p.Cys285Cys	synonymous_variant	synonymous	78	77	86	16.4905	19.0123	20.6731
C1795T	1795	C	T	E	p.Leu287Leu	synonymous_variant	synonymous	0	1	0	0	0.246914	0
C1806T	1806	C	T	E	p.Asp290Asp	synonymous_variant	synonymous	11	13	20	2.32558	3.20988	4.80769
G1809A	1809	G	A	E	p.Lys291Lys	synonymous_variant	synonymous	456	390	397	96.4059	96.2963	95.4327
C1810T	1810	C	T	E	p.Leu292Leu	synonymous_variant	synonymous	1	0	0	0.211416	0	0
A1820G	1820	A	G	E	p.Lys295Arg	missense_variant	non-synonymous	1	1	0	0.211416	0.246914	0
A1824G	1824	A	G	E	p.Gly296Gly	synonymous_variant	synonymous	1	0	0	0.211416	0	0
A1830G	1830	A	G	E	p.Ser298Ser	synonymous_variant	synonymous	0	2	7	0	0.493827	1.68269
C1833T	1833	C	T	E	p.Tyr299Tyr	synonymous_variant	synonymous	456	391	397	96.4059	96.5432	95.4327
T1834C	1834	T	C	E	p.Ser300Pro	missense_variant	non-synonymous	5	2	7	1.05708	0.493827	1.68269
T1836C	1836	T	C	E	p.Ser300Ser	synonymous_variant	synonymous	457	391	397	96.6173	96.5432	95.4327
C1842T	1842	C	T	E	p.Cys302Cys	synonymous_variant	synonymous	454	389	396	95.9831	96.0494	95.1923
T1854C	1854	T	C	E	p.Phe306Phe	synonymous_variant	synonymous	456	389	397	96.4059	96.0494	95.4327
G1863A	1863	G	A	E	p.Val309Val	synonymous_variant	synonymous	1	0	0	0.211416	0	0
G1866A	1866	G	A	E	p.Lys310Lys	synonymous_variant	synonymous	1	0	0	0.211416	0	0
A1870G	1870	A	G	E	p.Ile312Val	missense_variant	non-synonymous	0	0	3	0	0	0.721154
A1875G	1875	A	G	E	p.Ala313Ala	synonymous_variant	synonymous	0	0	1	0	0	0.240385
A1878G	1878	A	G	E	p.Glu314Glu	synonymous_variant	synonymous	1	0	0	0.211416	0	0
A1881G	1881	A	G	E	p.Thr315Thr	synonymous_variant	synonymous	0	1	0	0	0.246914	0
T1887C	1887	T	C	E	p.His317His	synonymous_variant	synonymous	0	0	1	0	0	0.240385
A1894G	1894	A	G	E	p.Ile320Val	missense_variant	non-synonymous	0	0	1	0	0	0.240385
A1896T	1896	A	T	E	p.Ile320Ile	synonymous_variant	synonymous	1	0	0	0.211416	0	0
A1900G	1900	A	G	E	p.Ile322Val	missense_variant	non-synonymous	455	388	395	96.1945	95.8025	94.9519
C1902T	1902	C	T	E	p.Ile322Ile	synonymous_variant	synonymous	2	0	0	0.422833	0	0
G1904A	1904	G	A	E	p.Arg323Lys	missense_variant	non-synonymous	0	0	1	0	0	0.240385
G1908A	1908	G	A	E	p.Val324Val	synonymous_variant	synonymous	457	391	397	96.6173	96.5432	95.4327
C1923T	1923	C	T	E	p.Asp329Asp	synonymous_variant	synonymous	11	13	20	2.32558	3.20988	4.80769
C1923A	1923	C	A	E	p.Asp329Glu	missense_variant	non-synonymous	0	0	1	0	0	0.240385
C1926T	1926	C	T	E	p.Gly330Gly	synonymous_variant	synonymous	454	388	392	95.9831	95.8025	94.2308
C1926G	1926	C	G	E	p.Gly330Gly	synonymous_variant	synonymous	0	0	1	0	0	0.240385
C1926A	1926	C	A	E	p.Gly330Gly	synonymous_variant	synonymous	0	0	1	0	0	0.240385
T1929C	1929	T	C	E	p.Ser331Ser	synonymous_variant	synonymous	0	1	0	0	0.246914	0
A1932G	1932	A	G	E	p.Pro332Pro	synonymous_variant	synonymous	375	308	307	79.2812	76.0494	73.7981
A1932T	1932	A	T	E	p.Pro332Pro	synonymous_variant	synonymous	1	1	3	0.211416	0.246914	0.721154
G1950A	1950	G	A	E	p.Glu338Glu	synonymous_variant	synonymous	377	312	311	79.704	77.037	74.7596
T1959C	1959	T	C	E	p.Asp341Asp	synonymous_variant	synonymous	1	1	1	0.211416	0.246914	0.240385
T1960C	1960	T	C	E	p.Leu342Leu	synonymous_variant	synonymous	0	1	0	0	0.246914	0
T1974C	1974	T	C	E	p.His346His	synonymous_variant	synonymous	0	2	2	0	0.493827	0.480769
C1977T	1977	C	T	E	p.Val347Val	synonymous_variant	synonymous	0	0	1	0	0	0.240385
T1978C	1978	T	C	E	p.Leu348Leu	synonymous_variant	synonymous	2	1	0	0.422833	0.246914	0
T1983C	1983	T	C	E	p.Gly349Gly	synonymous_variant	synonymous	0	0	1	0	0	0.240385
C1986T	1986	C	T	E	p.Arg350Arg	synonymous_variant	synonymous	1	2	0	0.211416	0.493827	0
C1987T	1987	C	T	E	p.Leu351Leu	synonymous_variant	synonymous	470	404	411	99.3658	99.7531	98.7981
T1992C	1992	T	C	E	p.Ile352Ile	synonymous_variant	synonymous	472	405	412	99.7886	100	99.0385
A2004G	2004	A	G	E	p.Pro356Pro	synonymous_variant	synonymous	0	1	0	0	0.246914	0
T2007C	2007	T	C	E	p.Ile357Ile	synonymous_variant	synonymous	1	0	0	0.211416	0	0
T2009C	2009	T	C	E	p.Val358Ala	missense_variant	non-synonymous	0	0	1	0	0	0.240385
G2010C	2010	G	C	E	p.Val358Val	synonymous_variant	synonymous	471	405	414	99.5772	100	99.5192
G2010A	2010	G	A	E	p.Val358Val	synonymous_variant	synonymous	1	0	0	0.211416	0	0
G2010T	2010	G	T	E	p.Val358Val	synonymous_variant	synonymous	1	0	0	0.211416	0	0
C2012T	2012	C	T	E	p.Thr359Ile	missense_variant	non-synonymous	1	0	0	0.211416	0	0
A2015G	2015	A	G	E	p.Glu360Gly	missense_variant	non-synonymous	0	2	2	0	0.493827	0.480769
A2016G	2016	A	G	E	p.Glu360Glu	synonymous_variant	synonymous	1	4	8	0.211416	0.987654	1.92308
T2022C	2022	T	C	E	p.Asp362Asp	synonymous_variant	synonymous	472	404	414	99.7886	99.7531	99.5192
C2025T	2025	C	T	E	p.Ser363Ser	synonymous_variant	synonymous	2	0	0	0.422833	0	0
C2026T	2026	C	T	E	p.Pro364Ser	missense_variant	non-synonymous	1	4	8	0.211416	0.987654	1.92308
C2027T	2027	C	T	E	p.Pro364Leu	missense_variant	non-synonymous	1	1	1	0.211416	0.246914	0.240385
G2029A	2029	G	A	E	p.Val365Ile	missense_variant	non-synonymous	1	0	0	0.211416	0	0
C2031T	2031	C	T	E	p.Val365Val	synonymous_variant	synonymous	1	0	0	0.211416	0	0
C2034T	2034	C	T	E	p.Asn366Asn	synonymous_variant	synonymous	0	1	0	0	0.246914	0
A2058G	2058	A	G	E	p.Gly374Gly	synonymous_variant	synonymous	7	7	13	1.47992	1.7284	3.125
C2070T	2070	C	T	E	p.Ile378Ile	synonymous_variant	synonymous	11	13	14	2.32558	3.20988	3.36538
C2073T	2073	C	T	E	p.Ile379Ile	synonymous_variant	synonymous	439	371	361	92.8118	91.6049	86.7788
A2079G	2079	A	G	E	p.Gly381Gly	synonymous_variant	synonymous	1	0	0	0.211416	0	0
G2080A	2080	G	A	E	p.Val382Ile	missense_variant	non-synonymous	0	0	1	0	0	0.240385
A2082G	2082	A	G	E	p.Val382Val	synonymous_variant	synonymous	0	2	0	0	0.493827	0
A2082T	2082	A	T	E	p.Val382Val	synonymous_variant	synonymous	1	0	0	0.211416	0	0
G2085A	2085	G	A	E	p.Glu383Glu	synonymous_variant	synonymous	440	377	369	93.0233	93.0864	88.7019
G2100A	2100	G	A	E	p.Lys388Lys	synonymous_variant	synonymous	0	1	0	0	0.246914	0
C2101T	2101	C	T	E	p.Leu389Phe	missense_variant	non-synonymous	0	0	1	0	0	0.240385
A2105G	2105	A	G	E	p.Asn390Ser	missense_variant	non-synonymous	440	377	369	93.0233	93.0864	88.7019
C2106T	2106	C	T	E	p.Asn390Asn	synonymous_variant	synonymous	0	0	1	0	0	0.240385
T2112C	2112	T	C	E	p.Phe392Phe	synonymous_variant	synonymous	2	7	4	0.422833	1.7284	0.961538
T2124C	2124	T	C	E	p.Ser396Ser	synonymous_variant	synonymous	437	372	367	92.389	91.8519	88.2212
T2127A	2127	T	A	E	p.Ser397Ser	synonymous_variant	synonymous	1	0	0	0.211416	0	0
T2127C	2127	T	C	E	p.Ser397Ser	synonymous_variant	synonymous	0	0	2	0	0	0.480769
A2128T	2128	A	T	E	p.Ile398Phe	missense_variant	non-synonymous	0	1	0	0	0.246914	0
C2130T	2130	C	T	E	p.Ile398Ile	synonymous_variant	synonymous	437	376	369	92.389	92.8395	88.7019
T2140C	2140	T	C	E	p.Phe402Leu	missense_variant	non-synonymous	2	0	0	0.422833	0	0
T2142C	2142	T	C	E	p.Phe402Phe	synonymous_variant	synonymous	1	0	1	0.211416	0	0.240385
G2145A	2145	G	A	E	p.Glu403Glu	synonymous_variant	synonymous	1	1	0	0.211416	0.246914	0
G2157A	2157	G	A	E	p.Arg407Arg	synonymous_variant	synonymous	440	377	369	93.0233	93.0864	88.7019
G2160A	2160	G	A	E	p.Gly408Gly	synonymous_variant	synonymous	440	377	369	93.0233	93.0864	88.7019
G2163A	2163	G	A	E	p.Ala409Ala	synonymous_variant	synonymous	0	0	2	0	0	0.480769
G2166A	2166	G	A	E	p.Lys410Lys	synonymous_variant	synonymous	1	0	2	0.211416	0	0.480769
A2169G	2169	A	G	E	p.Arg411Arg	synonymous_variant	synonymous	1	0	0	0.211416	0	0
C2175T	2175	C	T	E	p.Ala413Ala	synonymous_variant	synonymous	70	65	56	14.7992	16.0494	13.4615
T2178C	2178	T	C	E	p.Ile414Ile	synonymous_variant	synonymous	0	0	1	0	0	0.240385
T2179C	2179	T	C	E	p.Leu415Leu	synonymous_variant	synonymous	0	0	1	0	0	0.240385
T2184C	2184	T	C	E	p.Gly416Gly	synonymous_variant	synonymous	2	1	0	0.422833	0.246914	0
C2187T	2187	C	T	E	p.Asp417Asp	synonymous_variant	synonymous	0	1	1	0	0.246914	0.240385
C2193T	2193	C	T	E	p.Ala419Ala	synonymous_variant	synonymous	87	88	92	18.3932	21.7284	22.1154
T2199C	2199	T	C	E	p.Asp421Asp	synonymous_variant	synonymous	87	87	91	18.3932	21.4815	21.875
T2202C	2202	T	C	E	p.Phe422Phe	synonymous_variant	synonymous	1	1	0	0.211416	0.246914	0
T2209C	2209	T	C	E	p.Leu425Leu	synonymous_variant	synonymous	87	87	92	18.3932	21.4815	22.1154
A2217G	2217	A	G	E	p.Gly427Gly	synonymous_variant	synonymous	0	0	1	0	0	0.240385
G2220A	2220	G	A	E	p.Val428Val	synonymous_variant	synonymous	2	0	0	0.422833	0	0
T2223C	2223	T	C	E	p.Phe429Phe	synonymous_variant	synonymous	86	87	92	18.1818	21.4815	22.1154
C2244T	2244	C	T	E	p.Leu436Leu	synonymous_variant	synonymous	0	1	0	0	0.246914	0
A2250G	2250	A	G	E	p.Gln438Gln	synonymous_variant	synonymous	1	0	0	0.211416	0	0
C2253T	2253	C	T	E	p.Val439Val	synonymous_variant	synonymous	2	0	0	0.422833	0	0
A2262T	2262	A	T	E	p.Ala442Ala	synonymous_variant	synonymous	1	0	0	0.211416	0	0
A2263G	2263	A	G	E	p.Ile443Val	missense_variant	non-synonymous	1	0	0	0.211416	0	0
T2266C	2266	T	C	E	p.Tyr444His	missense_variant	non-synonymous	0	1	0	0	0.246914	0
A2271G	2271	A	G	E	p.Gly445Gly	synonymous_variant	synonymous	473	405	416	100	100	100
T2274C	2274	T	C	E	p.Ala446Ala	synonymous_variant	synonymous	0	1	0	0	0.246914	0
T2274A	2274	T	A	E	p.Ala446Ala	synonymous_variant	synonymous	1	0	0	0.211416	0	0
T2283C	2283	T	C	E	p.Ser449Ser	synonymous_variant	synonymous	0	0	1	0	0	0.240385
T2289G	2289	T	G	E	p.Val451Val	synonymous_variant	synonymous	2	3	1	0.422833	0.740741	0.240385
T2289C	2289	T	C	E	p.Val451Val	synonymous_variant	synonymous	1	0	0	0.211416	0	0
T2298A	2298	T	A	E	p.Thr454Thr	synonymous_variant	synonymous	1	2	0	0.211416	0.493827	0
T2298C	2298	T	C	E	p.Thr454Thr	synonymous_variant	synonymous	0	0	1	0	0	0.240385
A2304G	2304	A	G	E	p.Lys456Lys	synonymous_variant	synonymous	0	0	1	0	0	0.240385
C2307T	2307	C	T	E	p.Ile457Ile	synonymous_variant	synonymous	2	0	1	0.422833	0	0.240385
T2318C	2318	T	C	E	p.Val461Ala	missense_variant	non-synonymous	0	1	1	0	0.246914	0.240385
C2319T	2319	C	T	E	p.Val461Val	synonymous_variant	synonymous	0	1	0	0	0.246914	0
A2320G	2320	A	G	E	p.Ile462Val	missense_variant	non-synonymous	473	402	415	100	99.2593	99.7596
T2322C	2322	T	C	E	p.Ile462Ile	synonymous_variant	synonymous	473	402	415	100	99.2593	99.7596
C2325T	2325	C	T	E	p.Ile463Ile	synonymous_variant	synonymous	1	0	0	0.211416	0	0
C2349T	2349	C	T	E	p.Arg471Arg	synonymous_variant	synonymous	72	72	84	15.222	17.7778	20.1923
C2355T	2355	C	T	E	p.Thr473Thr	synonymous_variant	synonymous	78	78	88	16.4905	19.2593	21.1538
C2359T	2359	C	T	E	p.Leu475Leu	synonymous_variant	synonymous	1	0	0	0.211416	0	0
G2361A	2361	G	A	E	p.Leu475Leu	synonymous_variant	synonymous	1	0	0	0.211416	0	0
G2361C	2361	G	C	E	p.Leu475Leu	synonymous_variant	synonymous	1	2	1	0.211416	0.493827	0.240385
G2367A	2367	G	A	E	p.Val477Val	synonymous_variant	synonymous	0	1	0	0	0.246914	0
A2368T	2368	A	T	E	p.Thr478Ser	missense_variant	non-synonymous	457	389	399	96.6173	96.0494	95.9135
A2370G	2370	A	G	E	p.Thr478Thr	synonymous_variant	synonymous	1	1	1	0.211416	0.246914	0.240385
C2371T	2371	C	T	E	p.Leu479Leu	synonymous_variant	synonymous	1	0	0	0.211416	0	0
A2373G	2373	A	G	E	p.Leu479Leu	synonymous_variant	synonymous	0	1	0	0	0.246914	0
A2376G	2376	A	G	E	p.Val480Val	synonymous_variant	synonymous	2	0	0	0.422833	0	0
G2379A	2379	G	A	E	p.Leu481Leu	synonymous_variant	synonymous	457	389	399	96.6173	96.0494	95.9135
G2380A	2380	G	A	E	p.Val482Met	missense_variant	non-synonymous	1	0	0	0.211416	0	0
G2382A	2382	G	A	E	p.Val482Val	synonymous_variant	synonymous	1	1	5	0.211416	0.246914	1.20192
A2386G	2386	A	G	E	p.Ile484Val	missense_variant	non-synonymous	79	78	88	16.7019	19.2593	21.1538
T2388C	2388	T	C	E	p.Ile484Ile	synonymous_variant	synonymous	454	385	395	95.9831	95.0617	94.9519
G2391A	2391	G	A	E	p.Val485Val	synonymous_variant	synonymous	0	0	1	0	0	0.240385
C2393T	2393	C	T	E	p.Thr486Ile	missense_variant	non-synonymous	1	0	0	0.211416	0	0
C2395T	2395	C	T	E	p.Leu487Leu	synonymous_variant	synonymous	455	381	390	96.1945	94.0741	93.75
G2397A	2397	G	A	E	p.Leu487Leu	synonymous_variant	synonymous	1	0	1	0.211416	0	0.240385
T2400C	2400	T	C	E	p.Tyr488Tyr	synonymous_variant	synonymous	2	0	0	0.422833	0	0
T2401C	2401	T	C	E	p.Leu489Leu	synonymous_variant	synonymous	1	0	0	0.211416	0	0
C2409T	2409	C	T	E	p.Val491Val	synonymous_variant	synonymous	457	389	399	96.6173	96.0494	95.9135
A2410G	2410	A	G	E	p.Met492Val	missense_variant	non-synonymous	1	0	0	0.211416	0	0
C2421T	2421	C	T	E	p.Ala775Ala	splice_region_variant&synonymous_variant	synonymous	4	4	7	0.845666	0.987654	1.68269
T2424C	2424	T	C	NS1	p.Asp1Asp	synonymous_variant	synonymous	1	1	2	0.211416	0.246914	0.480769
G2426C	2426	G	C	NS1	p.Ser2Thr	missense_variant	non-synonymous	1	0	0	0.211416	0	0
T2430C	2430	T	C	NS1	p.Gly3Gly	synonymous_variant	synonymous	0	0	1	0	0	0.240385
C2433T	2433	C	T	NS1	p.Cys4Cys	synonymous_variant	synonymous	0	1	0	0	0.246914	0
T2435C	2435	T	C	NS1	p.Val5Ala	missense_variant	non-synonymous	0	1	0	0	0.246914	0
C2442T	2442	C	T	NS1	p.Ser7Ser	synonymous_variant	synonymous	3	3	1	0.634249	0.740741	0.240385
A2447G	2447	A	G	NS1	p.Lys9Arg	missense_variant	non-synonymous	0	0	1	0	0	0.240385
C2451T	2451	C	T	NS1	p.Asn10Asn	synonymous_variant	synonymous	0	0	1	0	0	0.240385
A2454G	2454	A	G	NS1	p.Lys11Lys	synonymous_variant	synonymous	5	2	7	1.05708	0.493827	1.68269
A2457G	2457	A	G	NS1	p.Glu12Glu	synonymous_variant	synonymous	0	0	1	0	0	0.240385
C2458T	2458	C	T	NS1	p.Leu13Leu	synonymous_variant	synonymous	1	0	4	0.211416	0	0.961538
G2460A	2460	G	A	NS1	p.Leu13Leu	synonymous_variant	synonymous	1	0	0	0.211416	0	0
C2469T	2469	C	T	NS1	p.Gly16Gly	synonymous_variant	synonymous	0	1	0	0	0.246914	0
G2475C	2475	G	C	NS1	p.Gly18Gly	synonymous_variant	synonymous	1	0	0	0.211416	0	0
C2499T	2499	C	T	NS1	p.His26His	synonymous_variant	synonymous	0	2	4	0	0.493827	0.961538
A2508G	2508	A	G	NS1	p.Thr29Thr	synonymous_variant	synonymous	0	0	1	0	0	0.240385
C2517T	2517	C	T	NS1	p.Tyr32Tyr	synonymous_variant	synonymous	0	0	1	0	0	0.240385
G2520A	2520	G	A	NS1	p.Lys33Lys	synonymous_variant	synonymous	473	403	416	100	99.5062	100
C2523T	2523	C	T	NS1	p.Phe34Phe	synonymous_variant	synonymous	2	1	0	0.422833	0.246914	0
C2535T	2535	C	T	NS1	p.Ser38Ser	synonymous_variant	synonymous	1	0	0	0.211416	0	0
T2538C	2538	T	C	NS1	p.Pro39Pro	synonymous_variant	synonymous	1	0	0	0.211416	0	0
T2539G	2539	T	G	NS1	p.Ser40Ala	missense_variant	non-synonymous	1	0	0	0.211416	0	0
A2544G	2544	A	G	NS1	p.Lys41Lys	synonymous_variant	synonymous	470	401	412	99.3658	99.0123	99.0385
C2545T	2545	C	T	NS1	p.Leu42Leu	synonymous_variant	synonymous	0	0	1	0	0	0.240385
A2547G	2547	A	G	NS1	p.Leu42Leu	synonymous_variant	synonymous	95	92	102	20.0846	22.716	24.5192
T2556C	2556	T	C	NS1	p.Ala45Ala	synonymous_variant	synonymous	2	1	1	0.422833	0.246914	0.240385
C2559T	2559	C	T	NS1	p.Ile46Ile	synonymous_variant	synonymous	1	0	1	0.211416	0	0.240385
C2560G	2560	C	G	NS1	p.Gln47Glu	missense_variant	non-synonymous	1	0	0	0.211416	0	0
A2565G	2565	A	G	NS1	p.Lys48Lys	synonymous_variant	synonymous	470	403	415	99.3658	99.5062	99.7596
C2568T	2568	C	T	NS1	p.Ala49Ala	synonymous_variant	synonymous	470	400	409	99.3658	98.7654	98.3173
C2568A	2568	C	A	NS1	p.Ala49Ala	synonymous_variant	synonymous	0	0	1	0	0	0.240385
A2574G	2574	A	G	NS1	p.Glu51Glu	synonymous_variant	synonymous	1	0	0	0.211416	0	0
G2577A	2577	G	A	NS1	p.Glu52Glu	synonymous_variant	synonymous	469	399	413	99.1543	98.5185	99.2788
C2580T	2580	C	T	NS1	p.Gly53Gly	synonymous_variant	synonymous	0	0	2	0	0	0.480769
T2583C	2583	T	C	NS1	p.Ile54Ile	synonymous_variant	synonymous	0	1	0	0	0.246914	0
A2601G	2601	A	G	NS1	p.Val60Val	synonymous_variant	synonymous	1	2	1	0.211416	0.493827	0.240385
A2607G	2607	A	G	NS1	p.Arg62Arg	synonymous_variant	synonymous	0	1	0	0	0.246914	0
C2608T	2608	C	T	NS1	p.Leu63Leu	synonymous_variant	synonymous	1	0	0	0.211416	0	0
G2610A	2610	G	A	NS1	p.Leu63Leu	synonymous_variant	synonymous	1	0	2	0.211416	0	0.480769
G2619A	2619	G	A	NS1	p.Leu66Leu	synonymous_variant	synonymous	1	1	1	0.211416	0.246914	0.240385
A2631G	2631	A	G	NS1	p.Gln70Gln	synonymous_variant	synonymous	0	1	0	0	0.246914	0
A2635G	2635	A	G	NS1	p.Thr72Ala	missense_variant	non-synonymous	1	0	0	0.211416	0	0
C2638T	2638	C	T	NS1	p.Pro73Ser	missense_variant	non-synonymous	0	0	1	0	0	0.240385
C2639T	2639	C	T	NS1	p.Pro73Leu	missense_variant	non-synonymous	0	0	1	0	0	0.240385
A2640C	2640	A	C	NS1	p.Pro73Pro	synonymous_variant	synonymous	1	0	0	0.211416	0	0
T2644C	2644	T	C	NS1	p.Leu75Leu	synonymous_variant	synonymous	401	332	332	84.778	81.9753	79.8077
G2646A	2646	G	A	NS1	p.Leu75Leu	synonymous_variant	synonymous	0	1	0	0	0.246914	0
T2649C	2649	T	C	NS1	p.Asn76Asn	synonymous_variant	synonymous	1	1	2	0.211416	0.246914	0.480769
C2652T	2652	C	T	NS1	p.His77His	synonymous_variant	synonymous	0	1	1	0	0.246914	0.240385
T2655C	2655	T	C	NS1	p.Ile78Ile	synonymous_variant	synonymous	37	23	16	7.82241	5.67901	3.84615
T2659A	2659	T	A	NS1	p.Ser80Thr	missense_variant	non-synonymous	399	329	330	84.3552	81.2346	79.3269
T2667C	2667	T	C	NS1	p.Asn82Asn	synonymous_variant	synonymous	2	0	1	0.422833	0	0.240385
G2671A	2671	G	A	NS1	p.Val84Met	missense_variant	non-synonymous	1	0	0	0.211416	0	0
G2673A	2673	G	A	NS1	p.Val84Val	synonymous_variant	synonymous	400	332	330	84.5666	81.9753	79.3269
G2676A	2676	G	A	NS1	p.Lys85Lys	synonymous_variant	synonymous	1	0	0	0.211416	0	0
A2679G	2679	A	G	NS1	p.Leu86Leu	synonymous_variant	synonymous	1	1	2	0.211416	0.246914	0.480769
T2682C	2682	T	C	NS1	p.Thr87Thr	synonymous_variant	synonymous	70	61	53	14.7992	15.0617	12.7404
T2685C	2685	T	C	NS1	p.Ile88Ile	synonymous_variant	synonymous	402	331	332	84.9894	81.7284	79.8077
A2689G	2689	A	G	NS1	p.Thr90Ala	missense_variant	non-synonymous	0	1	0	0	0.246914	0
T2699C	2699	T	C	NS1	p.Ile93Thr	missense_variant	non-synonymous	1	0	0	0.211416	0	0
C2700T	2700	C	T	NS1	p.Ile93Ile	synonymous_variant	synonymous	86	82	87	18.1818	20.2469	20.9135
A2703G	2703	A	G	NS1	p.Lys94Lys	synonymous_variant	synonymous	0	1	0	0	0.246914	0
A2706T	2706	A	T	NS1	p.Gly95Gly	synonymous_variant	synonymous	1	0	0	0.211416	0	0
A2707G	2707	A	G	NS1	p.Ile96Val	missense_variant	non-synonymous	4	2	2	0.845666	0.493827	0.480769
C2709T	2709	C	T	NS1	p.Ile96Ile	synonymous_variant	synonymous	0	0	1	0	0	0.240385
T2730C	2730	T	C	NS1	p.Ser103Ser	synonymous_variant	synonymous	89	87	96	18.8161	21.4815	23.0769
C2731T	2731	C	T	NS1	p.Leu104Leu	synonymous_variant	synonymous	0	1	0	0	0.246914	0
C2734T	2734	C	T	NS1	p.Arg105Trp	missense_variant	non-synonymous	1	0	0	0.211416	0	0
T2739C	2739	T	C	NS1	p.Pro106Pro	synonymous_variant	synonymous	1	0	0	0.211416	0	0
G2742A	2742	G	A	NS1	p.Gln107Gln	synonymous_variant	synonymous	457	388	394	96.6173	95.8025	94.7115
C2745T	2745	C	T	NS1	p.Pro108Pro	synonymous_variant	synonymous	71	64	62	15.0106	15.8025	14.9038
A2746G	2746	A	G	NS1	p.Thr109Ala	missense_variant	non-synonymous	1	0	1	0.211416	0	0.240385
C2752T	2752	C	T	NS1	p.Leu111Leu	synonymous_variant	synonymous	0	0	2	0	0	0.480769
T2753TG	2753	T	TG	NS1	p.Lys112fs	frameshift_variant	non-synonymous	1	0	0	0.211416	0	0
A2756G	2756	A	G	NS1	p.Lys112Arg	missense_variant	non-synonymous	6	2	1	1.2685	0.493827	0.240385
T2760C	2760	T	C	NS1	p.Tyr113Tyr	synonymous_variant	synonymous	458	388	393	96.8288	95.8025	94.4712
A2763T	2763	A	T	NS1	p.Ser114Ser	synonymous_variant	synonymous	457	386	392	96.6173	95.3086	94.2308
A2763C	2763	A	C	NS1	p.Ser114Ser	synonymous_variant	synonymous	1	2	1	0.211416	0.493827	0.240385
A2769G	2769	A	G	NS1	p.Lys116Lys	synonymous_variant	synonymous	0	0	1	0	0	0.240385
A2770G	2770	A	G	NS1	p.Thr117Ala	missense_variant	non-synonymous	458	388	393	96.8288	95.8025	94.4712
A2772G	2772	A	G	NS1	p.Thr117Thr	synonymous_variant	synonymous	1	0	0	0.211416	0	0
C2778A	2778	C	A	NS1	p.Gly119Gly	synonymous_variant	synonymous	0	0	1	0	0	0.240385
A2781G	2781	A	G	NS1	p.Lys120Lys	synonymous_variant	synonymous	1	0	0	0.211416	0	0
A2784G	2784	A	G	NS1	p.Ala121Ala	synonymous_variant	synonymous	457	387	392	96.6173	95.5556	94.2308
T2794C	2794	T	C	NS1	p.Ser125Pro	missense_variant	non-synonymous	0	0	1	0	0	0.240385
T2796C	2796	T	C	NS1	p.Ser125Ser	synonymous_variant	synonymous	87	84	93	18.3932	20.7407	22.3558
G2800GA	2800	G	GA	NS1	p.Ser128fs	frameshift_variant	non-synonymous	1	0	0	0.211416	0	0
G2802A	2802	G	A	NS1	p.Glu127Glu	synonymous_variant	synonymous	0	1	1	0	0.246914	0.240385
G2802C	2802	G	C	NS1	p.Glu127Asp	missense_variant	non-synonymous	2	0	0	0.422833	0	0
G2802GC	2802	G	GC	NS1	p.Ser128fs	frameshift_variant	non-synonymous	0	0	2	0	0	0.480769
T2803C	2803	T	C	NS1	p.Ser128Pro	missense_variant	non-synonymous	87	84	91	18.3932	20.7407	21.875
C2804T	2804	C	T	NS1	p.Ser128Phe	missense_variant	non-synonymous	454	385	387	95.9831	95.0617	93.0288
CT2804C	2804	CT	C	NS1	p.His129fs	frameshift_variant	non-synonymous	1	0	2	0.211416	0	0.480769
T2808C	2808	T	C	NS1	p.His129His	synonymous_variant	synonymous	4	10	5	0.845666	2.46914	1.20192
C2811T	2811	C	T	NS1	p.Asn130Asn	synonymous_variant	synonymous	0	1	0	0	0.246914	0
G2814C	2814	G	C	NS1	p.Gln131His	missense_variant	non-synonymous	87	83	93	18.3932	20.4938	22.3558
G2814T	2814	G	T	NS1	p.Gln131His	missense_variant	non-synonymous	0	1	0	0	0.246914	0
C2817T	2817	C	T	NS1	p.Thr132Thr	synonymous_variant	synonymous	1	0	0	0.211416	0	0
C2835G	2835	C	G	NS1	p.Pro138Pro	synonymous_variant	synonymous	1	0	0	0.211416	0	0
C2843T	2843	C	T	NS1	p.Ala141Val	missense_variant	non-synonymous	0	0	1	0	0	0.240385
A2844G	2844	A	G	NS1	p.Ala141Ala	synonymous_variant	synonymous	0	2	0	0	0.493827	0
A2847G	2847	A	G	NS1	p.Glu142Glu	synonymous_variant	synonymous	0	0	1	0	0	0.240385
C2850T	2850	C	T	NS1	p.Cys143Cys	synonymous_variant	synonymous	437	368	360	92.389	90.8642	86.5385
C2853T	2853	C	T	NS1	p.Pro144Pro	synonymous_variant	synonymous	2	4	1	0.422833	0.987654	0.240385
C2856T	2856	C	T	NS1	p.Asn145Asn	synonymous_variant	synonymous	433	363	354	91.5433	89.6296	85.0962
A2857T	2857	A	T	NS1	p.Thr146Ser	missense_variant	non-synonymous	1	0	0	0.211416	0	0
A2857G	2857	A	G	NS1	p.Thr146Ala	missense_variant	non-synonymous	0	0	1	0	0	0.240385
C2858T	2858	C	T	NS1	p.Thr146Ile	missense_variant	non-synonymous	2	1	3	0.422833	0.246914	0.721154
A2859G	2859	A	G	NS1	p.Thr146Thr	synonymous_variant	synonymous	1	0	0	0.211416	0	0
A2859T	2859	A	T	NS1	p.Thr146Thr	synonymous_variant	synonymous	1	0	0	0.211416	0	0
T2862C	2862	T	C	NS1	p.Asn147Asn	synonymous_variant	synonymous	2	1	1	0.422833	0.246914	0.240385
A2865G	2865	A	G	NS1	p.Arg148Arg	synonymous_variant	synonymous	1	0	0	0.211416	0	0
T2868C	2868	T	C	NS1	p.Ala149Ala	synonymous_variant	synonymous	3	6	8	0.634249	1.48148	1.92308
T2874C	2874	T	C	NS1	p.Asn151Asn	synonymous_variant	synonymous	437	373	367	92.389	92.0988	88.2212
G2877A	2877	G	A	NS1	p.Ser152Ser	synonymous_variant	synonymous	439	373	366	92.8118	92.0988	87.9808
T2878C	2878	T	C	NS1	p.Leu153Leu	synonymous_variant	synonymous	438	373	367	92.6004	92.0988	88.2212
G2880A	2880	G	A	NS1	p.Leu153Leu	synonymous_variant	synonymous	439	373	367	92.8118	92.0988	88.2212
A2883G	2883	A	G	NS1	p.Glu154Glu	synonymous_variant	synonymous	71	76	78	15.0106	18.7654	18.75
T2886A	2886	T	A	NS1	p.Val155Val	synonymous_variant	synonymous	0	0	1	0	0	0.240385
T2895C	2895	T	C	NS1	p.Tyr158Tyr	synonymous_variant	synonymous	2	2	1	0.422833	0.493827	0.240385
C2898T	2898	C	T	NS1	p.Gly159Gly	synonymous_variant	synonymous	1	0	0	0.211416	0	0
A2904G	2904	A	G	NS1	p.Gly161Gly	synonymous_variant	synonymous	1	0	0	0.211416	0	0
A2907G	2907	A	G	NS1	p.Val162Val	synonymous_variant	synonymous	3	0	0	0.634249	0	0
C2910T	2910	C	T	NS1	p.Phe163Phe	synonymous_variant	synonymous	1	0	0	0.211416	0	0
C2913T	2913	C	T	NS1	p.Thr164Thr	synonymous_variant	synonymous	2	3	1	0.422833	0.740741	0.240385
C2916T	2916	C	T	NS1	p.Thr165Thr	synonymous_variant	synonymous	70	75	78	14.7992	18.5185	18.75
T2919C	2919	T	C	NS1	p.Asn166Asn	synonymous_variant	synonymous	437	371	364	92.389	91.6049	87.5
C2926T	2926	C	T	NS1	p.Leu169Leu	synonymous_variant	synonymous	0	1	0	0	0.246914	0
T2927TG	2927	T	TG	NS1	p.Leu171fs	frameshift_variant	non-synonymous	0	0	1	0	0	0.240385
A2928G	2928	A	G	NS1	p.Leu169Leu	synonymous_variant	synonymous	439	373	366	92.8118	92.0988	87.9808
A2930G	2930	A	G	NS1	p.Lys170Arg	missense_variant	non-synonymous	2	2	1	0.422833	0.493827	0.240385
A2931G	2931	A	G	NS1	p.Lys170Lys	synonymous_variant	synonymous	1	0	0	0.211416	0	0
A2936G	2936	A	G	NS1	p.Lys172Arg	missense_variant	non-synonymous	0	0	1	0	0	0.240385
A2942G	2942	A	G	NS1	p.Lys174Arg	missense_variant	non-synonymous	71	76	78	15.0106	18.7654	18.75
A2943G	2943	A	G	NS1	p.Lys174Lys	synonymous_variant	synonymous	71	76	78	15.0106	18.7654	18.75
G2946A	2946	G	A	NS1	p.Gln175Gln	synonymous_variant	synonymous	0	1	0	0	0.246914	0
G2950A	2950	G	A	NS1	p.Val177Ile	missense_variant	non-synonymous	0	1	0	0	0.246914	0
T2951C	2951	T	C	NS1	p.Val177Ala	missense_variant	non-synonymous	1	0	1	0.211416	0	0.240385
A2952G	2952	A	G	NS1	p.Val177Val	synonymous_variant	synonymous	2	0	0	0.422833	0	0
T2954C	2954	T	C	NS1	p.Phe178Ser	missense_variant	non-synonymous	71	76	77	15.0106	18.7654	18.5096
T2954A	2954	T	A	NS1	p.Phe178Tyr	missense_variant	non-synonymous	0	0	1	0	0	0.240385
C2955T	2955	C	T	NS1	p.Phe178Phe	synonymous_variant	synonymous	61	63	60	12.8964	15.5556	14.4231
C2958T	2958	C	T	NS1	p.Cys179Cys	synonymous_variant	synonymous	71	76	78	15.0106	18.7654	18.75
A2967G	2967	A	G	NS1	p.Lys182Lys	synonymous_variant	synonymous	1	1	0	0.211416	0.246914	0
A2976G	2976	A	G	NS1	p.Ser185Ser	synonymous_variant	synonymous	3	1	2	0.634249	0.246914	0.480769
G2979A	2979	G	A	NS1	p.Ala186Ala	synonymous_variant	synonymous	431	368	361	91.1205	90.8642	86.7788
G2979T	2979	G	T	NS1	p.Ala186Ala	synonymous_variant	synonymous	0	1	1	0	0.246914	0.240385
C2982T	2982	C	T	NS1	p.Ala187Ala	synonymous_variant	synonymous	1	0	0	0.211416	0	0
C2982A	2982	C	A	NS1	p.Ala187Ala	synonymous_variant	synonymous	0	1	1	0	0.246914	0.240385
A2983G	2983	A	G	NS1	p.Ile188Val	missense_variant	non-synonymous	0	1	0	0	0.246914	0
T3006C	3006	T	C	NS1	p.His195His	synonymous_variant	synonymous	86	83	96	18.1818	20.4938	23.0769
T3012C	3012	T	C	NS1	p.Asp197Asp	synonymous_variant	synonymous	15	19	34	3.17125	4.69136	8.17308
T3018C	3018	T	C	NS1	p.Gly199Gly	synonymous_variant	synonymous	0	1	0	0	0.246914	0
T3021C	3021	T	C	NS1	p.Tyr200Tyr	synonymous_variant	synonymous	2	1	3	0.422833	0.246914	0.721154
A3027G	3027	A	G	NS1	p.Ile202Met	missense_variant	non-synonymous	0	0	1	0	0	0.240385
T3033C	3033	T	C	NS1	p.Ser204Ser	synonymous_variant	synonymous	473	403	415	100	99.5062	99.7596
C3039T	3039	C	T	NS1	p.Leu206Leu	synonymous_variant	synonymous	0	1	1	0	0.246914	0.240385
T3042C	3042	T	C	NS1	p.Asn207Asn	synonymous_variant	synonymous	0	1	0	0	0.246914	0
C3045T	3045	C	T	NS1	p.Asp208Asp	synonymous_variant	synonymous	0	2	0	0	0.493827	0
A3048G	3048	A	G	NS1	p.Thr209Thr	synonymous_variant	synonymous	0	0	1	0	0	0.240385
G3054A	3054	G	A	NS1	p.Lys211Lys	synonymous_variant	synonymous	0	2	2	0	0.493827	0.480769
A3057T	3057	A	T	NS1	p.Ile212Ile	synonymous_variant	synonymous	95	93	104	20.0846	22.963	25
G3060A	3060	G	A	NS1	p.Glu213Glu	synonymous_variant	synonymous	5	4	11	1.05708	0.987654	2.64423
C3066T	3066	C	T	NS1	p.Ala215Ala	synonymous_variant	synonymous	1	0	0	0.211416	0	0
T3069C	3069	T	C	NS1	p.Ser216Ser	synonymous_variant	synonymous	95	93	104	20.0846	22.963	25
C3072T	3072	C	T	NS1	p.Phe217Phe	synonymous_variant	synonymous	469	402	412	99.1543	99.2593	99.0385
T3075C	3075	T	C	NS1	p.Ile218Ile	synonymous_variant	synonymous	0	0	1	0	0	0.240385
A3078G	3078	A	G	NS1	p.Glu219Glu	synonymous_variant	synonymous	2	1	0	0.422833	0.246914	0
G3079A	3079	G	A	NS1	p.Val220Ile	missense_variant	non-synonymous	0	0	1	0	0	0.240385
T3081C	3081	T	C	NS1	p.Val220Val	synonymous_variant	synonymous	3	0	0	0.634249	0	0
A3086G	3086	A	G	NS1	p.Asn222Ser	missense_variant	non-synonymous	472	403	416	99.7886	99.5062	100
C3087T	3087	C	T	NS1	p.Asn222Asn	synonymous_variant	synonymous	1	0	0	0.211416	0	0
C3093T	3093	C	T	NS1	p.His224His	synonymous_variant	synonymous	1	2	0	0.211416	0.493827	0
A3099T	3099	A	T	NS1	p.Pro226Pro	synonymous_variant	synonymous	13	14	21	2.74841	3.45679	5.04808
A3099G	3099	A	G	NS1	p.Pro226Pro	synonymous_variant	synonymous	0	0	1	0	0	0.240385
A3102G	3102	A	G	NS1	p.Lys227Lys	synonymous_variant	synonymous	470	403	414	99.3658	99.5062	99.5192
C3111T	3111	C	T	NS1	p.Thr230Thr	synonymous_variant	synonymous	94	92	103	19.8732	22.716	24.7596
C3120T	3120	C	T	NS1	p.Ser233Ser	synonymous_variant	synonymous	465	395	411	98.3087	97.5309	98.7981
T3123C	3123	T	C	NS1	p.Asn234Asn	synonymous_variant	synonymous	0	1	0	0	0.246914	0
C3130T	3130	C	T	NS1	p.Leu237Leu	synonymous_variant	synonymous	0	1	0	0	0.246914	0
T3131C	3131	T	C	NS1	p.Leu237Pro	missense_variant	non-synonymous	1	0	0	0.211416	0	0
A3135G	3135	A	G	NS1	p.Glu238Glu	synonymous_variant	synonymous	0	1	0	0	0.246914	0
A3136G	3136	A	G	NS1	p.Ser239Gly	missense_variant	non-synonymous	1	0	0	0.211416	0	0
A3145G	3145	A	G	NS1	p.Ile242Val	missense_variant	non-synonymous	1	0	0	0.211416	0	0
T3150C	3150	T	C	NS1	p.Ile243Ile	synonymous_variant	synonymous	0	0	1	0	0	0.240385
T3159C	3159	T	C	NS1	p.Asn246Asn	synonymous_variant	synonymous	0	1	0	0	0.246914	0
C3160T	3160	C	T	NS1	p.Leu247Phe	missense_variant	non-synonymous	466	403	414	98.5201	99.5062	99.5192
C3160A	3160	C	A	NS1	p.Leu247Ile	missense_variant	non-synonymous	1	0	0	0.211416	0	0
C3162T	3162	C	T	NS1	p.Leu247Leu	synonymous_variant	synonymous	469	403	414	99.1543	99.5062	99.5192
T3165A	3165	T	A	NS1	p.Ala248Ala	synonymous_variant	synonymous	94	92	103	19.8732	22.716	24.7596
A3168G	3168	A	G	NS1	p.Gly249Gly	synonymous_variant	synonymous	94	91	102	19.8732	22.4691	24.5192
G3174A	3174	G	A	NS1	p.Val251Val	synonymous_variant	synonymous	1	1	0	0.211416	0.246914	0
T3177A	3177	T	A	NS1	p.Ser252Ser	synonymous_variant	synonymous	469	403	415	99.1543	99.5062	99.7596
C3183T	3183	C	T	NS1	p.His254His	synonymous_variant	synonymous	1	0	1	0.211416	0	0.240385
C3186T	3186	C	T	NS1	p.Asn255Asn	synonymous_variant	synonymous	18	22	37	3.8055	5.4321	8.89423
T3187C	3187	T	C	NS1	p.Tyr256His	missense_variant	non-synonymous	1	0	0	0.211416	0	0
T3189C	3189	T	C	NS1	p.Tyr256Tyr	synonymous_variant	synonymous	92	92	101	19.4503	22.716	24.2788
C3198T	3198	C	T	NS1	p.Gly259Gly	synonymous_variant	synonymous	1	0	0	0.211416	0	0
C3201T	3201	C	T	NS1	p.Tyr260Tyr	synonymous_variant	synonymous	469	403	415	99.1543	99.5062	99.7596
A3203G	3203	A	G	NS1	p.His261Arg	missense_variant	non-synonymous	0	0	1	0	0	0.240385
T3212C	3212	T	C	NS1	p.Ile264Thr	missense_variant	non-synonymous	469	403	415	99.1543	99.5062	99.7596
A3213G	3213	A	G	NS1	p.Ile264Met	missense_variant	non-synonymous	469	402	415	99.1543	99.2593	99.7596
A3214G	3214	A	G	NS1	p.Thr265Ala	missense_variant	non-synonymous	469	403	415	99.1543	99.5062	99.7596
A3219G	3219	A	G	NS1	p.Gly266Gly	synonymous_variant	synonymous	0	1	2	0	0.246914	0.480769
A3222C	3222	A	C	NS1	p.Pro267Pro	synonymous_variant	synonymous	467	401	408	98.7315	99.0123	98.0769
A3222T	3222	A	T	NS1	p.Pro267Pro	synonymous_variant	synonymous	2	2	6	0.422833	0.493827	1.44231
T3234C	3234	T	C	NS1	p.Gly271Gly	synonymous_variant	synonymous	469	403	415	99.1543	99.5062	99.7596
A3236G	3236	A	G	NS1	p.Lys272Arg	missense_variant	non-synonymous	93	88	95	19.6617	21.7284	22.8365
G3237A	3237	G	A	NS1	p.Lys272Lys	synonymous_variant	synonymous	94	91	102	19.8732	22.4691	24.5192
T3240C	3240	T	C	NS1	p.Leu273Leu	synonymous_variant	synonymous	0	1	0	0	0.246914	0
G3243A	3243	G	A	NS1	p.Glu274Glu	synonymous_variant	synonymous	2	2	2	0.422833	0.493827	0.480769
C3249T	3249	C	T	NS1	p.Asp276Asp	synonymous_variant	synonymous	1	4	8	0.211416	0.987654	1.92308
T3252C	3252	T	C	NS1	p.Phe277Phe	synonymous_variant	synonymous	1	0	0	0.211416	0	0
G3253A	3253	G	A	NS1	p.Asp278Asn	missense_variant	non-synonymous	0	1	0	0	0.246914	0
A3254G	3254	A	G	NS1	p.Asp278Gly	missense_variant	non-synonymous	0	0	1	0	0	0.240385
T3256C	3256	T	C	NS1	p.Phe279Leu	missense_variant	non-synonymous	0	1	0	0	0.246914	0
A3270T	3270	A	T	NS1	p.Thr283Thr	synonymous_variant	synonymous	203	173	184	42.9175	42.716	44.2308
A3270C	3270	A	C	NS1	p.Thr283Thr	synonymous_variant	synonymous	91	71	62	19.2389	17.5309	14.9038
G3276T	3276	G	T	NS1	p.Val285Val	synonymous_variant	synonymous	1	0	0	0.211416	0	0
G3276A	3276	G	A	NS1	p.Val285Val	synonymous_variant	synonymous	0	1	0	0	0.246914	0
A3279G	3279	A	G	NS1	p.Val286Val	synonymous_variant	synonymous	472	404	414	99.7886	99.7531	99.5192
A3283G	3283	A	G	NS1	p.Thr288Ala	missense_variant	non-synonymous	0	0	1	0	0	0.240385
T3285C	3285	T	C	NS1	p.Thr288Thr	synonymous_variant	synonymous	1	0	0	0.211416	0	0
G3288A	3288	G	A	NS1	p.Glu289Glu	synonymous_variant	synonymous	467	400	413	98.7315	98.7654	99.2788
G3289A	3289	G	A	NS1	p.Asp290Asn	missense_variant	non-synonymous	0	1	0	0	0.246914	0
C3294T	3294	C	T	NS1	p.Cys291Cys	synonymous_variant	synonymous	472	404	412	99.7886	99.7531	99.0385
A3303G	3303	A	G	NS1	p.Arg294Arg	synonymous_variant	synonymous	0	0	1	0	0	0.240385
C3309T	3309	C	T	NS1	p.Pro296Pro	synonymous_variant	synonymous	0	2	1	0	0.493827	0.240385
T3312C	3312	T	C	NS1	p.Ser297Ser	synonymous_variant	synonymous	469	402	413	99.1543	99.2593	99.2788
T3313C	3313	T	C	NS1	p.Leu298Leu	synonymous_variant	synonymous	6	1	1	1.2685	0.246914	0.240385
G3315A	3315	G	A	NS1	p.Leu298Leu	synonymous_variant	synonymous	472	405	415	99.7886	100	99.7596
C3324T	3324	C	T	NS1	p.Thr301Thr	synonymous_variant	synonymous	471	403	415	99.5772	99.5062	99.7596
T3327A	3327	T	A	NS1	p.Thr302Thr	synonymous_variant	synonymous	0	0	1	0	0	0.240385
T3327C	3327	T	C	NS1	p.Thr302Thr	synonymous_variant	synonymous	1	0	0	0.211416	0	0
C3330T	3330	C	T	NS1	p.Ala303Ala	synonymous_variant	synonymous	472	405	415	99.7886	100	99.7596
A3336G	3336	A	G	NS1	p.Gly305Gly	synonymous_variant	synonymous	0	1	0	0	0.246914	0
C3342T	3342	C	T	NS1	p.Leu307Leu	synonymous_variant	synonymous	3	0	0	0.634249	0	0
A3343G	3343	A	G	NS1	p.Ile308Val	missense_variant	non-synonymous	0	0	1	0	0	0.240385
A3346G	3346	A	G	NS1	p.Thr309Ala	missense_variant	non-synonymous	1	0	0	0.211416	0	0
C3357T	3357	C	T	NS1	p.Cys312Cys	synonymous_variant	synonymous	0	1	0	0	0.246914	0
A3375G	3375	A	G	NS1	p.Leu318Leu	synonymous_variant	synonymous	2	0	1	0.422833	0	0.240385
G3381A	3381	G	A	NS1	p.Pro320Pro	synonymous_variant	synonymous	0	1	0	0	0.246914	0
C3382T	3382	C	T	NS1	p.Leu321Leu	synonymous_variant	synonymous	0	1	1	0	0.246914	0.240385
A3384G	3384	A	G	NS1	p.Leu321Leu	synonymous_variant	synonymous	0	0	1	0	0	0.240385
A3387G	3387	A	G	NS1	p.Arg322Arg	synonymous_variant	synonymous	441	380	385	93.2347	93.8272	92.5481
G3392A	3392	G	A	NS1	p.Arg324Lys	missense_variant	non-synonymous	1	0	0	0.211416	0	0
A3393G	3393	A	G	NS1	p.Arg324Arg	synonymous_variant	synonymous	2	0	0	0.422833	0	0
G3399A	3399	G	A	NS1	p.Glu326Glu	synonymous_variant	synonymous	2	0	3	0.422833	0	0.721154
G3399T	3399	G	T	NS1	p.Glu326Asp	missense_variant	non-synonymous	1	0	0	0.211416	0	0
T3402C	3402	T	C	NS1	p.Asp327Asp	synonymous_variant	synonymous	0	0	1	0	0	0.240385
G3405A	3405	G	A	NS1	p.Gly328Gly	synonymous_variant	synonymous	439	381	388	92.8118	94.0741	93.2692
C3408T	3408	C	T	NS1	p.Cys329Cys	synonymous_variant	synonymous	0	1	0	0	0.246914	0
C3414T	3414	C	T	NS1	p.Tyr331Tyr	synonymous_variant	synonymous	438	381	388	92.6004	94.0741	93.2692
G3417A	3417	G	A	NS1	p.Gly332Gly	synonymous_variant	synonymous	74	76	81	15.6448	18.7654	19.4712
C3426T	3426	C	T	NS1	p.Ile335Ile	synonymous_variant	synonymous	0	0	1	0	0	0.240385
A3432C	3432	A	C	NS1	p.Pro337Pro	synonymous_variant	synonymous	2	0	0	0.422833	0	0
T3433G	3433	T	G	NS1	p.Leu338Val	missense_variant	non-synonymous	1	0	0	0.211416	0	0
G3438A	3438	G	A	NS1	p.Lys339Lys	synonymous_variant	synonymous	442	381	388	93.4461	94.0741	93.2692
A3442G	3442	A	G	NS1	p.Lys341Glu	missense_variant	non-synonymous	1	0	1	0.211416	0	0.240385
A3444G	3444	A	G	NS1	p.Lys341Lys	synonymous_variant	synonymous	1	1	0	0.211416	0.246914	0
G3450A	3450	G	A	NS1	p.Glu343Glu	synonymous_variant	synonymous	0	0	1	0	0	0.240385
T3453C	3453	T	C	NS1	p.Asn344Asn	synonymous_variant	synonymous	71	75	80	15.0106	18.5185	19.2308
G3456A	3456	G	A	NS1	p.Leu345Leu	synonymous_variant	synonymous	2	0	1	0.422833	0	0.240385
A3461G	3461	A	G	NS1	p.Asn347Ser	missense_variant	non-synonymous	1	1	0	0.211416	0.246914	0
C3462T	3462	C	T	NS1	p.Asn347Asn	synonymous_variant	synonymous	1	2	0	0.211416	0.493827	0
C3465T	3465	C	T	NS1	p.Ser348Ser	synonymous_variant	synonymous	441	379	385	93.2347	93.5802	92.5481
T3466C	3466	T	C	NS1	p.Leu349Leu	synonymous_variant	synonymous	1	0	0	0.211416	0	0
C3473T	3473	C	T	NS1	p.Thr351Ile	missense_variant	non-synonymous	1	0	0	0.211416	0	0
T3477C	3477	T	C	NS1	p.Ala1127Ala	splice_region_variant&synonymous_variant	synonymous	442	380	388	93.4461	93.8272	93.2692
T3483C	3483	T	C	NS2A	p.His2His	synonymous_variant	synonymous	1	3	5	0.211416	0.740741	1.20192
G3486A	3486	G	A	NS2A	p.Gly3Gly	synonymous_variant	synonymous	441	381	388	93.2347	94.0741	93.2692
G3490A	3490	G	A	NS2A	p.Val5Ile	missense_variant	non-synonymous	441	381	388	93.2347	94.0741	93.2692
C3492T	3492	C	T	NS2A	p.Val5Val	synonymous_variant	synonymous	437	377	385	92.389	93.0864	92.5481
C3495T	3495	C	T	NS2A	p.Asp6Asp	synonymous_variant	synonymous	0	0	1	0	0	0.240385
C3498T	3498	C	T	NS2A	p.Asn7Asn	synonymous_variant	synonymous	1	0	0	0.211416	0	0
T3501C	3501	T	C	NS2A	p.Phe8Phe	synonymous_variant	synonymous	74	76	77	15.6448	18.7654	18.5096
C3505T	3505	C	T	NS2A	p.Leu10Leu	synonymous_variant	synonymous	0	0	4	0	0	0.961538
A3507G	3507	A	G	NS2A	p.Leu10Leu	synonymous_variant	synonymous	2	2	6	0.422833	0.493827	1.44231
A3510G	3510	A	G	NS2A	p.Gly11Gly	synonymous_variant	synonymous	1	0	0	0.211416	0	0
A3519G	3519	A	G	NS2A	p.Gly14Gly	synonymous_variant	synonymous	0	1	0	0	0.246914	0
A3525T	3525	A	T	NS2A	p.Ala16Ala	synonymous_variant	synonymous	2	1	5	0.422833	0.246914	1.20192
T3526C	3526	T	C	NS2A	p.Leu17Leu	synonymous_variant	synonymous	1	0	0	0.211416	0	0
T3529C	3529	T	C	NS2A	p.Phe18Leu	missense_variant	non-synonymous	0	1	0	0	0.246914	0
C3531T	3531	C	T	NS2A	p.Phe18Phe	synonymous_variant	synonymous	0	0	1	0	0	0.240385
C3532T	3532	C	T	NS2A	p.Leu19Leu	synonymous_variant	synonymous	1	1	0	0.211416	0.246914	0
C3532A	3532	C	A	NS2A	p.Leu19Met	missense_variant	non-synonymous	1	0	0	0.211416	0	0
G3534A	3534	G	A	NS2A	p.Leu19Leu	synonymous_variant	synonymous	1	0	0	0.211416	0	0
G3537A	3537	G	A	NS2A	p.Glu20Glu	synonymous_variant	synonymous	439	376	387	92.8118	92.8395	93.0288
A3540G	3540	A	G	NS2A	p.Glu21Glu	synonymous_variant	synonymous	74	76	81	15.6448	18.7654	19.4712
T3546C	3546	T	C	NS2A	p.Leu23Leu	synonymous_variant	synonymous	0	1	0	0	0.246914	0
A3547C	3547	A	C	NS2A	p.Arg24Arg	synonymous_variant	synonymous	0	1	0	0	0.246914	0
G3549A	3549	G	A	NS2A	p.Arg24Arg	synonymous_variant	synonymous	74	76	81	15.6448	18.7654	19.4712
A3574G	3574	A	G	NS2A	p.Ile33Val	missense_variant	non-synonymous	1	0	1	0.211416	0	0.240385
T3575C	3575	T	C	NS2A	p.Ile33Thr	missense_variant	non-synonymous	0	1	0	0	0.246914	0
C3577T	3577	C	T	NS2A	p.Leu34Leu	synonymous_variant	synonymous	469	399	413	99.1543	98.5185	99.2788
C3577G	3577	C	G	NS2A	p.Leu34Val	missense_variant	non-synonymous	1	0	0	0.211416	0	0
C3580T	3580	C	T	NS2A	p.Leu35Leu	synonymous_variant	synonymous	0	1	0	0	0.246914	0
G3586A	3586	G	A	NS2A	p.Ala37Thr	missense_variant	non-synonymous	0	1	0	0	0.246914	0
A3588T	3588	A	T	NS2A	p.Ala37Ala	synonymous_variant	synonymous	0	1	0	0	0.246914	0
T3591C	3591	T	C	NS2A	p.Val38Val	synonymous_variant	synonymous	472	404	415	99.7886	99.7531	99.7596
T3592G	3592	T	G	NS2A	p.Ser39Ala	missense_variant	non-synonymous	77	71	66	16.2791	17.5309	15.8654
T3594C	3594	T	C	NS2A	p.Ser39Ser	synonymous_variant	synonymous	0	1	0	0	0.246914	0
T3597C	3597	T	C	NS2A	p.Phe40Phe	synonymous_variant	synonymous	470	405	413	99.3658	100	99.2788
G3598A	3598	G	A	NS2A	p.Val41Met	missense_variant	non-synonymous	1	0	0	0.211416	0	0
G3600A	3600	G	A	NS2A	p.Val41Val	synonymous_variant	synonymous	0	1	0	0	0.246914	0
A3601G	3601	A	G	NS2A	p.Thr42Ala	missense_variant	non-synonymous	0	0	1	0	0	0.240385
C3602T	3602	C	T	NS2A	p.Thr42Ile	missense_variant	non-synonymous	1	0	0	0.211416	0	0
A3603G	3603	A	G	NS2A	p.Thr42Thr	synonymous_variant	synonymous	0	0	1	0	0	0.240385
T3604C	3604	T	C	NS2A	p.Leu43Leu	synonymous_variant	synonymous	1	1	0	0.211416	0.246914	0
C3609T	3609	C	T	NS2A	p.Ile44Ile	synonymous_variant	synonymous	1	1	0	0.211416	0.246914	0
G3615A	3615	G	A	NS2A	p.Gly46Gly	synonymous_variant	synonymous	0	1	0	0	0.246914	0
G3621A	3621	G	A	NS2A	p.Met48Ile	missense_variant	non-synonymous	0	0	1	0	0	0.240385
T3626C	3626	T	C	NS2A	p.Phe50Ser	missense_variant	non-synonymous	1	0	0	0.211416	0	0
T3627C	3627	T	C	NS2A	p.Phe50Phe	synonymous_variant	synonymous	1	0	0	0.211416	0	0
A3628C	3628	A	C	NS2A	p.Arg51Arg	synonymous_variant	synonymous	473	405	416	100	100	100
G3629A	3629	G	A	NS2A	p.Arg51Lys	missense_variant	non-synonymous	0	1	0	0	0.246914	0
C3633T	3633	C	T	NS2A	p.Asp52Asp	synonymous_variant	synonymous	470	404	415	99.3658	99.7531	99.7596
C3634T	3634	C	T	NS2A	p.Leu53Leu	synonymous_variant	synonymous	472	404	416	99.7886	99.7531	100
G3636A	3636	G	A	NS2A	p.Leu53Leu	synonymous_variant	synonymous	0	0	1	0	0	0.240385
A3639G	3639	A	G	NS2A	p.Gly54Gly	synonymous_variant	synonymous	473	403	416	100	99.5062	100
T3644C	3644	T	C	NS2A	p.Val56Ala	missense_variant	non-synonymous	1	0	0	0.211416	0	0
G3648A	3648	G	A	NS2A	p.Met57Ile	missense_variant	non-synonymous	0	1	0	0	0.246914	0
T3651C	3651	T	C	NS2A	p.Val58Val	synonymous_variant	synonymous	470	400	411	99.3658	98.7654	98.7981
A3652G	3652	A	G	NS2A	p.Met59Val	missense_variant	non-synonymous	1	0	0	0.211416	0	0
A3657G	3657	A	G	NS2A	p.Val60Val	synonymous_variant	synonymous	472	405	415	99.7886	100	99.7596
C3663T	3663	C	T	NS2A	p.Ala62Ala	synonymous_variant	synonymous	470	405	415	99.3658	100	99.7596
T3666C	3666	T	C	NS2A	p.Thr63Thr	synonymous_variant	synonymous	1	0	0	0.211416	0	0
C3678A	3678	C	A	NS2A	p.Asp67Glu	missense_variant	non-synonymous	1	0	1	0.211416	0	0.240385
T3684C	3684	T	C	NS2A	p.Gly69Gly	synonymous_variant	synonymous	17	20	34	3.59408	4.93827	8.17308
A3685G	3685	A	G	NS2A	p.Met70Val	missense_variant	non-synonymous	1	0	0	0.211416	0	0
A3685C	3685	A	C	NS2A	p.Met70Leu	missense_variant	non-synonymous	1	0	0	0.211416	0	0
T3696C	3696	T	C	NS2A	p.Thr73Thr	synonymous_variant	synonymous	95	91	104	20.0846	22.4691	25
T3702C	3702	T	C	NS2A	p.Leu75Leu	synonymous_variant	synonymous	0	1	2	0	0.246914	0.480769
T3702G	3702	T	G	NS2A	p.Leu75Leu	synonymous_variant	synonymous	0	1	0	0	0.246914	0
C3705T	3705	C	T	NS2A	p.Ala76Ala	synonymous_variant	synonymous	0	1	0	0	0.246914	0
C3706T	3706	C	T	NS2A	p.Leu77Leu	synonymous_variant	synonymous	1	0	0	0.211416	0	0
A3708G	3708	A	G	NS2A	p.Leu77Leu	synonymous_variant	synonymous	0	0	1	0	0	0.240385
C3709T	3709	C	T	NS2A	p.Leu78Leu	synonymous_variant	synonymous	469	403	416	99.1543	99.5062	100
A3711G	3711	A	G	NS2A	p.Leu78Leu	synonymous_variant	synonymous	0	0	1	0	0	0.240385
C3717T	3717	C	T	NS2A	p.Ala80Ala	synonymous_variant	synonymous	2	4	9	0.422833	0.987654	2.16346
T3719A	3719	T	A	NS2A	p.Phe81Tyr	missense_variant	non-synonymous	13	15	21	2.74841	3.7037	5.04808
C3720T	3720	C	T	NS2A	p.Phe81Phe	synonymous_variant	synonymous	3	0	0	0.634249	0	0
A3723G	3723	A	G	NS2A	p.Lys82Lys	synonymous_variant	synonymous	467	401	413	98.7315	99.0123	99.2788
G3724A	3724	G	A	NS2A	p.Val83Ile	missense_variant	non-synonymous	1	1	0	0.211416	0.246914	0
C3726T	3726	C	T	NS2A	p.Val83Val	synonymous_variant	synonymous	2	3	1	0.422833	0.740741	0.240385
T3735C	3735	T	C	NS2A	p.Thr86Thr	synonymous_variant	synonymous	1	0	0	0.211416	0	0
T3736C	3736	T	C	NS2A	p.Phe87Leu	missense_variant	non-synonymous	1	0	0	0.211416	0	0
T3738C	3738	T	C	NS2A	p.Phe87Phe	synonymous_variant	synonymous	0	0	1	0	0	0.240385
C3740T	3740	C	T	NS2A	p.Ala88Val	missense_variant	non-synonymous	2	0	0	0.422833	0	0
A3741T	3741	A	T	NS2A	p.Ala88Ala	synonymous_variant	synonymous	1	2	2	0.211416	0.493827	0.480769
G3742A	3742	G	A	NS2A	p.Ala89Thr	missense_variant	non-synonymous	0	1	0	0	0.246914	0
T3744C	3744	T	C	NS2A	p.Ala89Ala	synonymous_variant	synonymous	1	2	0	0.211416	0.493827	0
A3750G	3750	A	G	NS2A	p.Leu91Leu	synonymous_variant	synonymous	95	89	99	20.0846	21.9753	23.7981
C3753T	3753	C	T	NS2A	p.Leu92Leu	synonymous_variant	synonymous	0	0	1	0	0	0.240385
T3754C	3754	T	C	NS2A	p.Leu93Leu	synonymous_variant	synonymous	1	0	0	0.211416	0	0
G3756A	3756	G	A	NS2A	p.Leu93Leu	synonymous_variant	synonymous	470	404	416	99.3658	99.7531	100
G3758A	3758	G	A	NS2A	p.Arg94Lys	missense_variant	non-synonymous	0	0	1	0	0	0.240385
A3761G	3761	A	G	NS2A	p.Lys95Arg	missense_variant	non-synonymous	1	1	1	0.211416	0.246914	0.240385
G3762A	3762	G	A	NS2A	p.Lys95Lys	synonymous_variant	synonymous	0	0	1	0	0	0.240385
C3763T	3763	C	T	NS2A	p.Leu96Leu	synonymous_variant	synonymous	0	3	0	0	0.740741	0
G3765T	3765	G	T	NS2A	p.Leu96Leu	synonymous_variant	synonymous	0	0	1	0	0	0.240385
C3768T	3768	C	T	NS2A	p.Thr97Thr	synonymous_variant	synonymous	0	1	0	0	0.246914	0
A3777G	3777	A	G	NS2A	p.Glu100Glu	synonymous_variant	synonymous	1	0	0	0.211416	0	0
T3778C	3778	T	C	NS2A	p.Leu101Leu	synonymous_variant	synonymous	1	1	2	0.211416	0.246914	0.480769
G3786A	3786	G	A	NS2A	p.Met103Ile	missense_variant	non-synonymous	6	2	6	1.2685	0.493827	1.44231
A3787G	3787	A	G	NS2A	p.Thr104Ala	missense_variant	non-synonymous	0	0	1	0	0	0.240385
T3789C	3789	T	C	NS2A	p.Thr104Thr	synonymous_variant	synonymous	470	402	415	99.3658	99.2593	99.7596
T3792C	3792	T	C	NS2A	p.Thr105Thr	synonymous_variant	synonymous	470	404	416	99.3658	99.7531	100
A3798G	3798	A	G	NS2A	p.Gly107Gly	synonymous_variant	synonymous	1	0	0	0.211416	0	0
T3801C	3801	T	C	NS2A	p.Ile108Ile	synonymous_variant	synonymous	95	91	104	20.0846	22.4691	25
T3803C	3803	T	C	NS2A	p.Val109Ala	missense_variant	non-synonymous	14	14	21	2.95983	3.45679	5.04808
A3804G	3804	A	G	NS2A	p.Val109Val	synonymous_variant	synonymous	0	0	1	0	0	0.240385
C3807T	3807	C	T	NS2A	p.Leu110Leu	synonymous_variant	synonymous	1	0	0	0.211416	0	0
C3810T	3810	C	T	NS2A	p.Leu111Leu	synonymous_variant	synonymous	0	0	1	0	0	0.240385
C3813T	3813	C	T	NS2A	p.Ser112Ser	synonymous_variant	synonymous	95	92	104	20.0846	22.716	25
T3840C	3840	T	C	NS2A	p.Leu121Leu	synonymous_variant	synonymous	5	3	11	1.05708	0.740741	2.64423
G3843A	3843	G	A	NS2A	p.Glu122Glu	synonymous_variant	synonymous	473	404	416	100	99.7531	100
T3844C	3844	T	C	NS2A	p.Leu123Leu	synonymous_variant	synonymous	95	92	104	20.0846	22.716	25
T3852C	3852	T	C	NS2A	p.Asp125Asp	synonymous_variant	synonymous	473	405	415	100	100	99.7596
G3855C	3855	G	C	NS2A	p.Ala126Ala	synonymous_variant	synonymous	1	1	0	0.211416	0.246914	0
T3856C	3856	T	C	NS2A	p.Leu127Leu	synonymous_variant	synonymous	80	74	78	16.9133	18.2716	18.75
A3858G	3858	A	G	NS2A	p.Leu127Leu	synonymous_variant	synonymous	472	405	415	99.7886	100	99.7596
C3861T	3861	C	T	NS2A	p.Ala128Ala	synonymous_variant	synonymous	472	405	416	99.7886	100	100
A3864G	3864	A	G	NS2A	p.Leu129Leu	synonymous_variant	synonymous	470	404	416	99.3658	99.7531	100
C3867G	3867	C	G	NS2A	p.Gly130Gly	synonymous_variant	synonymous	472	404	416	99.7886	99.7531	100
C3867A	3867	C	A	NS2A	p.Gly130Gly	synonymous_variant	synonymous	0	1	0	0	0.246914	0
T3875C	3875	T	C	NS2A	p.Val133Ala	missense_variant	non-synonymous	2	0	0	0.422833	0	0
C3876T	3876	C	T	NS2A	p.Val133Val	synonymous_variant	synonymous	95	93	103	20.0846	22.963	24.7596
C3879T	3879	C	T	NS2A	p.Leu134Leu	synonymous_variant	synonymous	1	0	0	0.211416	0	0
A3881G	3881	A	G	NS2A	p.Lys135Arg	missense_variant	non-synonymous	0	1	4	0	0.246914	0.961538
A3882G	3882	A	G	NS2A	p.Lys135Lys	synonymous_variant	synonymous	1	0	0	0.211416	0	0
G3885A	3885	G	A	NS2A	p.Met136Ile	missense_variant	non-synonymous	472	403	415	99.7886	99.5062	99.7596
G3885T	3885	G	T	NS2A	p.Met136Ile	missense_variant	non-synonymous	1	1	1	0.211416	0.246914	0.240385
G3888A	3888	G	A	NS2A	p.Val137Val	synonymous_variant	synonymous	471	405	416	99.5772	100	100
A3889C	3889	A	C	NS2A	p.Arg138Arg	synonymous_variant	synonymous	0	1	0	0	0.246914	0
T3894C	3894	T	C	NS2A	p.Asn139Asn	synonymous_variant	synonymous	472	405	413	99.7886	100	99.2788
A3909G	3909	A	G	NS2A	p.Gln144Gln	synonymous_variant	synonymous	2	0	3	0.422833	0	0.721154
T3910C	3910	T	C	NS2A	p.Leu145Leu	synonymous_variant	synonymous	471	403	415	99.5772	99.5062	99.7596
G3912A	3912	G	A	NS2A	p.Leu145Leu	synonymous_variant	synonymous	473	403	415	100	99.5062	99.7596
T3917C	3917	T	C	NS2A	p.Val147Ala	missense_variant	non-synonymous	0	1	0	0	0.246914	0
T3921C	3921	T	C	NS2A	p.Thr148Thr	synonymous_variant	synonymous	1	1	0	0.211416	0.246914	0
C3924T	3924	C	T	NS2A	p.Ile149Ile	synonymous_variant	synonymous	1	0	1	0.211416	0	0.240385
C3929T	3929	C	T	NS2A	p.Ala151Val	missense_variant	non-synonymous	0	0	1	0	0	0.240385
T3930C	3930	T	C	NS2A	p.Ala151Ala	synonymous_variant	synonymous	1	0	0	0.211416	0	0
T3934C	3934	T	C	NS2A	p.Leu153Leu	synonymous_variant	synonymous	0	1	0	0	0.246914	0
A3945T	3945	A	T	NS2A	p.Pro156Pro	synonymous_variant	synonymous	1	0	0	0.211416	0	0
C3948T	3948	C	T	NS2A	p.Asn157Asn	synonymous_variant	synonymous	446	386	390	94.2918	95.3086	93.75
A3951G	3951	A	G	NS2A	p.Ala158Ala	synonymous_variant	synonymous	0	1	0	0	0.246914	0
G3954A	3954	G	A	NS2A	p.Val159Val	synonymous_variant	synonymous	1	1	0	0.211416	0.246914	0
A3955G	3955	A	G	NS2A	p.Ile160Val	missense_variant	non-synonymous	1	0	0	0.211416	0	0
A3962G	3962	A	G	NS2A	p.Gln162Arg	missense_variant	non-synonymous	52	55	45	10.9937	13.5802	10.8173
A3969T	3969	A	T	NS2A	p.Ala164Ala	synonymous_variant	synonymous	1	0	0	0.211416	0	0
A3974G	3974	A	G	NS2A	p.Lys166Arg	missense_variant	non-synonymous	0	1	0	0	0.246914	0
G3978A	3978	G	A	NS2A	p.Val167Val	synonymous_variant	synonymous	0	0	1	0	0	0.240385
T3981C	3981	T	C	NS2A	p.Ser168Ser	synonymous_variant	synonymous	443	384	390	93.6575	94.8148	93.75
A3987G	3987	A	G	NS2A	p.Thr170Thr	synonymous_variant	synonymous	2	3	2	0.422833	0.740741	0.480769
A3988G	3988	A	G	NS2A	p.Ile171Val	missense_variant	non-synonymous	440	381	388	93.0233	94.0741	93.2692
T3989C	3989	T	C	NS2A	p.Ile171Thr	missense_variant	non-synonymous	439	381	387	92.8118	94.0741	93.0288
A3990G	3990	A	G	NS2A	p.Ile171Met	missense_variant	non-synonymous	0	0	1	0	0	0.240385
T3991C	3991	T	C	NS2A	p.Leu172Leu	synonymous_variant	synonymous	443	384	390	93.6575	94.8148	93.75
T4001C	4001	T	C	NS2A	p.Val175Ala	missense_variant	non-synonymous	1	0	0	0.211416	0	0
G4002A	4002	G	A	NS2A	p.Val175Val	synonymous_variant	synonymous	0	0	1	0	0	0.240385
C4005T	4005	C	T	NS2A	p.Ser176Ser	synonymous_variant	synonymous	1	0	0	0.211416	0	0
T4008C	4008	T	C	NS2A	p.Val177Val	synonymous_variant	synonymous	1	1	0	0.211416	0.246914	0
T4008A	4008	T	A	NS2A	p.Val177Val	synonymous_variant	synonymous	1	0	0	0.211416	0	0
C4011T	4011	C	T	NS2A	p.Ser178Ser	synonymous_variant	synonymous	0	1	0	0	0.246914	0
C4015T	4015	C	T	NS2A	p.Leu180Leu	synonymous_variant	synonymous	0	0	1	0	0	0.240385
G4017A	4017	G	A	NS2A	p.Leu180Leu	synonymous_variant	synonymous	1	0	0	0.211416	0	0
C4020T	4020	C	T	NS2A	p.Leu181Leu	synonymous_variant	synonymous	64	73	70	13.5307	18.0247	16.8269
T4021C	4021	T	C	NS2A	p.Leu182Leu	synonymous_variant	synonymous	2	0	2	0.422833	0	0.480769
A4023G	4023	A	G	NS2A	p.Leu182Leu	synonymous_variant	synonymous	2	1	0	0.422833	0.246914	0
A4026G	4026	A	G	NS2A	p.Thr183Thr	synonymous_variant	synonymous	1	0	1	0.211416	0	0.240385
C4029T	4029	C	T	NS2A	p.Ser184Ser	synonymous_variant	synonymous	440	380	388	93.0233	93.8272	93.2692
T4030G	4030	T	G	NS2A	p.Ser185Ala	missense_variant	non-synonymous	0	0	1	0	0	0.240385
G4035A	4035	G	A	NS2A	p.Gln186Gln	synonymous_variant	synonymous	2	0	0	0.422833	0	0
A4038G	4038	A	G	NS2A	p.Gln187Gln	synonymous_variant	synonymous	442	381	389	93.4461	94.0741	93.5096
A4042G	4042	A	G	NS2A	p.Thr189Ala	missense_variant	non-synonymous	0	1	0	0	0.246914	0
A4044G	4044	A	G	NS2A	p.Thr189Thr	synonymous_variant	synonymous	440	382	389	93.0233	94.321	93.5096
T4047C	4047	T	C	NS2A	p.Asp190Asp	synonymous_variant	synonymous	1	0	0	0.211416	0	0
T4057C	4057	T	C	NS2A	p.Leu194Leu	synonymous_variant	synonymous	377	311	312	79.704	76.7901	75
A4059G	4059	A	G	NS2A	p.Leu194Leu	synonymous_variant	synonymous	378	312	312	79.9154	77.037	75
A4069G	4069	A	G	NS2A	p.Ile198Val	missense_variant	non-synonymous	1	0	0	0.211416	0	0
T4070C	4070	T	C	NS2A	p.Ile198Thr	missense_variant	non-synonymous	0	1	0	0	0.246914	0
C4071T	4071	C	T	NS2A	p.Ile198Ile	synonymous_variant	synonymous	26	28	23	5.49683	6.91358	5.52885
T4077C	4077	T	C	NS2A	p.Gly200Gly	synonymous_variant	synonymous	83	87	97	17.5476	21.4815	23.3173
C4080T	4080	C	T	NS2A	p.Leu201Leu	synonymous_variant	synonymous	83	86	96	17.5476	21.2346	23.0769
C4080A	4080	C	A	NS2A	p.Leu201Leu	synonymous_variant	synonymous	0	0	1	0	0	0.240385
T4083C	4083	T	C	NS2A	p.Asn202Asn	synonymous_variant	synonymous	0	0	1	0	0	0.240385
T4092C	4092	T	C	NS2A	p.Ala205Ala	synonymous_variant	synonymous	467	403	412	98.7315	99.5062	99.0385
T4092A	4092	T	A	NS2A	p.Ala205Ala	synonymous_variant	synonymous	0	1	1	0	0.246914	0.240385
T4095C	4095	T	C	NS2A	p.Ile206Ile	synonymous_variant	synonymous	0	1	0	0	0.246914	0
T4098C	4098	T	C	NS2A	p.Phe207Phe	synonymous_variant	synonymous	90	92	101	19.0275	22.716	24.2788
C4099T	4099	C	T	NS2A	p.Leu208Leu	synonymous_variant	synonymous	467	404	413	98.7315	99.7531	99.2788
C4110T	4110	C	T	NS2A	p.Leu211Leu	synonymous_variant	synonymous	1	0	0	0.211416	0	0
A4116G	4116	A	G	NS2A	p.Arg213Arg	synonymous_variant	synonymous	1	0	0	0.211416	0	0
C4119T	4119	C	T	NS2A	p.Thr214Thr	synonymous_variant	synonymous	466	402	413	98.5201	99.2593	99.2788
G4121A	4121	G	A	NS2A	p.Ser215Asn	missense_variant	non-synonymous	1	0	0	0.211416	0	0
C4122T	4122	C	T	NS2A	p.Ser215Ser	synonymous_variant	synonymous	1	1	1	0.211416	0.246914	0.240385
A4124G	4124	A	G	NS2A	p.Lys216Arg	missense_variant	non-synonymous	0	0	3	0	0	0.721154
G4125A	4125	G	A	NS2A	p.Lys216Lys	synonymous_variant	synonymous	1	0	0	0.211416	0	0
A4129C	4129	A	C	NS2A	p.Arg1345Arg	splice_region_variant&synonymous_variant	synonymous	0	0	1	0	0	0.240385
C4134T	4134	C	T	NS2B	p.Ser1Ser	synonymous_variant	synonymous	1	0	0	0.211416	0	0
T4141C	4141	T	C	NS2B	p.Leu4Leu	synonymous_variant	synonymous	472	405	416	99.7886	100	100
G4149A	4149	G	A	NS2B	p.Glu6Glu	synonymous_variant	synonymous	2	1	1	0.422833	0.246914	0.240385
T4152C	4152	T	C	NS2B	p.Ala7Ala	synonymous_variant	synonymous	0	1	0	0	0.246914	0
A4153G	4153	A	G	NS2B	p.Ile8Val	missense_variant	non-synonymous	2	0	0	0.422833	0	0
C4155T	4155	C	T	NS2B	p.Ile8Ile	synonymous_variant	synonymous	463	404	412	97.8858	99.7531	99.0385
T4179C	4179	T	C	NS2B	p.Ile16Ile	synonymous_variant	synonymous	1	1	0	0.211416	0.246914	0
T4180C	4180	T	C	NS2B	p.Leu17Leu	synonymous_variant	synonymous	0	0	1	0	0	0.240385
C4185T	4185	C	T	NS2B	p.Ala18Ala	synonymous_variant	synonymous	69	68	60	14.5877	16.7901	14.4231
T4188C	4188	T	C	NS2B	p.Ser19Ser	synonymous_variant	synonymous	1	0	0	0.211416	0	0
C4190CT	4190	C	CT	NS2B	p.Leu21fs	frameshift_variant	non-synonymous	0	0	1	0	0	0.240385
T4191C	4191	T	C	NS2B	p.Ser20Ser	synonymous_variant	synonymous	1	0	0	0.211416	0	0
C4192T	4192	C	T	NS2B	p.Leu21Phe	missense_variant	non-synonymous	453	397	401	95.7717	98.0247	96.3942
C4195T	4195	C	T	NS2B	p.Leu22Leu	synonymous_variant	synonymous	455	399	407	96.1945	98.5185	97.8365
A4197G	4197	A	G	NS2B	p.Leu22Leu	synonymous_variant	synonymous	1	0	0	0.211416	0	0
A4200G	4200	A	G	NS2B	p.Lys23Lys	synonymous_variant	synonymous	456	400	407	96.4059	98.7654	97.8365
T4203C	4203	T	C	NS2B	p.Asn24Asn	synonymous_variant	synonymous	1	1	0	0.211416	0.246914	0
T4206C	4206	T	C	NS2B	p.Asp25Asp	synonymous_variant	synonymous	453	397	403	95.7717	98.0247	96.875
T4208C	4208	T	C	NS2B	p.Ile26Thr	missense_variant	non-synonymous	1	0	0	0.211416	0	0
T4209C	4209	T	C	NS2B	p.Ile26Ile	synonymous_variant	synonymous	1	0	2	0.211416	0	0.480769
A4224G	4224	A	G	NS2B	p.Pro31Pro	synonymous_variant	synonymous	0	0	3	0	0	0.721154
A4224T	4224	A	T	NS2B	p.Pro31Pro	synonymous_variant	synonymous	0	0	1	0	0	0.240385
T4225C	4225	T	C	NS2B	p.Leu32Leu	synonymous_variant	synonymous	10	16	23	2.11416	3.95062	5.52885
T4229C	4229	T	C	NS2B	p.Val33Ala	missense_variant	non-synonymous	1	0	0	0.211416	0	0
GA4235G	4235	GA	G	NS2B	p.Leu37fs	frameshift_variant	non-synonymous	1	4	4	0.211416	0.987654	0.961538
A4236G	4236	A	G	NS2B	p.Gly35Gly	synonymous_variant	synonymous	0	0	4	0	0	0.961538
G4239A	4239	G	A	NS2B	p.Gly36Gly	synonymous_variant	synonymous	1	0	0	0.211416	0	0
C4242T	4242	C	T	NS2B	p.Leu37Leu	synonymous_variant	synonymous	455	399	407	96.1945	98.5185	97.8365
C4245T	4245	C	T	NS2B	p.Leu38Leu	synonymous_variant	synonymous	0	1	1	0	0.246914	0.240385
C4254T	4254	C	T	NS2B	p.Cys41Cys	synonymous_variant	synonymous	448	400	402	94.7146	98.7654	96.6346
C4257T	4257	C	T	NS2B	p.Tyr42Tyr	synonymous_variant	synonymous	0	1	0	0	0.246914	0
T4259C	4259	T	C	NS2B	p.Val43Ala	missense_variant	non-synonymous	0	0	1	0	0	0.240385
T4266C	4266	T	C	NS2B	p.Thr45Thr	synonymous_variant	synonymous	0	1	0	0	0.246914	0
C4270A	4270	C	A	NS2B	p.Arg47Arg	synonymous_variant	synonymous	456	400	407	96.4059	98.7654	97.8365
C4277T	4277	C	T	NS2B	p.Ala49Val	missense_variant	non-synonymous	1	1	0	0.211416	0.246914	0
C4278T	4278	C	T	NS2B	p.Ala49Ala	synonymous_variant	synonymous	453	400	407	95.7717	98.7654	97.8365
C4278G	4278	C	G	NS2B	p.Ala49Ala	synonymous_variant	synonymous	1	0	0	0.211416	0	0
C4278A	4278	C	A	NS2B	p.Ala49Ala	synonymous_variant	synonymous	1	0	0	0.211416	0	0
T4281C	4281	T	C	NS2B	p.Asp50Asp	synonymous_variant	synonymous	1	0	2	0.211416	0	0.480769
T4282C	4282	T	C	NS2B	p.Leu51Leu	synonymous_variant	synonymous	0	1	1	0	0.246914	0.240385
C4288T	4288	C	T	NS2B	p.Leu53Leu	synonymous_variant	synonymous	1	4	8	0.211416	0.987654	1.92308
G4290A	4290	G	A	NS2B	p.Leu53Leu	synonymous_variant	synonymous	0	0	1	0	0	0.240385
G4293A	4293	G	A	NS2B	p.Glu54Glu	synonymous_variant	synonymous	0	1	0	0	0.246914	0
G4295A	4295	G	A	NS2B	p.Arg55Lys	missense_variant	non-synonymous	1	0	0	0.211416	0	0
A4296G	4296	A	G	NS2B	p.Arg55Arg	synonymous_variant	synonymous	0	0	1	0	0	0.240385
G4297A	4297	G	A	NS2B	p.Ala56Thr	missense_variant	non-synonymous	1	0	0	0.211416	0	0
A4299T	4299	A	T	NS2B	p.Ala56Ala	synonymous_variant	synonymous	85	89	95	17.9704	21.9753	22.8365
G4300A	4300	G	A	NS2B	p.Ala57Thr	missense_variant	non-synonymous	1	0	0	0.211416	0	0
C4302T	4302	C	T	NS2B	p.Ala57Ala	synonymous_variant	synonymous	455	400	407	96.1945	98.7654	97.8365
T4305C	4305	T	C	NS2B	p.Asp58Asp	synonymous_variant	synonymous	85	89	95	17.9704	21.9753	22.8365
G4306A	4306	G	A	NS2B	p.Val59Ile	missense_variant	non-synonymous	85	87	95	17.9704	21.4815	22.8365
C4308A	4308	C	A	NS2B	p.Val59Val	synonymous_variant	synonymous	85	89	95	17.9704	21.9753	22.8365
A4310G	4310	A	G	NS2B	p.Lys60Arg	missense_variant	non-synonymous	85	89	95	17.9704	21.9753	22.8365
A4317G	4317	A	G	NS2B	p.Glu62Glu	synonymous_variant	synonymous	0	1	0	0	0.246914	0
C4320A	4320	C	A	NS2B	p.Asp63Glu	missense_variant	non-synonymous	367	310	312	77.5899	76.5432	75
C4320G	4320	C	G	NS2B	p.Asp63Glu	missense_variant	non-synonymous	1	0	0	0.211416	0	0
A4348G	4348	A	G	NS2B	p.Ile73Val	missense_variant	non-synonymous	9	7	4	1.90275	1.7284	0.961538
C4350T	4350	C	T	NS2B	p.Ile73Ile	synonymous_variant	synonymous	95	93	104	20.0846	22.963	25
C4351T	4351	C	T	NS2B	p.Leu74Leu	synonymous_variant	synonymous	95	91	101	20.0846	22.4691	24.2788
A4356G	4356	A	G	NS2B	p.Ser75Ser	synonymous_variant	synonymous	470	404	416	99.3658	99.7531	100
A4360G	4360	A	G	NS2B	p.Thr77Ala	missense_variant	non-synonymous	2	4	9	0.422833	0.987654	2.16346
A4362G	4362	A	G	NS2B	p.Thr77Thr	synonymous_variant	synonymous	2	0	0	0.422833	0	0
A4368G	4368	A	G	NS2B	p.Ser79Ser	synonymous_variant	synonymous	472	404	416	99.7886	99.7531	100
A4371G	4371	A	G	NS2B	p.Glu80Glu	synonymous_variant	synonymous	1	0	0	0.211416	0	0
T4377C	4377	T	C	NS2B	p.Gly82Gly	synonymous_variant	synonymous	471	404	414	99.5772	99.7531	99.5192
C4380T	4380	C	T	NS2B	p.Ser83Ser	synonymous_variant	synonymous	0	1	0	0	0.246914	0
T4384G	4384	T	G	NS2B	p.Ser85Ala	missense_variant	non-synonymous	0	1	0	0	0.246914	0
A4387G	4387	A	G	NS2B	p.Ile86Val	missense_variant	non-synonymous	0	1	2	0	0.246914	0.480769
A4394G	4394	A	G	NS2B	p.Asn88Ser	missense_variant	non-synonymous	0	1	1	0	0.246914	0.240385
A4398G	4398	A	G	NS2B	p.Glu89Glu	synonymous_variant	synonymous	1	0	0	0.211416	0	0
G4401A	4401	G	A	NS2B	p.Glu90Glu	synonymous_variant	synonymous	472	405	416	99.7886	100	100
A4409T	4409	A	T	NS2B	p.Gln93Leu	missense_variant	non-synonymous	0	1	0	0	0.246914	0
A4413G	4413	A	G	NS2B	p.Thr94Thr	synonymous_variant	synonymous	1	0	0	0.211416	0	0
C4414T	4414	C	T	NS2B	p.Leu95Leu	synonymous_variant	synonymous	0	1	0	0	0.246914	0
C4419A	4419	C	A	NS2B	p.Thr96Thr	synonymous_variant	synonymous	0	0	1	0	0	0.240385
C4425G	4425	C	G	NS2B	p.Leu98Leu	synonymous_variant	synonymous	469	401	414	99.1543	99.0123	99.5192
C4425T	4425	C	T	NS2B	p.Leu98Leu	synonymous_variant	synonymous	2	3	1	0.422833	0.740741	0.240385
A4431G	4431	A	G	NS2B	p.Arg100Arg	synonymous_variant	synonymous	0	1	1	0	0.246914	0.240385
T4438C	4438	T	C	NS2B	p.Leu103Leu	synonymous_variant	synonymous	78	78	84	16.4905	19.2593	20.1923
C4449A	4449	C	A	NS2B	p.Ile106Ile	synonymous_variant	synonymous	454	388	394	95.9831	95.8025	94.7115
T4464C	4464	T	C	NS2B	p.Pro111Pro	synonymous_variant	synonymous	78	78	84	16.4905	19.2593	20.1923
A4467G	4467	A	G	NS2B	p.Val112Val	synonymous_variant	synonymous	78	78	84	16.4905	19.2593	20.1923
A4470G	4470	A	G	NS2B	p.Ser113Ser	synonymous_variant	synonymous	1	0	0	0.211416	0	0
A4473T	4473	A	T	NS2B	p.Ile114Ile	synonymous_variant	synonymous	1	0	0	0.211416	0	0
C4479T	4479	C	T	NS2B	p.Ile116Ile	synonymous_variant	synonymous	1	0	0	0.211416	0	0
A4488T	4488	A	T	NS2B	p.Ala119Ala	synonymous_variant	synonymous	453	388	395	95.7717	95.8025	94.9519
C4498T	4498	C	T	NS2B	p.Leu123Leu	synonymous_variant	synonymous	1	0	1	0.211416	0	0.240385
G4500A	4500	G	A	NS2B	p.Leu123Leu	synonymous_variant	synonymous	1	0	0	0.211416	0	0
G4512A	4512	G	A	NS2B	p.Lys127Lys	synonymous_variant	synonymous	452	384	394	95.5603	94.8148	94.7115
A4515G	4515	A	G	NS2B	p.Lys128Lys	synonymous_variant	synonymous	0	1	0	0	0.246914	0
A4518G	4518	A	G	NS2B	p.Gln129Gln	synonymous_variant	synonymous	1	3	5	0.211416	0.740741	1.20192
G4521A	4521	G	A	NS2B	p.Arg1475Arg	splice_region_variant&synonymous_variant	synonymous	78	78	84	16.4905	19.2593	20.1923
A4530G	4530	A	G	NS3	p.Val3Val	synonymous_variant	synonymous	0	1	4	0	0.246914	0.961538
T4531C	4531	T	C	NS3	p.Leu4Leu	synonymous_variant	synonymous	0	1	0	0	0.246914	0
G4533A	4533	G	A	NS3	p.Leu4Leu	synonymous_variant	synonymous	2	0	1	0.422833	0	0.240385
T4539C	4539	T	C	NS3	p.Asp6Asp	synonymous_variant	synonymous	0	0	1	0	0	0.240385
T4542C	4542	T	C	NS3	p.Val7Val	synonymous_variant	synonymous	451	387	394	95.3488	95.5556	94.7115
T4545C	4545	T	C	NS3	p.Pro8Pro	synonymous_variant	synonymous	0	1	0	0	0.246914	0
A4548G	4548	A	G	NS3	p.Ser9Ser	synonymous_variant	synonymous	1	2	5	0.211416	0.493827	1.20192
C4551T	4551	C	T	NS3	p.Pro10Pro	synonymous_variant	synonymous	454	388	396	95.9831	95.8025	95.1923
C4557T	4557	C	T	NS3	p.Pro12Pro	synonymous_variant	synonymous	453	386	393	95.7717	95.3086	94.4712
A4558G	4558	A	G	NS3	p.Met13Val	missense_variant	non-synonymous	455	389	396	96.1945	96.0494	95.1923
G4560A	4560	G	A	NS3	p.Met13Ile	missense_variant	non-synonymous	0	0	2	0	0	0.480769
G4562A	4562	G	A	NS3	p.Gly14Glu	missense_variant	non-synonymous	1	1	2	0.211416	0.246914	0.480769
A4563G	4563	A	G	NS3	p.Gly14Gly	synonymous_variant	synonymous	0	1	0	0	0.246914	0
A4565G	4565	A	G	NS3	p.Lys15Arg	missense_variant	non-synonymous	452	384	392	95.5603	94.8148	94.2308
G4566A	4566	G	A	NS3	p.Lys15Lys	synonymous_variant	synonymous	0	1	0	0	0.246914	0
T4569C	4569	T	C	NS3	p.Ala16Ala	synonymous_variant	synonymous	454	389	396	95.9831	96.0494	95.1923
T4569A	4569	T	A	NS3	p.Ala16Ala	synonymous_variant	synonymous	1	0	0	0.211416	0	0
C4573T	4573	C	T	NS3	p.Leu18Leu	synonymous_variant	synonymous	2	0	3	0.422833	0	0.721154
T4581A	4581	T	A	NS3	p.Asp20Glu	missense_variant	non-synonymous	1	1	0	0.211416	0.246914	0
T4581C	4581	T	C	NS3	p.Asp20Asp	synonymous_variant	synonymous	1	0	0	0.211416	0	0
G4585A	4585	G	A	NS3	p.Ala22Thr	missense_variant	non-synonymous	1	0	0	0.211416	0	0
C4587T	4587	C	T	NS3	p.Ala22Ala	synonymous_variant	synonymous	2	0	1	0.422833	0	0.240385
T4590C	4590	T	C	NS3	p.Tyr23Tyr	synonymous_variant	synonymous	1	0	0	0.211416	0	0
T4596C	4596	T	C	NS3	p.Ile25Ile	synonymous_variant	synonymous	78	78	84	16.4905	19.2593	20.1923
C4629A	4629	C	A	NS3	p.Ile36Ile	synonymous_variant	synonymous	84	82	87	17.759	20.2469	20.9135
C4635T	4635	C	T	NS3	p.Ala38Ala	synonymous_variant	synonymous	2	0	0	0.422833	0	0
T4641C	4641	T	C	NS3	p.Val40Val	synonymous_variant	synonymous	467	401	410	98.7315	99.0123	98.5577
C4644T	4644	C	T	NS3	p.Tyr41Tyr	synonymous_variant	synonymous	0	0	3	0	0	0.721154
A4656T	4656	A	T	NS3	p.Thr45Thr	synonymous_variant	synonymous	469	400	409	99.1543	98.7654	98.3173
A4656C	4656	A	C	NS3	p.Thr45Thr	synonymous_variant	synonymous	0	1	3	0	0.246914	0.721154
T4657C	4657	T	C	NS3	p.Phe46Leu	missense_variant	non-synonymous	0	0	1	0	0	0.240385
C4659T	4659	C	T	NS3	p.Phe46Phe	synonymous_variant	synonymous	3	5	3	0.634249	1.23457	0.721154
T4662C	4662	T	C	NS3	p.His47His	synonymous_variant	synonymous	472	405	416	99.7886	100	100
T4674C	4674	T	C	NS3	p.His51His	synonymous_variant	synonymous	1	0	0	0.211416	0	0
C4686T	4686	C	T	NS3	p.Gly55Gly	synonymous_variant	synonymous	472	405	416	99.7886	100	100
T4689C	4689	T	C	NS3	p.Ala56Ala	synonymous_variant	synonymous	2	1	4	0.422833	0.246914	0.961538
T4692C	4692	T	C	NS3	p.Val57Val	synonymous_variant	synonymous	0	2	0	0	0.493827	0
T4701C	4701	T	C	NS3	p.His60His	synonymous_variant	synonymous	9	5	11	1.90275	1.23457	2.64423
A4707G	4707	A	G	NS3	p.Gly62Gly	synonymous_variant	synonymous	473	405	415	100	100	99.7596
G4713A	4713	G	A	NS3	p.Arg64Arg	synonymous_variant	synonymous	471	401	413	99.5772	99.0123	99.2788
T4716C	4716	T	C	NS3	p.Ile65Ile	synonymous_variant	synonymous	0	1	0	0	0.246914	0
A4722T	4722	A	T	NS3	p.Pro67Pro	synonymous_variant	synonymous	1	0	0	0.211416	0	0
A4739G	4739	A	G	NS3	p.Lys73Arg	missense_variant	non-synonymous	1	0	0	0.211416	0	0
A4743G	4743	A	G	NS3	p.Lys74Lys	synonymous_variant	synonymous	81	77	82	17.1247	19.0123	19.7115
C4746T	4746	C	T	NS3	p.Asp75Asp	synonymous_variant	synonymous	1	1	1	0.211416	0.246914	0.240385
C4747T	4747	C	T	NS3	p.Leu76Leu	synonymous_variant	synonymous	1	1	1	0.211416	0.246914	0.240385
A4755G	4755	A	G	NS3	p.Ser78Ser	synonymous_variant	synonymous	470	402	415	99.3658	99.2593	99.7596
C4767T	4767	C	T	NS3	p.Gly82Gly	synonymous_variant	synonymous	468	399	411	98.9429	98.5185	98.7981
T4774C	4774	T	C	NS3	p.Leu85Leu	synonymous_variant	synonymous	95	92	102	20.0846	22.716	24.5192
A4785G	4785	A	G	NS3	p.Glu88Glu	synonymous_variant	synonymous	0	0	3	0	0	0.721154
A4794G	4794	A	G	NS3	p.Glu91Glu	synonymous_variant	synonymous	1	0	0	0.211416	0	0
A4803G	4803	A	G	NS3	p.Glu94Glu	synonymous_variant	synonymous	1	0	0	0.211416	0	0
G4809A	4809	G	A	NS3	p.Gln96Gln	synonymous_variant	synonymous	0	0	1	0	0	0.240385
A4812C	4812	A	C	NS3	p.Val97Val	synonymous_variant	synonymous	466	399	411	98.5201	98.5185	98.7981
T4813C	4813	T	C	NS3	p.Leu98Leu	synonymous_variant	synonymous	466	399	411	98.5201	98.5185	98.7981
C4819T	4819	C	T	NS3	p.Leu100Leu	synonymous_variant	synonymous	471	400	415	99.5772	98.7654	99.7596
G4821A	4821	G	A	NS3	p.Leu100Leu	synonymous_variant	synonymous	457	392	396	96.6173	96.7901	95.1923
G4824A	4824	G	A	NS3	p.Glu101Glu	synonymous_variant	synonymous	1	2	0	0.211416	0.493827	0
T4827C	4827	T	C	NS3	p.Pro102Pro	synonymous_variant	synonymous	1	0	0	0.211416	0	0
A4830G	4830	A	G	NS3	p.Gly103Gly	synonymous_variant	synonymous	0	0	1	0	0	0.240385
A4833G	4833	A	G	NS3	p.Lys104Lys	synonymous_variant	synonymous	95	92	102	20.0846	22.716	24.5192
A4835G	4835	A	G	NS3	p.Asn105Ser	missense_variant	non-synonymous	0	1	0	0	0.246914	0
A4839C	4839	A	C	NS3	p.Pro106Pro	synonymous_variant	synonymous	0	0	1	0	0	0.240385
C4848G	4848	C	G	NS3	p.Val109Val	synonymous_variant	synonymous	0	1	0	0	0.246914	0
C4848T	4848	C	T	NS3	p.Val109Val	synonymous_variant	synonymous	0	0	1	0	0	0.240385
G4854A	4854	G	A	NS3	p.Thr111Thr	synonymous_variant	synonymous	469	395	410	99.1543	97.5309	98.5577
T4860C	4860	T	C	NS3	p.Pro113Pro	synonymous_variant	synonymous	456	390	393	96.4059	96.2963	94.4712
G4861A	4861	G	A	NS3	p.Gly114Ser	missense_variant	non-synonymous	0	1	0	0	0.246914	0
T4863C	4863	T	C	NS3	p.Gly114Gly	synonymous_variant	synonymous	2	1	1	0.422833	0.246914	0.240385
C4864T	4864	C	T	NS3	p.Leu115Phe	missense_variant	non-synonymous	3	4	0	0.634249	0.987654	0
C4869T	4869	C	T	NS3	p.Phe116Phe	synonymous_variant	synonymous	467	400	413	98.7315	98.7654	99.2788
A4872G	4872	A	G	NS3	p.Lys117Lys	synonymous_variant	synonymous	0	0	1	0	0	0.240385
C4875T	4875	C	T	NS3	p.Thr118Thr	synonymous_variant	synonymous	74	76	75	15.6448	18.7654	18.0288
G4879A	4879	G	A	NS3	p.Ala120Thr	missense_variant	non-synonymous	469	401	415	99.1543	99.0123	99.7596
C4881T	4881	C	T	NS3	p.Ala120Ala	synonymous_variant	synonymous	78	80	81	16.4905	19.7531	19.4712
C4886T	4886	C	T	NS3	p.Thr122Ile	missense_variant	non-synonymous	2	4	4	0.422833	0.987654	0.961538
A4887T	4887	A	T	NS3	p.Thr122Thr	synonymous_variant	synonymous	393	327	317	83.0867	80.7407	76.2019
A4887C	4887	A	C	NS3	p.Thr122Thr	synonymous_variant	synonymous	77	73	96	16.2791	18.0247	23.0769
T4889C	4889	T	C	NS3	p.Ile123Thr	missense_variant	non-synonymous	0	1	0	0	0.246914	0
T4896C	4896	T	C	NS3	p.Ala125Ala	synonymous_variant	synonymous	375	311	312	79.2812	76.7901	75
G4905A	4905	G	A	NS3	p.Leu128Leu	synonymous_variant	synonymous	1	0	0	0.211416	0	0
A4920C	4920	A	C	NS3	p.Gly133Gly	synonymous_variant	synonymous	1	0	0	0.211416	0	0
A4920G	4920	A	G	NS3	p.Gly133Gly	synonymous_variant	synonymous	1	0	0	0.211416	0	0
G4923T	4923	G	T	NS3	p.Thr134Thr	synonymous_variant	synonymous	0	0	1	0	0	0.240385
G4923A	4923	G	A	NS3	p.Thr134Thr	synonymous_variant	synonymous	0	1	0	0	0.246914	0
T4932C	4932	T	C	NS3	p.Ser137Ser	synonymous_variant	synonymous	1	0	1	0.211416	0	0.240385
A4935T	4935	A	T	NS3	p.Pro138Pro	synonymous_variant	synonymous	3	3	3	0.634249	0.740741	0.721154
T4938C	4938	T	C	NS3	p.Ile139Ile	synonymous_variant	synonymous	0	2	0	0	0.493827	0
A4939G	4939	A	G	NS3	p.Ile140Val	missense_variant	non-synonymous	473	405	416	100	100	100
C4941T	4941	C	T	NS3	p.Ile140Ile	synonymous_variant	synonymous	0	2	0	0	0.493827	0
A4955G	4955	A	G	NS3	p.Lys145Arg	missense_variant	non-synonymous	0	0	1	0	0	0.240385
A4956G	4956	A	G	NS3	p.Lys145Lys	synonymous_variant	synonymous	1	1	0	0.211416	0.246914	0
G4957A	4957	G	A	NS3	p.Val146Ile	missense_variant	non-synonymous	0	0	2	0	0	0.480769
T4959C	4959	T	C	NS3	p.Val146Val	synonymous_variant	synonymous	0	1	4	0	0.246914	0.961538
G4962A	4962	G	A	NS3	p.Val147Val	synonymous_variant	synonymous	1	0	0	0.211416	0	0
T4965C	4965	T	C	NS3	p.Gly148Gly	synonymous_variant	synonymous	468	401	415	98.9429	99.0123	99.7596
T4968C	4968	T	C	NS3	p.Leu149Leu	synonymous_variant	synonymous	1	0	0	0.211416	0	0
T4971C	4971	T	C	NS3	p.Tyr150Tyr	synonymous_variant	synonymous	2	5	4	0.422833	1.23457	0.961538
T4974C	4974	T	C	NS3	p.Gly151Gly	synonymous_variant	synonymous	91	90	103	19.2389	22.2222	24.7596
T4977C	4977	T	C	NS3	p.Asn152Asn	synonymous_variant	synonymous	90	90	103	19.0275	22.2222	24.7596
T4980C	4980	T	C	NS3	p.Gly153Gly	synonymous_variant	synonymous	1	0	0	0.211416	0	0
T4983C	4983	T	C	NS3	p.Val154Val	synonymous_variant	synonymous	91	88	103	19.2389	21.7284	24.7596
T4986C	4986	T	C	NS3	p.Val155Val	synonymous_variant	synonymous	14	20	35	2.95983	4.93827	8.41346
G4999A	4999	G	A	NS3	p.Ala160Thr	missense_variant	non-synonymous	463	396	408	97.8858	97.7778	98.0769
C5000T	5000	C	T	NS3	p.Ala160Val	missense_variant	non-synonymous	0	1	0	0	0.246914	0
T5004C	5004	T	C	NS3	p.Tyr161Tyr	synonymous_variant	synonymous	460	393	405	97.2516	97.037	97.3558
G5005A	5005	G	A	NS3	p.Val162Met	missense_variant	non-synonymous	0	0	1	0	0	0.240385
G5007A	5007	G	A	NS3	p.Val162Val	synonymous_variant	synonymous	0	2	1	0	0.493827	0.240385
T5010C	5010	T	C	NS3	p.Ser163Ser	synonymous_variant	synonymous	0	1	0	0	0.246914	0
T5013C	5013	T	C	NS3	p.Ala164Ala	synonymous_variant	synonymous	72	73	78	15.222	18.0247	18.75
G5033A	5033	G	A	NS3	p.Ser171Asn	missense_variant	non-synonymous	0	1	1	0	0.246914	0.240385
T5036C	5036	T	C	NS3	p.Ile172Thr	missense_variant	non-synonymous	0	0	1	0	0	0.240385
T5037C	5037	T	C	NS3	p.Ile172Ile	synonymous_variant	synonymous	3	3	1	0.634249	0.740741	0.240385
T5037A	5037	T	A	NS3	p.Ile172Ile	synonymous_variant	synonymous	0	1	0	0	0.246914	0
G5041A	5041	G	A	NS3	p.Asp174Asn	missense_variant	non-synonymous	1	1	0	0.211416	0.246914	0
C5046T	5046	C	T	NS3	p.Asn175Asn	synonymous_variant	synonymous	4	3	2	0.845666	0.740741	0.480769
G5052A	5052	G	A	NS3	p.Glu177Glu	synonymous_variant	synonymous	3	2	8	0.634249	0.493827	1.92308
C5055T	5055	C	T	NS3	p.Ile178Ile	synonymous_variant	synonymous	441	386	383	93.2347	95.3086	92.0673
T5061C	5061	T	C	NS3	p.Asp180Asp	synonymous_variant	synonymous	1	1	0	0.211416	0.246914	0
C5064T	5064	C	T	NS3	p.Asp181Asp	synonymous_variant	synonymous	0	0	1	0	0	0.240385
T5066TC	5066	T	TC	NS3	p.Arg184fs	frameshift_variant	non-synonymous	0	1	0	0	0.246914	0
T5067C	5067	T	C	NS3	p.Ile182Ile	synonymous_variant	synonymous	74	77	80	15.6448	19.0123	19.2308
C5070T	5070	C	T	NS3	p.Phe183Phe	synonymous_variant	synonymous	74	76	80	15.6448	18.7654	19.2308
G5076GA	5076	G	GA	NS3	p.Arg186fs	frameshift_variant	non-synonymous	3	2	2	0.634249	0.493827	0.480769
G5078A	5078	G	A	NS3	p.Arg186Lys	missense_variant	non-synonymous	441	386	383	93.2347	95.3086	92.0673
C5083T	5083	C	T	NS3	p.Leu188Leu	synonymous_variant	synonymous	2	4	2	0.422833	0.987654	0.480769
C5088T	5088	C	T	NS3	p.Thr189Thr	synonymous_variant	synonymous	0	1	0	0	0.246914	0
A5089G	5089	A	G	NS3	p.Ile190Val	missense_variant	non-synonymous	0	1	0	0	0.246914	0
C5091T	5091	C	T	NS3	p.Ile190Ile	synonymous_variant	synonymous	0	0	1	0	0	0.240385
C5100T	5100	C	T	NS3	p.Leu193Leu	synonymous_variant	synonymous	1	0	0	0.211416	0	0
C5103T	5103	C	T	NS3	p.His194His	synonymous_variant	synonymous	0	2	0	0	0.493827	0
C5111CA	5111	C	CA	NS3	p.Thr200fs	frameshift_variant	non-synonymous	3	2	8	0.634249	0.493827	1.92308
G5112A	5112	G	A	NS3	p.Ala197Ala	synonymous_variant	synonymous	70	76	72	14.7992	18.7654	17.3077
AG5117A	5117	AG	A	NS3	p.Thr200fs	frameshift_variant	non-synonymous	3	2	8	0.634249	0.493827	1.92308
G5118A	5118	G	A	NS3	p.Lys199Lys	synonymous_variant	synonymous	70	76	72	14.7992	18.7654	17.3077
G5121A	5121	G	A	NS3	p.Thr200Thr	synonymous_variant	synonymous	441	386	382	93.2347	95.3086	91.8269
C5130T	5130	C	T	NS3	p.Tyr203Tyr	synonymous_variant	synonymous	0	0	2	0	0	0.480769
T5133C	5133	T	C	NS3	p.Leu204Leu	synonymous_variant	synonymous	2	3	2	0.422833	0.740741	0.480769
G5136A	5136	G	A	NS3	p.Pro205Pro	synonymous_variant	synonymous	441	386	382	93.2347	95.3086	91.8269
C5139A	5139	C	A	NS3	p.Ala206Ala	synonymous_variant	synonymous	441	386	383	93.2347	95.3086	92.0673
C5145G	5145	C	G	NS3	p.Val208Val	synonymous_variant	synonymous	0	1	0	0	0.246914	0
T5154C	5154	T	C	NS3	p.Ala211Ala	synonymous_variant	synonymous	441	385	382	93.2347	95.0617	91.8269
G5163A	5163	G	A	NS3	p.Arg214Arg	synonymous_variant	synonymous	441	386	383	93.2347	95.3086	92.0673
T5166C	5166	T	C	NS3	p.Gly215Gly	synonymous_variant	synonymous	441	385	382	93.2347	95.0617	91.8269
T5167C	5167	T	C	NS3	p.Leu216Leu	synonymous_variant	synonymous	3	1	7	0.634249	0.246914	1.68269
G5169A	5169	G	A	NS3	p.Leu216Leu	synonymous_variant	synonymous	1	0	0	0.211416	0	0
C5187T	5187	C	T	NS3	p.Ala222Ala	synonymous_variant	synonymous	1	0	0	0.211416	0	0
G5202A	5202	G	A	NS3	p.Val227Val	synonymous_variant	synonymous	0	1	0	0	0.246914	0
A5205G	5205	A	G	NS3	p.Ala228Ala	synonymous_variant	synonymous	449	392	392	94.926	96.7901	94.2308
A5216G	5216	A	G	NS3	p.Glu232Gly	missense_variant	non-synonymous	0	1	0	0	0.246914	0
G5217A	5217	G	A	NS3	p.Glu232Glu	synonymous_variant	synonymous	450	394	394	95.1374	97.284	94.7115
C5223T	5223	C	T	NS3	p.Ala234Ala	synonymous_variant	synonymous	451	395	394	95.3488	97.5309	94.7115
T5226C	5226	T	C	NS3	p.Leu235Leu	synonymous_variant	synonymous	451	395	394	95.3488	97.5309	94.7115
T5235C	5235	T	C	NS3	p.Leu238Leu	synonymous_variant	synonymous	0	1	4	0	0.246914	0.961538
C5247T	5247	C	T	NS3	p.Tyr242Tyr	synonymous_variant	synonymous	81	84	89	17.1247	20.7407	21.3942
G5250A	5250	G	A	NS3	p.Gln243Gln	synonymous_variant	synonymous	449	393	392	94.926	97.037	94.2308
A5256G	5256	A	G	NS3	p.Pro245Pro	synonymous_variant	synonymous	1	0	0	0.211416	0	0
C5259T	5259	C	T	NS3	p.Ala246Ala	synonymous_variant	synonymous	446	392	390	94.2918	96.7901	93.75
C5262T	5262	C	T	NS3	p.Ile247Ile	synonymous_variant	synonymous	1	1	0	0.211416	0.246914	0
G5264A	5264	G	A	NS3	p.Arg248Lys	missense_variant	non-synonymous	0	1	0	0	0.246914	0
G5266A	5266	G	A	NS3	p.Ala249Thr	missense_variant	non-synonymous	0	1	0	0	0.246914	0
G5271A	5271	G	A	NS3	p.Glu250Glu	synonymous_variant	synonymous	0	0	3	0	0	0.721154
C5274T	5274	C	T	NS3	p.His251His	synonymous_variant	synonymous	436	381	381	92.1776	94.0741	91.5865
C5277T	5277	C	T	NS3	p.Thr252Thr	synonymous_variant	synonymous	442	385	384	93.4461	95.0617	92.3077
G5280A	5280	G	A	NS3	p.Gly253Gly	synonymous_variant	synonymous	70	67	68	14.7992	16.5432	16.3462
G5283A	5283	G	A	NS3	p.Arg254Arg	synonymous_variant	synonymous	1	1	0	0.211416	0.246914	0
C5295T	5295	C	T	NS3	p.Asp258Asp	synonymous_variant	synonymous	410	348	347	86.6808	85.9259	83.4135
A5298G	5298	A	G	NS3	p.Leu259Leu	synonymous_variant	synonymous	0	0	1	0	0	0.240385
T5304C	5304	T	C	NS3	p.Cys261Cys	synonymous_variant	synonymous	8	7	14	1.69133	1.7284	3.36538
T5307C	5307	T	C	NS3	p.His262His	synonymous_variant	synonymous	65	63	66	13.7421	15.5556	15.8654
A5313G	5313	A	G	NS3	p.Thr264Thr	synonymous_variant	synonymous	0	0	1	0	0	0.240385
T5316C	5316	T	C	NS3	p.Phe265Phe	synonymous_variant	synonymous	2	2	2	0.422833	0.493827	0.480769
C5319T	5319	C	T	NS3	p.Thr266Thr	synonymous_variant	synonymous	1	0	0	0.211416	0	0
C5326T	5326	C	T	NS3	p.Leu269Leu	synonymous_variant	synonymous	0	1	0	0	0.246914	0
G5328A	5328	G	A	NS3	p.Leu269Leu	synonymous_variant	synonymous	293	232	237	61.945	57.284	56.9712
C5329T	5329	C	T	NS3	p.Leu270Leu	synonymous_variant	synonymous	1	0	1	0.211416	0	0.240385
A5334G	5334	A	G	NS3	p.Ser271Ser	synonymous_variant	synonymous	0	1	0	0	0.246914	0
G5338A	5338	G	A	NS3	p.Val273Ile	missense_variant	non-synonymous	293	232	238	61.945	57.284	57.2115
T5340C	5340	T	C	NS3	p.Val273Val	synonymous_variant	synonymous	2	2	1	0.422833	0.493827	0.240385
G5346A	5346	G	A	NS3	p.Val275Val	synonymous_variant	synonymous	0	0	1	0	0	0.240385
C5352T	5352	C	T	NS3	p.Asn277Asn	synonymous_variant	synonymous	292	232	237	61.7336	57.284	56.9712
C5355T	5355	C	T	NS3	p.Tyr278Tyr	synonymous_variant	synonymous	0	0	1	0	0	0.240385
C5359T	5359	C	T	NS3	p.Leu280Leu	synonymous_variant	synonymous	1	0	0	0.211416	0	0
C5367T	5367	C	T	NS3	p.Ile282Ile	synonymous_variant	synonymous	1	0	0	0.211416	0	0
C5373T	5373	C	T	NS3	p.Asp284Asp	synonymous_variant	synonymous	260	208	202	54.9683	51.358	48.5577
C5379T	5379	C	T	NS3	p.Ala286Ala	synonymous_variant	synonymous	1	1	1	0.211416	0.246914	0.240385
T5382C	5382	T	C	NS3	p.His287His	synonymous_variant	synonymous	0	0	1	0	0	0.240385
C5385T	5385	C	T	NS3	p.Phe288Phe	synonymous_variant	synonymous	1	2	1	0.211416	0.493827	0.240385
A5388T	5388	A	T	NS3	p.Thr289Thr	synonymous_variant	synonymous	0	1	0	0	0.246914	0
A5397T	5397	A	T	NS3	p.Ala292Ala	synonymous_variant	synonymous	1	0	0	0.211416	0	0
T5400C	5400	T	C	NS3	p.Ser293Ser	synonymous_variant	synonymous	292	232	238	61.7336	57.284	57.2115
A5406G	5406	A	G	NS3	p.Ala295Ala	synonymous_variant	synonymous	291	230	237	61.5222	56.7901	56.9712
C5408T	5408	C	T	NS3	p.Ala296Val	missense_variant	non-synonymous	14	13	9	2.95983	3.20988	2.16346
C5421T	5421	C	T	NS3	p.Ile300Ile	synonymous_variant	synonymous	1	2	1	0.211416	0.493827	0.240385
T5427C	5427	T	C	NS3	p.Thr302Thr	synonymous_variant	synonymous	1	0	0	0.211416	0	0
A5430G	5430	A	G	NS3	p.Arg303Arg	synonymous_variant	synonymous	35	24	38	7.39958	5.92593	9.13462
G5433A	5433	G	A	NS3	p.Val304Val	synonymous_variant	synonymous	226	150	160	47.7801	37.037	38.4615
G5445A	5445	G	A	NS3	p.Glu308Glu	synonymous_variant	synonymous	329	265	252	69.556	65.4321	60.5769
T5457C	5457	T	C	NS3	p.Ile312Ile	synonymous_variant	synonymous	0	0	1	0	0	0.240385
T5460C	5460	T	C	NS3	p.Phe313Phe	synonymous_variant	synonymous	409	348	337	86.4693	85.9259	81.0096
A5466G	5466	A	G	NS3	p.Thr315Thr	synonymous_variant	synonymous	1	0	0	0.211416	0	0
C5469T	5469	C	T	NS3	p.Ala316Ala	synonymous_variant	synonymous	396	337	324	83.7209	83.2099	77.8846
ACT5470A	5470	ACT	A	NS3	p.Pro319fs	frameshift_variant	non-synonymous	0	1	0	0	0.246914	0
CT5471C	5471	CT	C	NS3	p.Pro319fs	frameshift_variant	non-synonymous	1	0	0	0.211416	0	0
T5472C	5472	T	C	NS3	p.Thr317Thr	synonymous_variant	synonymous	73	77	78	15.4334	19.0123	18.75
C5475T	5475	C	T	NS3	p.Pro318Pro	synonymous_variant	synonymous	413	349	337	87.315	86.1728	81.0096
G5478T	5478	G	T	NS3	p.Pro319Pro	synonymous_variant	synonymous	413	352	339	87.315	86.9136	81.4904
G5486A	5486	G	A	NS3	p.Arg322Lys	missense_variant	non-synonymous	0	1	1	0	0.246914	0.240385
C5490T	5490	C	T	NS3	p.Asp323Asp	synonymous_variant	synonymous	2	5	3	0.422833	1.23457	0.721154
A5493T	5493	A	T	NS3	p.Pro324Pro	synonymous_variant	synonymous	0	1	1	0	0.246914	0.240385
T5496C	5496	T	C	NS3	p.Phe325Phe	synonymous_variant	synonymous	2	1	0	0.422833	0.246914	0
T5499C	5499	T	C	NS3	p.Pro326Pro	synonymous_variant	synonymous	419	352	339	88.5835	86.9136	81.4904
G5502A	5502	G	A	NS3	p.Gln327Gln	synonymous_variant	synonymous	1	0	0	0.211416	0	0
A5503G	5503	A	G	NS3	p.Ser328Gly	missense_variant	non-synonymous	0	1	0	0	0.246914	0
C5505T	5505	C	T	NS3	p.Ser328Ser	synonymous_variant	synonymous	0	1	0	0	0.246914	0
T5508C	5508	T	C	NS3	p.Asn329Asn	synonymous_variant	synonymous	418	359	346	88.3721	88.642	83.1731
C5517T	5517	C	T	NS3	p.Ile332Ile	synonymous_variant	synonymous	0	1	0	0	0.246914	0
A5520G	5520	A	G	NS3	p.Ile333Met	missense_variant	non-synonymous	425	360	351	89.852	88.8889	84.375
T5523C	5523	T	C	NS3	p.Asp334Asp	synonymous_variant	synonymous	0	0	1	0	0	0.240385
A5526G	5526	A	G	NS3	p.Glu335Glu	synonymous_variant	synonymous	0	1	0	0	0.246914	0
G5531A	5531	G	A	NS3	p.Arg337Lys	missense_variant	non-synonymous	0	2	0	0	0.493827	0
A5532G	5532	A	G	NS3	p.Arg337Arg	synonymous_variant	synonymous	418	356	345	88.3721	87.9012	82.9327
C5538T	5538	C	T	NS3	p.Ile339Ile	synonymous_variant	synonymous	415	355	343	87.7378	87.6543	82.4519
A5544G	5544	A	G	NS3	p.Glu341Glu	synonymous_variant	synonymous	71	76	77	15.0106	18.7654	18.5096
T5547C	5547	T	C	NS3	p.Arg342Arg	synonymous_variant	synonymous	0	1	1	0	0.246914	0.240385
T5556C	5556	T	C	NS3	p.Asn345Asn	synonymous_variant	synonymous	66	73	74	13.9535	18.0247	17.7885
C5558T	5558	C	T	NS3	p.Ser346Phe	missense_variant	non-synonymous	0	0	1	0	0	0.240385
C5559T	5559	C	T	NS3	p.Ser346Ser	synonymous_variant	synonymous	412	355	341	87.1036	87.6543	81.9712
A5568G	5568	A	G	NS3	p.Glu349Glu	synonymous_variant	synonymous	66	71	67	13.9535	17.5309	16.1058
C5574T	5574	C	T	NS3	p.Val351Val	synonymous_variant	synonymous	408	345	335	86.2579	85.1852	80.5288
G5577A	5577	G	A	NS3	p.Thr352Thr	synonymous_variant	synonymous	2	0	1	0.422833	0	0.240385
T5580C	5580	T	C	NS3	p.Asp353Asp	synonymous_variant	synonymous	2	4	3	0.422833	0.987654	0.721154
T5583C	5583	T	C	NS3	p.Phe354Phe	synonymous_variant	synonymous	0	3	7	0	0.740741	1.68269
G5592A	5592	G	A	NS3	p.Lys357Lys	synonymous_variant	synonymous	0	0	1	0	0	0.240385
T5598C	5598	T	C	NS3	p.Val359Val	synonymous_variant	synonymous	1	2	0	0.211416	0.493827	0
C5604T	5604	C	T	NS3	p.Phe361Phe	synonymous_variant	synonymous	408	346	335	86.2579	85.4321	80.5288
A5610G	5610	A	G	NS3	p.Pro363Pro	synonymous_variant	synonymous	1	0	0	0.211416	0	0
T5613C	5613	T	C	NS3	p.Ser364Ser	synonymous_variant	synonymous	54	55	44	11.4165	13.5802	10.5769
A5622C	5622	A	C	NS3	p.Ala367Ala	synonymous_variant	synonymous	0	1	0	0	0.246914	0
T5628C	5628	T	C	NS3	p.Asn369Asn	synonymous_variant	synonymous	0	1	0	0	0.246914	0
T5631C	5631	T	C	NS3	p.Asp370Asp	synonymous_variant	synonymous	2	3	2	0.422833	0.740741	0.480769
C5643T	5643	C	T	NS3	p.Cys374Cys	synonymous_variant	synonymous	0	2	0	0	0.493827	0
G5649A	5649	G	A	NS3	p.Arg376Arg	synonymous_variant	synonymous	66	73	74	13.9535	18.0247	17.7885
A5652G	5652	A	G	NS3	p.Lys377Lys	synonymous_variant	synonymous	66	73	74	13.9535	18.0247	17.7885
T5655C	5655	T	C	NS3	p.Asn378Asn	synonymous_variant	synonymous	0	1	1	0	0.246914	0.240385
A5658G	5658	A	G	NS3	p.Gly379Gly	synonymous_variant	synonymous	66	72	74	13.9535	17.7778	17.7885
A5670T	5670	A	T	NS3	p.Ile383Ile	synonymous_variant	synonymous	0	1	0	0	0.246914	0
T5679C	5679	T	C	NS3	p.Ser386Ser	synonymous_variant	synonymous	366	298	293	77.3784	73.5802	70.4327
G5700A	5700	G	A	NS3	p.Glu393Glu	synonymous_variant	synonymous	458	390	396	96.8288	96.2963	95.1923
T5703C	5703	T	C	NS3	p.Tyr394Tyr	synonymous_variant	synonymous	0	0	2	0	0	0.480769
G5704A	5704	G	A	NS3	p.Val395Ile	missense_variant	non-synonymous	89	88	98	18.8161	21.7284	23.5577
T5705A	5705	T	A	NS3	p.Val395Asp	missense_variant	non-synonymous	1	0	0	0.211416	0	0
C5706T	5706	C	T	NS3	p.Val395Val	synonymous_variant	synonymous	1	0	0	0.211416	0	0
G5709A	5709	G	A	NS3	p.Lys396Lys	synonymous_variant	synonymous	1	1	1	0.211416	0.246914	0.240385
T5712C	5712	T	C	NS3	p.Thr397Thr	synonymous_variant	synonymous	1	1	0	0.211416	0.246914	0
A5715G	5715	A	G	NS3	p.Arg398Arg	synonymous_variant	synonymous	459	389	396	97.0402	96.0494	95.1923
C5718T	5718	C	T	NS3	p.Thr399Thr	synonymous_variant	synonymous	1	0	0	0.211416	0	0
C5718G	5718	C	G	NS3	p.Thr399Thr	synonymous_variant	synonymous	0	1	1	0	0.246914	0.240385
C5718A	5718	C	A	NS3	p.Thr399Thr	synonymous_variant	synonymous	2	0	0	0.422833	0	0
T5724C	5724	T	C	NS3	p.Asp401Asp	synonymous_variant	synonymous	4	5	4	0.845666	1.23457	0.961538
C5730T	5730	C	T	NS3	p.Asp403Asp	synonymous_variant	synonymous	1	2	0	0.211416	0.493827	0
C5733T	5733	C	T	NS3	p.Phe404Phe	synonymous_variant	synonymous	459	391	395	97.0402	96.5432	94.9519
G5736A	5736	G	A	NS3	p.Val405Val	synonymous_variant	synonymous	1	0	0	0.211416	0	0
T5739C	5739	T	C	NS3	p.Val406Val	synonymous_variant	synonymous	449	377	369	94.926	93.0864	88.7019
A5742G	5742	A	G	NS3	p.Thr407Thr	synonymous_variant	synonymous	458	390	396	96.8288	96.2963	95.1923
T5745A	5745	T	A	NS3	p.Thr408Thr	synonymous_variant	synonymous	90	89	98	19.0275	21.9753	23.5577
T5751C	5751	T	C	NS3	p.Ile410Ile	synonymous_variant	synonymous	1	0	0	0.211416	0	0
T5763C	5763	T	C	NS3	p.Gly414Gly	synonymous_variant	synonymous	1	1	1	0.211416	0.246914	0.240385
C5766T	5766	C	T	NS3	p.Ala415Ala	synonymous_variant	synonymous	458	388	390	96.8288	95.8025	93.75
T5769C	5769	T	C	NS3	p.Asn416Asn	synonymous_variant	synonymous	90	90	98	19.0275	22.2222	23.5577
G5775A	5775	G	A	NS3	p.Lys418Lys	synonymous_variant	synonymous	0	0	1	0	0	0.240385
G5781A	5781	G	A	NS3	p.Glu420Glu	synonymous_variant	synonymous	2	0	0	0.422833	0	0
G5784A	5784	G	A	NS3	p.Arg421Arg	synonymous_variant	synonymous	1	4	8	0.211416	0.987654	1.92308
T5787C	5787	T	C	NS3	p.Val422Val	synonymous_variant	synonymous	1	0	4	0.211416	0	0.961538
AC5792A	5792	AC	A	NS3	p.Arg426fs	frameshift_variant	non-synonymous	0	1	0	0	0.246914	0
C5793T	5793	C	T	NS3	p.Asp424Asp	synonymous_variant	synonymous	1	0	0	0.211416	0	0
C5796T	5796	C	T	NS3	p.Pro425Pro	synonymous_variant	synonymous	85	83	90	17.9704	20.4938	21.6346
C5817T	5817	C	T	NS3	p.Val432Val	synonymous_variant	synonymous	0	0	2	0	0	0.480769
C5821T	5821	C	T	NS3	p.Leu434Leu	synonymous_variant	synonymous	1	0	0	0.211416	0	0
A5823G	5823	A	G	NS3	p.Leu434Leu	synonymous_variant	synonymous	1	0	0	0.211416	0	0
C5825T	5825	C	T	NS3	p.Thr435Ile	missense_variant	non-synonymous	1	0	0	0.211416	0	0
T5829C	5829	T	C	NS3	p.Asp436Asp	synonymous_variant	synonymous	425	367	366	89.852	90.6173	87.9808
T5829A	5829	T	A	NS3	p.Asp436Glu	missense_variant	non-synonymous	1	0	1	0.211416	0	0.240385
G5838A	5838	G	A	NS3	p.Glu439Glu	synonymous_variant	synonymous	0	1	0	0	0.246914	0
G5844T	5844	G	T	NS3	p.Val441Val	synonymous_variant	synonymous	425	364	364	89.852	89.8765	87.5
G5844C	5844	G	C	NS3	p.Val441Val	synonymous_variant	synonymous	0	0	1	0	0	0.240385
A5845G	5845	A	G	NS3	p.Ile442Val	missense_variant	non-synonymous	1	0	1	0.211416	0	0.240385
T5847C	5847	T	C	NS3	p.Ile442Ile	synonymous_variant	synonymous	16	20	34	3.38266	4.93827	8.17308
C5848T	5848	C	T	NS3	p.Leu443Leu	synonymous_variant	synonymous	2	3	1	0.422833	0.740741	0.240385
T5859C	5859	T	C	NS3	p.Pro446Pro	synonymous_variant	synonymous	421	361	357	89.0063	89.1358	85.8173
C5871T	5871	C	T	NS3	p.Thr450Thr	synonymous_variant	synonymous	1	0	0	0.211416	0	0
T5880C	5880	T	C	NS3	p.Ser453Ser	synonymous_variant	synonymous	2	0	1	0.422833	0	0.240385
A5883G	5883	A	G	NS3	p.Ala454Ala	synonymous_variant	synonymous	2	0	2	0.422833	0	0.480769
A5902G	5902	A	G	NS3	p.Ile461Val	missense_variant	non-synonymous	426	364	367	90.0634	89.8765	88.2212
A5904G	5904	A	G	NS3	p.Ile461Met	missense_variant	non-synonymous	0	1	1	0	0.246914	0.240385
G5925A	5925	G	A	NS3	p.Glu468Glu	synonymous_variant	synonymous	429	366	367	90.6977	90.3704	88.2212
T5928C	5928	T	C	NS3	p.Asn469Asn	synonymous_variant	synonymous	1	0	0	0.211416	0	0
T5955C	5955	T	C	NS3	p.Pro478Pro	synonymous_variant	synonymous	1	0	1	0.211416	0	0.240385
A5961G	5961	A	G	NS3	p.Glu480Glu	synonymous_variant	synonymous	12	13	17	2.537	3.20988	4.08654
T5967C	5967	T	C	NS3	p.Asp482Asp	synonymous_variant	synonymous	6	11	8	1.2685	2.71605	1.92308
C5973T	5973	C	T	NS3	p.Asp484Asp	synonymous_variant	synonymous	0	1	0	0	0.246914	0
T5976C	5976	T	C	NS3	p.Cys485Cys	synonymous_variant	synonymous	87	88	94	18.3932	21.7284	22.5962
A5979G	5979	A	G	NS3	p.Ala486Ala	synonymous_variant	synonymous	2	3	2	0.422833	0.740741	0.480769
T5994C	5994	T	C	NS3	p.Ala491Ala	synonymous_variant	synonymous	0	1	0	0	0.246914	0
T5994G	5994	T	G	NS3	p.Ala491Ala	synonymous_variant	synonymous	1	0	0	0.211416	0	0
A5997G	5997	A	G	NS3	p.Lys492Lys	synonymous_variant	synonymous	88	89	96	18.6047	21.9753	23.0769
C6003T	6003	C	T	NS3	p.Leu494Leu	synonymous_variant	synonymous	451	385	390	95.3488	95.0617	93.75
C6004T	6004	C	T	NS3	p.Leu495Leu	synonymous_variant	synonymous	1	0	0	0.211416	0	0
T6009C	6009	T	C	NS3	p.Asp496Asp	synonymous_variant	synonymous	4	2	2	0.845666	0.493827	0.480769
C6012T	6012	C	T	NS3	p.Asn497Asn	synonymous_variant	synonymous	0	1	0	0	0.246914	0
G6021A	6021	G	A	NS3	p.Thr500Thr	synonymous_variant	synonymous	0	1	0	0	0.246914	0
A6024T	6024	A	T	NS3	p.Pro501Pro	synonymous_variant	synonymous	446	379	387	94.2918	93.5802	93.0288
A6024C	6024	A	C	NS3	p.Pro501Pro	synonymous_variant	synonymous	0	1	0	0	0.246914	0
A6027G	6027	A	G	NS3	p.Glu502Glu	synonymous_variant	synonymous	2	3	2	0.422833	0.740741	0.480769
T6039C	6039	T	C	NS3	p.Pro506Pro	synonymous_variant	synonymous	14	10	19	2.95983	2.46914	4.56731
C6048T	6048	C	T	NS3	p.Phe509Phe	synonymous_variant	synonymous	0	0	1	0	0	0.240385
G6057A	6057	G	A	NS3	p.Glu512Glu	synonymous_variant	synonymous	2	3	5	0.422833	0.740741	1.20192
A6063G	6063	A	G	NS3	p.Glu514Glu	synonymous_variant	synonymous	392	326	315	82.8753	80.4938	75.7212
G6066A	6066	G	A	NS3	p.Lys515Lys	synonymous_variant	synonymous	1	0	1	0.211416	0	0.240385
G6069C	6069	G	C	NS3	p.Val516Val	synonymous_variant	synonymous	65	67	64	13.7421	16.5432	15.3846
T6072C	6072	T	C	NS3	p.Asp517Asp	synonymous_variant	synonymous	393	328	313	83.0867	80.9877	75.2404
G6073A	6073	G	A	NS3	p.Ala518Thr	missense_variant	non-synonymous	0	1	0	0	0.246914	0
A6076G	6076	A	G	NS3	p.Ile519Val	missense_variant	non-synonymous	0	1	0	0	0.246914	0
T6081C	6081	T	C	NS3	p.Asp520Asp	synonymous_variant	synonymous	3	3	7	0.634249	0.740741	1.68269
C6084T	6084	C	T	NS3	p.Gly521Gly	synonymous_variant	synonymous	399	333	319	84.3552	82.2222	76.6827
A6087G	6087	A	G	NS3	p.Glu522Glu	synonymous_variant	synonymous	0	0	1	0	0	0.240385
T6094C	6094	T	C	NS3	p.Leu525Leu	synonymous_variant	synonymous	0	1	0	0	0.246914	0
G6096A	6096	G	A	NS3	p.Leu525Leu	synonymous_variant	synonymous	1	0	0	0.211416	0	0
A6105G	6105	A	G	NS3	p.Glu528Glu	synonymous_variant	synonymous	1	0	0	0.211416	0	0
A6108G	6108	A	G	NS3	p.Ala529Ala	synonymous_variant	synonymous	397	334	318	83.9323	82.4691	76.4423
A6108T	6108	A	T	NS3	p.Ala529Ala	synonymous_variant	synonymous	0	0	1	0	0	0.240385
C6117A	6117	C	A	NS3	p.Thr532Thr	synonymous_variant	synonymous	398	334	319	84.1438	82.4691	76.6827
A6123G	6123	A	G	NS3	p.Val534Val	synonymous_variant	synonymous	399	334	317	84.3552	82.4691	76.2019
A6123T	6123	A	T	NS3	p.Val534Val	synonymous_variant	synonymous	0	0	2	0	0	0.480769
C6126T	6126	C	T	NS3	p.Asp535Asp	synonymous_variant	synonymous	0	1	0	0	0.246914	0
T6127C	6127	T	C	NS3	p.Leu536Leu	synonymous_variant	synonymous	398	334	316	84.1438	82.4691	75.9615
G6134A	6134	G	A	NS3	p.Arg538Lys	missense_variant	non-synonymous	0	0	1	0	0	0.240385
C6145T	6145	C	T	NS3	p.Leu542Leu	synonymous_variant	synonymous	2	0	1	0.422833	0	0.240385
A6150G	6150	A	G	NS3	p.Pro543Pro	synonymous_variant	synonymous	0	1	0	0	0.246914	0
C6153T	6153	C	T	NS3	p.Val544Val	synonymous_variant	synonymous	392	330	314	82.8753	81.4815	75.4808
C6153A	6153	C	A	NS3	p.Val544Val	synonymous_variant	synonymous	0	1	0	0	0.246914	0
T6157C	6157	T	C	NS3	p.Leu546Leu	synonymous_variant	synonymous	399	333	317	84.3552	82.2222	76.2019
G6159A	6159	G	A	NS3	p.Leu546Leu	synonymous_variant	synonymous	396	334	318	83.7209	82.4691	76.4423
C6162A	6162	C	A	NS3	p.Ala547Ala	synonymous_variant	synonymous	0	0	1	0	0	0.240385
T6177C	6177	T	C	NS3	p.Ala552Ala	synonymous_variant	synonymous	1	0	0	0.211416	0	0
A6180G	6180	A	G	NS3	p.Glu553Glu	synonymous_variant	synonymous	391	327	308	82.6638	80.7407	74.0385
C6183T	6183	C	T	NS3	p.Gly554Gly	synonymous_variant	synonymous	64	70	64	13.5307	17.284	15.3846
C6186T	6186	C	T	NS3	p.Ile555Ile	synonymous_variant	synonymous	1	1	0	0.211416	0.246914	0
C6192T	6192	C	T	NS3	p.Tyr557Tyr	synonymous_variant	synonymous	1	0	0	0.211416	0	0
C6198T	6198	C	T	NS3	p.Asp559Asp	synonymous_variant	synonymous	1	0	0	0.211416	0	0
G6204A	6204	G	A	NS3	p.Arg561Arg	synonymous_variant	synonymous	333	264	255	70.4017	65.1852	61.2981
T6210C	6210	T	C	NS3	p.Cys563Cys	synonymous_variant	synonymous	332	262	253	70.1903	64.6914	60.8173
T6216C	6216	T	C	NS3	p.Asp565Asp	synonymous_variant	synonymous	0	0	1	0	0	0.240385
C6222T	6222	C	T	NS3	p.Val567Val	synonymous_variant	synonymous	0	0	1	0	0	0.240385
C6228T	6228	C	T	NS3	p.Asn569Asn	synonymous_variant	synonymous	2	1	0	0.422833	0.246914	0
C6231T	6231	C	T	NS3	p.Asn570Asn	synonymous_variant	synonymous	0	0	3	0	0	0.721154
A6234G	6234	A	G	NS3	p.Gln571Gln	synonymous_variant	synonymous	1	2	1	0.211416	0.493827	0.240385
A6235AT	6235	A	AT	NS3	p.Leu573fs	frameshift_variant	non-synonymous	1	0	0	0.211416	0	0
C6237T	6237	C	T	NS3	p.Ile572Ile	synonymous_variant	synonymous	0	0	1	0	0	0.240385
C6238T	6238	C	T	NS3	p.Leu573Leu	synonymous_variant	synonymous	398	330	316	84.1438	81.4815	75.9615
A6240G	6240	A	G	NS3	p.Leu573Leu	synonymous_variant	synonymous	401	327	320	84.778	80.7407	76.9231
C6249T	6249	C	T	NS3	p.Asn576Asn	synonymous_variant	synonymous	402	333	321	84.9894	82.2222	77.1635
G6252A	6252	G	A	NS3	p.Val577Val	synonymous_variant	synonymous	0	1	0	0	0.246914	0
T6258G	6258	T	G	NS3	p.Val579Val	synonymous_variant	synonymous	402	333	321	84.9894	82.2222	77.1635
A6262G	6262	A	G	NS3	p.Ile581Val	missense_variant	non-synonymous	0	1	0	0	0.246914	0
C6264T	6264	C	T	NS3	p.Ile581Ile	synonymous_variant	synonymous	401	331	320	84.778	81.7284	76.9231
G6279A	6279	G	A	NS3	p.Gly586Gly	synonymous_variant	synonymous	46	54	55	9.72516	13.3333	13.2212
A6282G	6282	A	G	NS3	p.Glu587Glu	synonymous_variant	synonymous	1	0	0	0.211416	0	0
G6284A	6284	G	A	NS3	p.Arg588Lys	missense_variant	non-synonymous	1	0	0	0.211416	0	0
G6285A	6285	G	A	NS3	p.Arg588Arg	synonymous_variant	synonymous	0	1	0	0	0.246914	0
A6291G	6291	A	G	NS3	p.Lys590Lys	synonymous_variant	synonymous	0	0	1	0	0	0.240385
T6292C	6292	T	C	NS3	p.Leu591Leu	synonymous_variant	synonymous	0	1	0	0	0.246914	0
G6294A	6294	G	A	NS3	p.Leu591Leu	synonymous_variant	synonymous	402	332	319	84.9894	81.9753	76.6827
A6297G	6297	A	G	NS3	p.Lys592Lys	synonymous_variant	synonymous	1	0	0	0.211416	0	0
C6300T	6300	C	T	NS3	p.Pro593Pro	synonymous_variant	synonymous	1	0	0	0.211416	0	0
A6303G	6303	A	G	NS3	p.Arg594Arg	synonymous_variant	synonymous	1	1	0	0.211416	0.246914	0
T6307C	6307	T	C	NS3	p.Leu596Leu	synonymous_variant	synonymous	18	16	11	3.8055	3.95062	2.64423
G6309A	6309	G	A	NS3	p.Leu596Leu	synonymous_variant	synonymous	391	330	312	82.6638	81.4815	75
T6312C	6312	T	C	NS3	p.Asp597Asp	synonymous_variant	synonymous	0	4	1	0	0.987654	0.240385
T6315C	6315	T	C	NS3	p.Ala598Ala	synonymous_variant	synonymous	0	1	0	0	0.246914	0
A6319G	6319	A	G	NS3	p.Ile600Val	missense_variant	non-synonymous	0	0	1	0	0	0.240385
T6324C	6324	T	C	NS3	p.Tyr601Tyr	synonymous_variant	synonymous	400	328	316	84.5666	80.9877	75.9615
T6327C	6327	T	C	NS3	p.Ser602Ser	synonymous_variant	synonymous	2	0	0	0.422833	0	0
G6339A	6339	G	A	NS3	p.Ala606Ala	synonymous_variant	synonymous	6	1	3	1.2685	0.246914	0.721154
A6342T	6342	A	T	NS3	p.Leu607Leu	synonymous_variant	synonymous	10	2	4	2.11416	0.493827	0.961538
A6342C	6342	A	C	NS3	p.Leu607Leu	synonymous_variant	synonymous	252	174	179	53.277	42.963	43.0288
A6348G	6348	A	G	NS3	p.Glu609Glu	synonymous_variant	synonymous	0	0	1	0	0	0.240385
T6351C	6351	T	C	NS3	p.Phe610Phe	synonymous_variant	synonymous	10	3	4	2.11416	0.740741	0.961538
G6354A	6354	G	A	NS3	p.Lys611Lys	synonymous_variant	synonymous	1	0	0	0.211416	0	0
A6357G	6357	A	G	NS3	p.Glu612Glu	synonymous_variant	synonymous	1	0	0	0.211416	0	0
T6360C	6360	T	C	NS3	p.Phe613Phe	synonymous_variant	synonymous	10	3	4	2.11416	0.740741	0.961538
C6366T	6366	C	T	NS3	p.Ala615Ala	synonymous_variant	synonymous	61	27	32	12.8964	6.66667	7.69231
G6375A	6375	G	A	NS3	p.Lys2093Lys	splice_region_variant&synonymous_variant	synonymous	71	31	41	15.0106	7.65432	9.85577
T6378C	6378	T	C	NS4A	p.Ser1Ser	synonymous_variant	synonymous	70	30	41	14.7992	7.40741	9.85577
C6385T	6385	C	T	NS4A	p.Leu4Leu	synonymous_variant	synonymous	1	2	2	0.211416	0.493827	0.480769
C6385A	6385	C	A	NS4A	p.Leu4Met	missense_variant	non-synonymous	1	0	0	0.211416	0	0
G6387A	6387	G	A	NS4A	p.Leu4Leu	synonymous_variant	synonymous	69	29	38	14.5877	7.16049	9.13462
C6390T	6390	C	T	NS4A	p.Asn5Asn	synonymous_variant	synonymous	71	31	41	15.0106	7.65432	9.85577
A6399C	6399	A	C	NS4A	p.Thr8Thr	synonymous_variant	synonymous	70	31	40	14.7992	7.65432	9.61538
A6402G	6402	A	G	NS4A	p.Glu9Glu	synonymous_variant	synonymous	70	31	41	14.7992	7.65432	9.85577
G6405A	6405	G	A	NS4A	p.Met10Ile	missense_variant	non-synonymous	2	0	0	0.422833	0	0
T6408C	6408	T	C	NS4A	p.Gly11Gly	synonymous_variant	synonymous	1	0	1	0.211416	0	0.240385
C6420T	6420	C	T	NS4A	p.Thr15Thr	synonymous_variant	synonymous	1	0	0	0.211416	0	0
C6423T	6423	C	T	NS4A	p.Phe16Phe	synonymous_variant	synonymous	1	0	0	0.211416	0	0
T6429C	6429	T	C	NS4A	p.Thr18Thr	synonymous_variant	synonymous	70	31	41	14.7992	7.65432	9.85577
G6435A	6435	G	A	NS4A	p.Lys20Lys	synonymous_variant	synonymous	71	31	41	15.0106	7.65432	9.85577
A6441G	6441	A	G	NS4A	p.Arg22Arg	synonymous_variant	synonymous	71	31	40	15.0106	7.65432	9.61538
G6442A	6442	G	A	NS4A	p.Asp23Asn	missense_variant	non-synonymous	71	31	41	15.0106	7.65432	9.85577
C6444T	6444	C	T	NS4A	p.Asp23Asp	synonymous_variant	synonymous	70	31	41	14.7992	7.65432	9.85577
C6448T	6448	C	T	NS4A	p.Leu25Leu	synonymous_variant	synonymous	71	31	41	15.0106	7.65432	9.85577
A6462G	6462	A	G	NS4A	p.Ala29Ala	synonymous_variant	synonymous	1	0	0	0.211416	0	0
G6465C	6465	G	C	NS4A	p.Val30Val	synonymous_variant	synonymous	71	31	40	15.0106	7.65432	9.61538
G6465T	6465	G	T	NS4A	p.Val30Val	synonymous_variant	synonymous	0	0	1	0	0	0.240385
C6466T	6466	C	T	NS4A	p.Leu31Leu	synonymous_variant	synonymous	0	1	0	0	0.246914	0
G6468A	6468	G	A	NS4A	p.Leu31Leu	synonymous_variant	synonymous	70	31	41	14.7992	7.65432	9.85577
C6471T	6471	C	T	NS4A	p.His32His	synonymous_variant	synonymous	3	2	2	0.634249	0.493827	0.480769
G6474A	6474	G	A	NS4A	p.Thr33Thr	synonymous_variant	synonymous	1	0	0	0.211416	0	0
G6480A	6480	G	A	NS4A	p.Glu35Glu	synonymous_variant	synonymous	71	31	41	15.0106	7.65432	9.85577
C6482T	6482	C	T	NS4A	p.Ala36Val	missense_variant	non-synonymous	0	0	1	0	0	0.240385
T6486C	6486	T	C	NS4A	p.Gly37Gly	synonymous_variant	synonymous	71	31	41	15.0106	7.65432	9.85577
G6491A	6491	G	A	NS4A	p.Arg39Lys	missense_variant	non-synonymous	0	1	0	0	0.246914	0
C6501T	6501	C	T	NS4A	p.Asn42Asn	synonymous_variant	synonymous	68	27	37	14.3763	6.66667	8.89423
T6507C	6507	T	C	NS4A	p.Ala44Ala	synonymous_variant	synonymous	0	1	0	0	0.246914	0
C6510T	6510	C	T	NS4A	p.Leu45Leu	synonymous_variant	synonymous	23	9	16	4.86258	2.22222	3.84615
T6543C	6543	T	C	NS4A	p.Leu56Leu	synonymous_variant	synonymous	2	0	0	0.422833	0	0
T6544C	6544	T	C	NS4A	p.Leu57Leu	synonymous_variant	synonymous	1	0	0	0.211416	0	0
A6546G	6546	A	G	NS4A	p.Leu57Leu	synonymous_variant	synonymous	1	0	0	0.211416	0	0
C6547T	6547	C	T	NS4A	p.Leu58Leu	synonymous_variant	synonymous	3	3	1	0.634249	0.740741	0.240385
A6550G	6550	A	G	NS4A	p.Thr59Ala	missense_variant	non-synonymous	1	0	0	0.211416	0	0
C6556T	6556	C	T	NS4A	p.Leu61Leu	synonymous_variant	synonymous	414	352	344	87.5264	86.9136	82.6923
G6558A	6558	G	A	NS4A	p.Leu61Leu	synonymous_variant	synonymous	0	1	0	0	0.246914	0
T6561C	6561	T	C	NS4A	p.Ala62Ala	synonymous_variant	synonymous	66	70	71	13.9535	17.284	17.0673
A6562G	6562	A	G	NS4A	p.Thr63Ala	missense_variant	non-synonymous	1	1	0	0.211416	0.246914	0
A6564T	6564	A	T	NS4A	p.Thr63Thr	synonymous_variant	synonymous	0	0	1	0	0	0.240385
G6565A	6565	G	A	NS4A	p.Val64Ile	missense_variant	non-synonymous	4	2	8	0.845666	0.493827	1.92308
C6567T	6567	C	T	NS4A	p.Val64Val	synonymous_variant	synonymous	1	1	1	0.211416	0.246914	0.240385
G6570A	6570	G	A	NS4A	p.Thr65Thr	synonymous_variant	synonymous	413	350	343	87.315	86.4198	82.4519
A6573C	6573	A	C	NS4A	p.Gly66Gly	synonymous_variant	synonymous	66	69	71	13.9535	17.037	17.0673
A6573T	6573	A	T	NS4A	p.Gly66Gly	synonymous_variant	synonymous	0	1	0	0	0.246914	0
G6576A	6576	G	A	NS4A	p.Gly67Gly	synonymous_variant	synonymous	66	70	70	13.9535	17.284	16.8269
C6579T	6579	C	T	NS4A	p.Ile68Ile	synonymous_variant	synonymous	1	0	0	0.211416	0	0
T6582C	6582	T	C	NS4A	p.Phe69Phe	synonymous_variant	synonymous	66	70	71	13.9535	17.284	17.0673
T6583C	6583	T	C	NS4A	p.Leu70Leu	synonymous_variant	synonymous	66	69	71	13.9535	17.037	17.0673
A6585G	6585	A	G	NS4A	p.Leu70Leu	synonymous_variant	synonymous	414	353	345	87.5264	87.1605	82.9327
A6585C	6585	A	C	NS4A	p.Leu70Phe	missense_variant	non-synonymous	1	0	0	0.211416	0	0
T6589C	6589	T	C	NS4A	p.Leu72Leu	synonymous_variant	synonymous	0	0	1	0	0	0.240385
A6595G	6595	A	G	NS4A	p.Ser74Gly	missense_variant	non-synonymous	0	0	1	0	0	0.240385
C6597T	6597	C	T	NS4A	p.Ser74Ser	synonymous_variant	synonymous	2	2	1	0.422833	0.493827	0.240385
A6600T	6600	A	T	NS4A	p.Gly75Gly	synonymous_variant	synonymous	0	2	0	0	0.493827	0
G6602A	6602	G	A	NS4A	p.Arg76Lys	missense_variant	non-synonymous	67	70	70	14.1649	17.284	16.8269
G6603A	6603	G	A	NS4A	p.Arg76Arg	synonymous_variant	synonymous	21	17	11	4.43975	4.19753	2.64423
C6606T	6606	C	T	NS4A	p.Gly77Gly	synonymous_variant	synonymous	66	70	70	13.9535	17.284	16.8269
G6612A	6612	G	A	NS4A	p.Gly79Gly	synonymous_variant	synonymous	2	0	1	0.422833	0	0.240385
G6615A	6615	G	A	NS4A	p.Lys80Lys	synonymous_variant	synonymous	0	0	1	0	0	0.240385
C6621T	6621	C	T	NS4A	p.Thr82Thr	synonymous_variant	synonymous	0	0	1	0	0	0.240385
C6621A	6621	C	A	NS4A	p.Thr82Thr	synonymous_variant	synonymous	1	0	0	0.211416	0	0
C6633T	6633	C	T	NS4A	p.Cys86Cys	synonymous_variant	synonymous	0	1	1	0	0.246914	0.240385
C6636T	6636	C	T	NS4A	p.Cys87Cys	synonymous_variant	synonymous	0	1	0	0	0.246914	0
A6640G	6640	A	G	NS4A	p.Ile89Val	missense_variant	non-synonymous	67	70	69	14.1649	17.284	16.5865
C6642T	6642	C	T	NS4A	p.Ile89Ile	synonymous_variant	synonymous	2	0	1	0.422833	0	0.240385
G6645A	6645	G	A	NS4A	p.Thr90Thr	synonymous_variant	synonymous	417	354	342	88.1607	87.4074	82.2115
T6648C	6648	T	C	NS4A	p.Ala91Ala	synonymous_variant	synonymous	419	352	338	88.5835	86.9136	81.25
C6651T	6651	C	T	NS4A	p.Ser92Ser	synonymous_variant	synonymous	417	355	344	88.1607	87.6543	82.6923
T6653C	6653	T	C	NS4A	p.Ile93Thr	missense_variant	non-synonymous	0	1	1	0	0.246914	0.240385
C6654T	6654	C	T	NS4A	p.Ile93Ile	synonymous_variant	synonymous	420	357	343	88.7949	88.1481	82.4519
C6657T	6657	C	T	NS4A	p.Leu94Leu	synonymous_variant	synonymous	416	352	342	87.9493	86.9136	82.2115
A6660G	6660	A	G	NS4A	p.Leu95Leu	synonymous_variant	synonymous	1	0	0	0.211416	0	0
T6664C	6664	T	C	NS4A	p.Tyr97His	missense_variant	non-synonymous	2	2	0	0.422833	0.493827	0
C6666T	6666	C	T	NS4A	p.Tyr97Tyr	synonymous_variant	synonymous	419	357	344	88.5835	88.1481	82.6923
A6669T	6669	A	T	NS4A	p.Ala98Ala	synonymous_variant	synonymous	0	0	1	0	0	0.240385
A6672G	6672	A	G	NS4A	p.Gln99Gln	synonymous_variant	synonymous	0	1	0	0	0.246914	0
G6678A	6678	G	A	NS4A	p.Gln101Gln	synonymous_variant	synonymous	1	0	0	0.211416	0	0
C6684T	6684	C	T	NS4A	p.His103His	synonymous_variant	synonymous	413	352	338	87.315	86.9136	81.25
T6696C	6696	T	C	NS4A	p.Ala107Ala	synonymous_variant	synonymous	0	1	1	0	0.246914	0.240385
T6696A	6696	T	A	NS4A	p.Ala107Ala	synonymous_variant	synonymous	0	1	0	0	0.246914	0
T6714C	6714	T	C	NS4A	p.Phe113Phe	synonymous_variant	synonymous	0	1	1	0	0.246914	0.240385
T6717C	6717	T	C	NS4A	p.Phe114Phe	synonymous_variant	synonymous	1	0	1	0.211416	0	0.240385
C6720T	6720	C	T	NS4A	p.Leu115Leu	synonymous_variant	synonymous	1	1	0	0.211416	0.246914	0
T6726C	6726	T	C	NS4A	p.Val117Val	synonymous_variant	synonymous	420	357	344	88.7949	88.1481	82.6923
T6727C	6727	T	C	NS4A	p.Leu118Leu	synonymous_variant	synonymous	1	0	0	0.211416	0	0
T6732C	6732	T	C	NS4A	p.Leu119Leu	synonymous_variant	synonymous	420	357	344	88.7949	88.1481	82.6923
T6735C	6735	T	C	NS4A	p.Ile120Ile	synonymous_variant	synonymous	1	2	6	0.211416	0.493827	1.44231
A6741G	6741	A	G	NS4A	p.Glu122Glu	synonymous_variant	synonymous	1	0	0	0.211416	0	0
T6744A	6744	T	A	NS4A	p.Pro123Pro	synonymous_variant	synonymous	420	356	344	88.7949	87.9012	82.6923
A6747G	6747	A	G	NS4A	p.Glu124Glu	synonymous_variant	synonymous	2	4	2	0.422833	0.987654	0.480769
A6750G	6750	A	G	NS4A	p.Lys125Lys	synonymous_variant	synonymous	418	356	344	88.3721	87.9012	82.6923
G6753A	6753	G	A	NS4A	p.Gln126Gln	synonymous_variant	synonymous	0	1	0	0	0.246914	0
C6762T	6762	C	T	2K	p.Pro2Pro	synonymous_variant	synonymous	6	2	5	1.2685	0.493827	1.20192
C6768T	6768	C	T	2K	p.Asp4Asp	synonymous_variant	synonymous	66	68	69	13.9535	16.7901	16.5865
C6775T	6775	C	T	2K	p.Leu7Leu	synonymous_variant	synonymous	419	354	344	88.5835	87.4074	82.6923
G6777A	6777	G	A	2K	p.Leu7Leu	synonymous_variant	synonymous	419	356	342	88.5835	87.9012	82.2115
C6780T	6780	C	T	2K	p.Thr8Thr	synonymous_variant	synonymous	419	356	344	88.5835	87.9012	82.6923
C6783T	6783	C	T	2K	p.Tyr9Tyr	synonymous_variant	synonymous	419	356	343	88.5835	87.9012	82.4519
T6786C	6786	T	C	2K	p.Val10Val	synonymous_variant	synonymous	2	3	1	0.422833	0.740741	0.240385
C6789T	6789	C	T	2K	p.Val11Val	synonymous_variant	synonymous	0	1	0	0	0.246914	0
C6801T	6801	C	T	2K	p.Leu15Leu	synonymous_variant	synonymous	351	287	278	74.2072	70.8642	66.8269
A6816G	6816	A	G	2K	p.Ala20Ala	synonymous_variant	synonymous	1	0	0	0.211416	0	0
C6819T	6819	C	T	2K	p.Thr21Thr	synonymous_variant	synonymous	1	0	0	0.211416	0	0
A6825G	6825	A	G	2K	p.Ala2243Ala	splice_region_variant&synonymous_variant	synonymous	6	2	6	1.2685	0.493827	1.44231
C6828T	6828	C	T	NS4B	p.Asn1Asn	synonymous_variant	synonymous	1	0	0	0.211416	0	0
T6837G	6837	T	G	NS4B	p.Gly4Gly	synonymous_variant	synonymous	1	0	0	0.211416	0	0
C6840T	6840	C	T	NS4B	p.Phe5Phe	synonymous_variant	synonymous	1	0	0	0.211416	0	0
C6841T	6841	C	T	NS4B	p.Leu6Leu	synonymous_variant	synonymous	0	2	0	0	0.493827	0
A6843G	6843	A	G	NS4B	p.Leu6Leu	synonymous_variant	synonymous	441	372	364	93.2347	91.8519	87.5
A6849G	6849	A	G	NS4B	p.Lys8Lys	synonymous_variant	synonymous	2	3	2	0.422833	0.740741	0.480769
G6852A	6852	G	A	NS4B	p.Thr9Thr	synonymous_variant	synonymous	439	372	362	92.8118	91.8519	87.0192
A6858G	6858	A	G	NS4B	p.Lys11Lys	synonymous_variant	synonymous	1	1	0	0.211416	0.246914	0
T6861C	6861	T	C	NS4B	p.Asp12Asp	synonymous_variant	synonymous	0	1	0	0	0.246914	0
C6862T	6862	C	T	NS4B	p.Leu13Phe	missense_variant	non-synonymous	435	370	360	91.9662	91.358	86.5385
T6868C	6868	T	C	NS4B	p.Leu15Leu	synonymous_variant	synonymous	1	1	2	0.211416	0.246914	0.480769
G6870T	6870	G	T	NS4B	p.Leu15Phe	missense_variant	non-synonymous	2	4	1	0.422833	0.987654	0.240385
G6870A	6870	G	A	NS4B	p.Leu15Leu	synonymous_variant	synonymous	2	0	0	0.422833	0	0
A6874G	6874	A	G	NS4B	p.Ser17Gly	missense_variant	non-synonymous	0	1	0	0	0.246914	0
A6877G	6877	A	G	NS4B	p.Ile18Val	missense_variant	non-synonymous	2	0	1	0.422833	0	0.240385
T6878C	6878	T	C	NS4B	p.Ile18Thr	missense_variant	non-synonymous	0	0	1	0	0	0.240385
T6879C	6879	T	C	NS4B	p.Ile18Ile	synonymous_variant	synonymous	433	368	360	91.5433	90.8642	86.5385
G6880A	6880	G	A	NS4B	p.Ala19Thr	missense_variant	non-synonymous	438	371	361	92.6004	91.6049	86.7788
G6880T	6880	G	T	NS4B	p.Ala19Ser	missense_variant	non-synonymous	0	0	1	0	0	0.240385
A6883C	6883	A	C	NS4B	p.Thr20Pro	missense_variant	non-synonymous	0	1	0	0	0.246914	0
A6883G	6883	A	G	NS4B	p.Thr20Ala	missense_variant	non-synonymous	3	0	0	0.634249	0	0
A6891G	6891	A	G	NS4B	p.Gln22Gln	synonymous_variant	synonymous	3	3	7	0.634249	0.740741	1.68269
C6893T	6893	C	T	NS4B	p.Pro23Leu	missense_variant	non-synonymous	1	0	0	0.211416	0	0
C6894T	6894	C	T	NS4B	p.Pro23Pro	synonymous_variant	synonymous	63	57	55	13.3192	14.0741	13.2212
C6906T	6906	C	T	NS4B	p.Ile27Ile	synonymous_variant	synonymous	77	76	73	16.2791	18.7654	17.5481
C6912T	6912	C	T	NS4B	p.Asp29Asp	synonymous_variant	synonymous	2	0	0	0.422833	0	0
C6919T	6919	C	T	NS4B	p.Leu32Leu	synonymous_variant	synonymous	1	1	1	0.211416	0.246914	0.240385
A6921G	6921	A	G	NS4B	p.Leu32Leu	synonymous_variant	synonymous	1	4	1	0.211416	0.987654	0.240385
T6927C	6927	T	C	NS4B	p.Pro34Pro	synonymous_variant	synonymous	2	0	0	0.422833	0	0
A6936T	6936	A	T	NS4B	p.Ala37Ala	synonymous_variant	synonymous	357	272	274	75.4757	67.1605	65.8654
A6936C	6936	A	C	NS4B	p.Ala37Ala	synonymous_variant	synonymous	2	0	0	0.422833	0	0
G6942T	6942	G	T	NS4B	p.Thr39Thr	synonymous_variant	synonymous	358	272	274	75.6871	67.1605	65.8654
G6942C	6942	G	C	NS4B	p.Thr39Thr	synonymous_variant	synonymous	2	0	0	0.422833	0	0
G6945A	6945	G	A	NS4B	p.Leu40Leu	synonymous_variant	synonymous	359	272	274	75.8985	67.1605	65.8654
C6951T	6951	C	T	NS4B	p.Ala42Ala	synonymous_variant	synonymous	358	268	272	75.6871	66.1728	65.3846
C6951A	6951	C	A	NS4B	p.Ala42Ala	synonymous_variant	synonymous	1	0	0	0.211416	0	0
C6957A	6957	C	A	NS4B	p.Ala44Ala	synonymous_variant	synonymous	359	272	274	75.8985	67.1605	65.8654
A6961G	6961	A	G	NS4B	p.Thr46Ala	missense_variant	non-synonymous	0	1	0	0	0.246914	0
A6963T	6963	A	T	NS4B	p.Thr46Thr	synonymous_variant	synonymous	79	77	76	16.7019	19.0123	18.2692
T6966C	6966	T	C	NS4B	p.Phe47Phe	synonymous_variant	synonymous	358	272	273	75.6871	67.1605	65.625
G6967A	6967	G	A	NS4B	p.Val48Ile	missense_variant	non-synonymous	360	272	274	76.1099	67.1605	65.8654
T6969C	6969	T	C	NS4B	p.Val48Val	synonymous_variant	synonymous	360	272	274	76.1099	67.1605	65.8654
T6979A	6979	T	A	NS4B	p.Leu52Met	missense_variant	non-synonymous	1	0	0	0.211416	0	0
T6979C	6979	T	C	NS4B	p.Leu52Leu	synonymous_variant	synonymous	0	1	0	0	0.246914	0
T6987C	6987	T	C	NS4B	p.His54His	synonymous_variant	synonymous	1	4	1	0.211416	0.987654	0.240385
C6990T	6990	C	T	NS4B	p.Ser55Ser	synonymous_variant	synonymous	2	1	0	0.422833	0.246914	0
T6999C	6999	T	C	NS4B	p.Asn58Asn	synonymous_variant	synonymous	0	0	2	0	0	0.480769
C7002T	7002	C	T	NS4B	p.Ser59Ser	synonymous_variant	synonymous	1	0	0	0.211416	0	0
A7005G	7005	A	G	NS4B	p.Ser60Ser	synonymous_variant	synonymous	1	0	0	0.211416	0	0
G7008T	7008	G	T	NS4B	p.Val61Val	synonymous_variant	synonymous	1	3	2	0.211416	0.740741	0.480769
T7011C	7011	T	C	NS4B	p.Asn62Asn	synonymous_variant	synonymous	0	0	2	0	0	0.480769
G7014A	7014	G	A	NS4B	p.Val63Val	synonymous_variant	synonymous	1	3	3	0.211416	0.740741	0.721154
C7017T	7017	C	T	NS4B	p.Ser64Ser	synonymous_variant	synonymous	360	269	273	76.1099	66.4198	65.625
A7023G	7023	A	G	NS4B	p.Thr66Thr	synonymous_variant	synonymous	1	0	0	0.211416	0	0
A7023T	7023	A	T	NS4B	p.Thr66Thr	synonymous_variant	synonymous	0	0	1	0	0	0.240385
T7026C	7026	T	C	NS4B	p.Ala67Ala	synonymous_variant	synonymous	359	269	271	75.8985	66.4198	65.1442
A7029T	7029	A	T	NS4B	p.Ile68Ile	synonymous_variant	synonymous	358	272	271	75.6871	67.1605	65.1442
A7029C	7029	A	C	NS4B	p.Ile68Ile	synonymous_variant	synonymous	1	0	2	0.211416	0	0.480769
C7032T	7032	C	T	NS4B	p.Ala69Ala	synonymous_variant	synonymous	2	0	1	0.422833	0	0.240385
C7035T	7035	C	T	NS4B	p.Asn70Asn	synonymous_variant	synonymous	2	1	1	0.422833	0.246914	0.240385
A7038G	7038	A	G	NS4B	p.Gln71Gln	synonymous_variant	synonymous	1	3	1	0.211416	0.740741	0.240385
T7048C	7048	T	C	NS4B	p.Leu75Leu	synonymous_variant	synonymous	1	0	3	0.211416	0	0.721154
A7050G	7050	A	G	NS4B	p.Leu75Leu	synonymous_variant	synonymous	1	0	0	0.211416	0	0
C7059T	7059	C	T	NS4B	p.Leu78Leu	synonymous_variant	synonymous	15	19	27	3.17125	4.69136	6.49038
A7065G	7065	A	G	NS4B	p.Lys80Lys	synonymous_variant	synonymous	1	0	0	0.211416	0	0
A7068G	7068	A	G	NS4B	p.Gly81Gly	synonymous_variant	synonymous	36	17	16	7.61099	4.19753	3.84615
T7075C	7075	T	C	NS4B	p.Leu84Leu	synonymous_variant	synonymous	1	0	0	0.211416	0	0
C7079CG	7079	C	CG	NS4B	p.Met87fs	frameshift_variant	non-synonymous	0	1	0	0	0.246914	0
A7080G	7080	A	G	NS4B	p.Ser85Ser	synonymous_variant	synonymous	332	242	236	70.1903	59.7531	56.7308
G7083A	7083	G	A	NS4B	p.Lys86Lys	synonymous_variant	synonymous	246	170	167	52.0085	41.9753	40.1442
C7107T	7107	C	T	NS4B	p.Leu94Leu	synonymous_variant	synonymous	1	0	1	0.211416	0	0.240385
C7110T	7110	C	T	NS4B	p.Ala95Ala	synonymous_variant	synonymous	468	399	401	98.9429	98.5185	96.3942
T7113C	7113	T	C	NS4B	p.Ile96Ile	synonymous_variant	synonymous	91	87	89	19.2389	21.4815	21.3942
A7116C	7116	A	C	NS4B	p.Gly97Gly	synonymous_variant	synonymous	0	0	1	0	0	0.240385
A7116G	7116	A	G	NS4B	p.Gly97Gly	synonymous_variant	synonymous	1	0	0	0.211416	0	0
C7122T	7122	C	T	NS4B	p.Tyr99Tyr	synonymous_variant	synonymous	90	86	89	19.0275	21.2346	21.3942
C7137T	7137	C	T	NS4B	p.Pro104Pro	synonymous_variant	synonymous	1	0	0	0.211416	0	0
T7143C	7143	T	C	NS4B	p.Thr106Thr	synonymous_variant	synonymous	469	400	410	99.1543	98.7654	98.5577
C7146A	7146	C	A	NS4B	p.Leu107Leu	synonymous_variant	synonymous	0	0	1	0	0	0.240385
A7152G	7152	A	G	NS4B	p.Ala109Ala	synonymous_variant	synonymous	0	1	0	0	0.246914	0
T7155C	7155	T	C	NS4B	p.Ala110Ala	synonymous_variant	synonymous	469	401	410	99.1543	99.0123	98.5577
T7159C	7159	T	C	NS4B	p.Phe112Leu	missense_variant	non-synonymous	471	402	412	99.5772	99.2593	99.0385
C7161T	7161	C	T	NS4B	p.Phe112Phe	synonymous_variant	synonymous	2	0	2	0.422833	0	0.480769
T7162C	7162	T	C	NS4B	p.Leu113Leu	synonymous_variant	synonymous	0	0	1	0	0	0.240385
T7163C	7163	T	C	NS4B	p.Leu113Ser	missense_variant	non-synonymous	0	1	0	0	0.246914	0
A7164G	7164	A	G	NS4B	p.Leu113Leu	synonymous_variant	synonymous	0	1	0	0	0.246914	0
G7167A	7167	G	A	NS4B	p.Leu114Leu	synonymous_variant	synonymous	3	2	2	0.634249	0.493827	0.480769
G7168A	7168	G	A	NS4B	p.Val115Ile	missense_variant	non-synonymous	0	1	1	0	0.246914	0.240385
T7169C	7169	T	C	NS4B	p.Val115Ala	missense_variant	non-synonymous	1	0	0	0.211416	0	0
T7176C	7176	T	C	NS4B	p.His117His	synonymous_variant	synonymous	1	0	0	0.211416	0	0
T7179C	7179	T	C	NS4B	p.Tyr118Tyr	synonymous_variant	synonymous	0	1	4	0	0.246914	0.961538
C7182T	7182	C	T	NS4B	p.Ala119Ala	synonymous_variant	synonymous	377	314	318	79.704	77.5309	76.4423
C7182A	7182	C	A	NS4B	p.Ala119Ala	synonymous_variant	synonymous	1	0	0	0.211416	0	0
A7203G	7203	A	G	NS4B	p.Gln126Gln	synonymous_variant	synonymous	0	1	0	0	0.246914	0
A7206G	7206	A	G	NS4B	p.Ala127Ala	synonymous_variant	synonymous	456	390	400	96.4059	96.2963	96.1538
A7206T	7206	A	T	NS4B	p.Ala127Ala	synonymous_variant	synonymous	0	0	1	0	0	0.240385
A7209G	7209	A	G	NS4B	p.Lys128Lys	synonymous_variant	synonymous	1	0	0	0.211416	0	0
C7215T	7215	C	T	NS4B	p.Thr130Thr	synonymous_variant	synonymous	0	1	0	0	0.246914	0
A7218G	7218	A	G	NS4B	p.Arg131Arg	synonymous_variant	synonymous	12	13	20	2.537	3.20988	4.80769
A7221G	7221	A	G	NS4B	p.Glu132Glu	synonymous_variant	synonymous	454	391	400	95.9831	96.5432	96.1538
T7224A	7224	T	A	NS4B	p.Ala133Ala	synonymous_variant	synonymous	0	0	1	#REF!	#REF!	0.240385
T7224C	7224	T	C	NS4B	p.Ala133Ala	synonymous_variant	synonymous	1	1	2	0.211416	0.246914	0.480769
T7224G	7224	T	G	NS4B	p.Ala133Ala	synonymous_variant	synonymous	1	0	0	0.211416	0	0
G7234A	7234	G	A	NS4B	p.Ala137Thr	missense_variant	non-synonymous	2	0	0	0.422833	0	0
G7239A	7239	G	A	NS4B	p.Ala138Ala	synonymous_variant	synonymous	457	391	401	96.6173	96.5432	96.3942
G7242C	7242	G	C	NS4B	p.Ala139Ala	synonymous_variant	synonymous	1	1	0	0.211416	0.246914	0
G7242A	7242	G	A	NS4B	p.Ala139Ala	synonymous_variant	synonymous	2	0	0	0.422833	0	0
C7245T	7245	C	T	NS4B	p.Gly140Gly	synonymous_variant	synonymous	1	0	3	0.211416	0	0.721154
C7257T	7257	C	T	NS4B	p.Asn144Asn	synonymous_variant	synonymous	0	1	0	0	0.246914	0
A7260G	7260	A	G	NS4B	p.Pro145Pro	synonymous_variant	synonymous	1	1	0	0.211416	0.246914	0
T7263C	7263	T	C	NS4B	p.Thr146Thr	synonymous_variant	synonymous	1	1	0	0.211416	0.246914	0
C7266G	7266	C	G	NS4B	p.Val147Val	synonymous_variant	synonymous	457	391	401	96.6173	96.5432	96.3942
T7269C	7269	T	C	NS4B	p.Asp148Asp	synonymous_variant	synonymous	1	0	0	0.211416	0	0
G7281A	7281	G	A	NS4B	p.Val152Val	synonymous_variant	synonymous	1	2	0	0.211416	0.493827	0
T7284C	7284	T	C	NS4B	p.Ile153Ile	synonymous_variant	synonymous	0	0	1	0	0	0.240385
C7287T	7287	C	T	NS4B	p.Asp154Asp	synonymous_variant	synonymous	1	3	0	0.211416	0.740741	0
C7288T	7288	C	T	NS4B	p.Leu155Leu	synonymous_variant	synonymous	0	1	1	0	0.246914	0.240385
C7288A	7288	C	A	NS4B	p.Leu155Ile	missense_variant	non-synonymous	2	1	0	0.422833	0.246914	0
T7293C	7293	T	C	NS4B	p.Asp156Asp	synonymous_variant	synonymous	1	0	0	0.211416	0	0
T7302A	7302	T	A	NS4B	p.Pro159Pro	synonymous_variant	synonymous	454	387	399	95.9831	95.5556	95.9135
T7302C	7302	T	C	NS4B	p.Pro159Pro	synonymous_variant	synonymous	1	0	0	0.211416	0	0
T7305C	7305	T	C	NS4B	p.Tyr160Tyr	synonymous_variant	synonymous	0	0	1	0	0	0.240385
G7314A	7314	G	A	NS4B	p.Lys163Lys	synonymous_variant	synonymous	1	1	0	0.211416	0.246914	0
A7320G	7320	A	G	NS4B	p.Glu165Glu	synonymous_variant	synonymous	1	0	0	0.211416	0	0
G7323A	7323	G	A	NS4B	p.Lys166Lys	synonymous_variant	synonymous	2	2	2	0.422833	0.493827	0.480769
C7350G	7350	C	G	NS4B	p.Val175Val	synonymous_variant	synonymous	6	1	3	1.2685	0.246914	0.721154
C7353T	7353	C	T	NS4B	p.Leu176Leu	synonymous_variant	synonymous	0	0	2	0	0	0.480769
C7356T	7356	C	T	NS4B	p.Cys177Cys	synonymous_variant	synonymous	3	3	1	0.634249	0.740741	0.240385
T7358C	7358	T	C	NS4B	p.Val178Ala	missense_variant	non-synonymous	0	0	1	0	0	0.240385
G7359A	7359	G	A	NS4B	p.Val178Val	synonymous_variant	synonymous	0	1	1	0	0.246914	0.240385
A7368G	7368	A	G	NS4B	p.Val181Val	synonymous_variant	synonymous	1	0	0	0.211416	0	0
T7369C	7369	T	C	NS4B	p.Leu182Leu	synonymous_variant	synonymous	3	0	1	0.634249	0	0.240385
T7383C	7383	T	C	NS4B	p.Thr186Thr	synonymous_variant	synonymous	0	0	1	0	0	0.240385
A7386G	7386	A	G	NS4B	p.Thr187Thr	synonymous_variant	synonymous	0	1	1	0	0.246914	0.240385
T7392G	7392	T	G	NS4B	p.Ala189Ala	synonymous_variant	synonymous	95	92	103	20.0846	22.716	24.7596
C7393T	7393	C	T	NS4B	p.Leu190Leu	synonymous_variant	synonymous	473	405	416	100	100	100
G7395A	7395	G	A	NS4B	p.Leu190Leu	synonymous_variant	synonymous	471	403	415	99.5772	99.5062	99.7596
G7401A	7401	G	A	NS4B	p.Glu192Glu	synonymous_variant	synonymous	95	93	104	20.0846	22.963	25
G7402A	7402	G	A	NS4B	p.Ala193Thr	missense_variant	non-synonymous	0	1	0	0	0.246914	0
T7405C	7405	T	C	NS4B	p.Leu194Leu	synonymous_variant	synonymous	94	93	104	19.8732	22.963	25
C7410T	7410	C	T	NS4B	p.Thr195Thr	synonymous_variant	synonymous	470	402	411	99.3658	99.2593	98.7981
T7411C	7411	T	C	NS4B	p.Leu196Leu	synonymous_variant	synonymous	2	1	0	0.422833	0.246914	0
A7413G	7413	A	G	NS4B	p.Leu196Leu	synonymous_variant	synonymous	0	2	0	0	0.493827	0
C7415T	7415	C	T	NS4B	p.Ala197Val	missense_variant	non-synonymous	2	0	1	0.422833	0	0.240385
T7416G	7416	T	G	NS4B	p.Ala197Ala	synonymous_variant	synonymous	95	93	104	20.0846	22.963	25
C7419T	7419	C	T	NS4B	p.Thr198Thr	synonymous_variant	synonymous	0	0	1	0	0	0.240385
C7425T	7425	C	T	NS4B	p.Pro200Pro	synonymous_variant	synonymous	2	2	0	0.422833	0.493827	0
C7431T	7431	C	T	NS4B	p.Ser202Ser	synonymous_variant	synonymous	95	93	104	20.0846	22.963	25
T7435C	7435	T	C	NS4B	p.Leu204Leu	synonymous_variant	synonymous	472	405	416	99.7886	100	100
A7446T	7446	A	T	NS4B	p.Gly207Gly	synonymous_variant	synonymous	30	32	28	6.34249	7.90123	6.73077
G7458A	7458	G	A	NS4B	p.Arg211Arg	synonymous_variant	synonymous	87	88	90	18.3932	21.7284	21.6346
C7467T	7467	C	T	NS4B	p.Asn214Asn	synonymous_variant	synonymous	81	77	82	17.1247	19.0123	19.7115
T7470A	7470	T	A	NS4B	p.Thr215Thr	synonymous_variant	synonymous	87	88	90	18.3932	21.7284	21.6346
C7473T	7473	C	T	NS4B	p.Thr216Thr	synonymous_variant	synonymous	87	88	90	18.3932	21.7284	21.6346
T7476C	7476	T	C	NS4B	p.Ile217Ile	synonymous_variant	synonymous	0	1	0	0	0.246914	0
G7479A	7479	G	A	NS4B	p.Ala218Ala	synonymous_variant	synonymous	448	389	392	94.7146	96.0494	94.2308
A7485G	7485	A	G	NS4B	p.Ser220Ser	synonymous_variant	synonymous	0	0	1	0	0	0.240385
T7491C	7491	T	C	NS4B	p.Ala222Ala	synonymous_variant	synonymous	0	0	2	0	0	0.480769
C7494T	7494	C	T	NS4B	p.Asn223Asn	synonymous_variant	synonymous	1	4	7	0.211416	0.987654	1.68269
T7500C	7500	T	C	NS4B	p.Phe225Phe	synonymous_variant	synonymous	0	0	1	0	0	0.240385
G7506A	7506	G	A	NS4B	p.Gly227Gly	synonymous_variant	synonymous	1	0	0	0.211416	0	0
T7513C	7513	T	C	NS4B	p.Leu230Leu	synonymous_variant	synonymous	405	349	352	85.6237	86.1728	84.6154
A7521G	7521	A	G	NS4B	p.Gly232Gly	synonymous_variant	synonymous	1	0	0	0.211416	0	0
T7524C	7524	T	C	NS4B	p.Ala233Ala	synonymous_variant	synonymous	447	388	391	94.5032	95.8025	93.9904
T7536C	7536	T	C	NS4B	p.Phe237Phe	synonymous_variant	synonymous	1	1	1	0.211416	0.246914	0.240385
T7539C	7539	T	C	NS4B	p.Ser238Ser	synonymous_variant	synonymous	2	1	1	0.422833	0.246914	0.240385
A7540G	7540	A	G	NS4B	p.Ile239Val	missense_variant	non-synonymous	0	0	1	0	0	0.240385
T7542C	7542	T	C	NS4B	p.Ile239Ile	synonymous_variant	synonymous	448	387	384	94.7146	95.5556	92.3077
A7543G	7543	A	G	NS4B	p.Met240Val	missense_variant	non-synonymous	1	0	0	0.211416	0	0
G7548A	7548	G	A	NS4B	p.Lys241Lys	synonymous_variant	synonymous	7	2	10	1.47992	0.493827	2.40385
C7551T	7551	C	T	NS4B	p.Asn242Asn	synonymous_variant	synonymous	1	0	0	0.211416	0	0
A7554G	7554	A	G	NS4B	p.Thr243Thr	synonymous_variant	synonymous	447	389	391	94.5032	96.0494	93.9904
A7555G	7555	A	G	NS4B	p.Thr244Ala	missense_variant	non-synonymous	448	388	392	94.7146	95.8025	94.2308
C7556T	7556	C	T	NS4B	p.Thr244Ile	missense_variant	non-synonymous	0	2	0	0	0.493827	0
C7557T	7557	C	T	NS4B	p.Thr244Thr	synonymous_variant	synonymous	4	1	4	0.845666	0.246914	0.961538
C7557A	7557	C	A	NS4B	p.Thr244Thr	synonymous_variant	synonymous	0	0	2	0	0	0.480769
A7558C	7558	A	C	NS4B	p.Asn245His	missense_variant	non-synonymous	0	0	2	0	0	0.480769
C7560T	7560	C	T	NS4B	p.Asn245Asn	synonymous_variant	synonymous	1	0	0	0.211416	0	0
A7566G	7566	A	G	NS4B	p.Arg247Arg	synonymous_variant	synonymous	1	1	0	0.211416	0.246914	0
T7575C	7575	T	C	NS5	p.Thr2Thr	synonymous_variant	synonymous	0	0	1	0	0	0.240385
C7578T	7578	C	T	NS5	p.Gly3Gly	synonymous_variant	synonymous	35	19	16	7.39958	4.69136	3.84615
C7578A	7578	C	A	NS5	p.Gly3Gly	synonymous_variant	synonymous	1	0	0	0.211416	0	0
C7581T	7581	C	T	NS5	p.Asn4Asn	synonymous_variant	synonymous	0	0	1	0	0	0.240385
T7583C	7583	T	C	NS5	p.Ile5Thr	missense_variant	non-synonymous	447	389	392	94.5032	96.0494	94.2308
G7590A	7590	G	A	NS5	p.Glu7Glu	synonymous_variant	synonymous	440	386	386	93.0233	95.3086	92.7885
A7599G	7599	A	G	NS5	p.Gly10Gly	synonymous_variant	synonymous	1	0	0	0.211416	0	0
G7602A	7602	G	A	NS5	p.Glu11Glu	synonymous_variant	synonymous	1	0	0	0.211416	0	0
G7613A	7613	G	A	NS5	p.Ser15Asn	missense_variant	non-synonymous	378	311	311	79.9154	76.7901	74.7596
A7617G	7617	A	G	NS5	p.Arg16Arg	synonymous_variant	synonymous	471	404	413	99.5772	99.7531	99.2788
T7618C	7618	T	C	NS5	p.Leu17Leu	synonymous_variant	synonymous	11	12	16	2.32558	2.96296	3.84615
G7620A	7620	G	A	NS5	p.Leu17Leu	synonymous_variant	synonymous	0	1	0	0	0.246914	0
C7623T	7623	C	T	NS5	p.Asn18Asn	synonymous_variant	synonymous	471	404	409	99.5772	99.7531	98.3173
G7624T	7624	G	T	NS5	p.Ala19Ser	missense_variant	non-synonymous	1	0	0	0.211416	0	0
A7626G	7626	A	G	NS5	p.Ala19Ala	synonymous_variant	synonymous	13	14	23	2.74841	3.45679	5.52885
T7627C	7627	T	C	NS5	p.Leu20Leu	synonymous_variant	synonymous	0	0	1	0	0	0.240385
A7632G	7632	A	G	NS5	p.Gly21Gly	synonymous_variant	synonymous	472	404	413	99.7886	99.7531	99.2788
A7635G	7635	A	G	NS5	p.Lys22Lys	synonymous_variant	synonymous	94	92	101	19.8732	22.716	24.2788
T7643A	7643	T	A	NS5	p.Phe25Tyr	missense_variant	non-synonymous	1	0	0	0.211416	0	0
G7647A	7647	G	A	NS5	p.Gln26Gln	synonymous_variant	synonymous	2	0	0	0.422833	0	0
T7649C	7649	T	C	NS5	p.Ile27Thr	missense_variant	non-synonymous	1	0	0	0.211416	0	0
C7650T	7650	C	T	NS5	p.Ile27Ile	synonymous_variant	synonymous	0	1	4	0	0.246914	0.961538
C7653T	7653	C	T	NS5	p.Tyr28Tyr	synonymous_variant	synonymous	93	92	100	19.6617	22.716	24.0385
A7658G	7658	A	G	NS5	p.Lys30Arg	missense_variant	non-synonymous	1	0	0	0.211416	0	0
A7659G	7659	A	G	NS5	p.Lys30Lys	synonymous_variant	synonymous	0	1	0	0	0.246914	0
T7662C	7662	T	C	NS5	p.Ser31Ser	synonymous_variant	synonymous	1	0	0	0.211416	0	0
A7670T	7670	A	T	NS5	p.Gln34Leu	missense_variant	non-synonymous	0	2	0	0	0.493827	0
C7686G	7686	C	G	NS5	p.Thr39Thr	synonymous_variant	synonymous	469	400	412	99.1543	98.7654	99.0385
C7686A	7686	C	A	NS5	p.Thr39Thr	synonymous_variant	synonymous	0	1	0	0	0.246914	0
A7695G	7695	A	G	NS5	p.Lys42Lys	synonymous_variant	synonymous	0	1	0	0	0.246914	0
T7704C	7704	T	C	NS5	p.Ile45Ile	synonymous_variant	synonymous	86	83	94	18.1818	20.4938	22.5962
A7707G	7707	A	G	NS5	p.Lys46Lys	synonymous_variant	synonymous	86	82	94	18.1818	20.2469	22.5962
A7710G	7710	A	G	NS5	p.Arg47Arg	synonymous_variant	synonymous	0	1	0	0	0.246914	0
G7719A	7719	G	A	NS5	p.Thr50Thr	synonymous_variant	synonymous	9	6	8	1.90275	1.48148	1.92308
C7722A	7722	C	A	NS5	p.Asp51Glu	missense_variant	non-synonymous	0	0	1	0	0	0.240385
A7746G	7746	A	G	NS5	p.Ser59Ser	synonymous_variant	synonymous	2	3	1	0.422833	0.740741	0.240385
A7749G	7749	A	G	NS5	p.Ala60Ala	synonymous_variant	synonymous	445	385	391	94.0803	95.0617	93.9904
A7749T	7749	A	T	NS5	p.Ala60Ala	synonymous_variant	synonymous	1	1	0	0.211416	0.246914	0
A7752G	7752	A	G	NS5	p.Lys61Lys	synonymous_variant	synonymous	1	0	0	0.211416	0	0
C7753T	7753	C	T	NS5	p.Leu62Leu	synonymous_variant	synonymous	0	2	0	0	0.493827	0
C7764T	7764	C	T	NS5	p.Phe65Phe	synonymous_variant	synonymous	0	0	1	0	0	0.240385
T7767C	7767	T	C	NS5	p.Val66Val	synonymous_variant	synonymous	451	388	394	95.3488	95.8025	94.7115
G7772A	7772	G	A	NS5	p.Arg68Lys	missense_variant	non-synonymous	1	0	0	0.211416	0	0
A7773G	7773	A	G	NS5	p.Arg68Arg	synonymous_variant	synonymous	10	13	20	2.11416	3.20988	4.80769
A7777C	7777	A	C	NS5	p.Met70Leu	missense_variant	non-synonymous	452	389	395	95.5603	96.0494	94.9519
G7779T	7779	G	T	NS5	p.Met70Ile	missense_variant	non-synonymous	74	76	84	15.6448	18.7654	20.1923
C7782A	7782	C	A	NS5	p.Val71Val	synonymous_variant	synonymous	1	1	0	0.211416	0.246914	0
A7790G	7790	A	G	NS5	p.Glu74Gly	missense_variant	non-synonymous	0	0	1	0	0	0.240385
G7794A	7794	G	A	NS5	p.Gly75Gly	synonymous_variant	synonymous	445	378	385	94.0803	93.3333	92.5481
G7801A	7801	G	A	NS5	p.Val78Met	missense_variant	non-synonymous	1	0	0	0.211416	0	0
C7806T	7806	C	T	NS5	p.Asp79Asp	synonymous_variant	synonymous	0	0	1	0	0	0.240385
C7809T	7809	C	T	NS5	p.Leu80Leu	synonymous_variant	synonymous	451	388	395	95.3488	95.8025	94.9519
T7812C	7812	T	C	NS5	p.Gly81Gly	synonymous_variant	synonymous	74	77	84	15.6448	19.0123	20.1923
T7815C	7815	T	C	NS5	p.Cys82Cys	synonymous_variant	synonymous	450	388	395	95.1374	95.8025	94.9519
C7818T	7818	C	T	NS5	p.Gly83Gly	synonymous_variant	synonymous	1	1	2	0.211416	0.246914	0.480769
GA7820G	7820	GA	G	NS5	p.Gly85fs	frameshift_variant	non-synonymous	74	75	84	15.6448	18.5185	20.1923
A7821G	7821	A	G	NS5	p.Arg84Arg	synonymous_variant	synonymous	376	313	311	79.4926	77.284	74.7596
GA7823G	7823	GA	G	NS5	p.Gly86fs	frameshift_variant	non-synonymous	9	7	7	1.90275	1.7284	1.68269
A7824G	7824	A	G	NS5	p.Gly85Gly	synonymous_variant	synonymous	441	381	387	93.2347	94.0741	93.0288
A7824T	7824	A	T	NS5	p.Gly85Gly	synonymous_variant	synonymous	1	0	0	0.211416	0	0
C7827T	7827	C	T	NS5	p.Gly86Gly	synonymous_variant	synonymous	0	1	0	0	0.246914	0
A7845G	7845	A	G	NS5	p.Gly92Gly	synonymous_variant	synonymous	452	389	393	95.5603	96.0494	94.4712
C7849T	7849	C	T	NS5	p.Leu94Leu	synonymous_variant	synonymous	0	1	0	0	0.246914	0
A7855G	7855	A	G	NS5	p.Asn96Asp	missense_variant	non-synonymous	0	0	1	0	0	0.240385
T7857C	7857	T	C	NS5	p.Asn96Asn	synonymous_variant	synonymous	0	0	1	0	0	0.240385
G7862A	7862	G	A	NS5	p.Arg98Lys	missense_variant	non-synonymous	449	388	395	94.926	95.8025	94.9519
A7863G	7863	A	G	NS5	p.Arg98Arg	synonymous_variant	synonymous	74	74	83	15.6448	18.2716	19.9519
A7866G	7866	A	G	NS5	p.Glu99Glu	synonymous_variant	synonymous	1	4	1	0.211416	0.987654	0.240385
C7869T	7869	C	T	NS5	p.Val100Val	synonymous_variant	synonymous	2	3	1	0.422833	0.740741	0.240385
C7875T	7875	C	T	NS5	p.Gly102Gly	synonymous_variant	synonymous	0	0	1	0	0	0.240385
C7876T	7876	C	T	NS5	p.Leu103Leu	synonymous_variant	synonymous	0	0	1	0	0	0.240385
A7881G	7881	A	G	NS5	p.Thr104Thr	synonymous_variant	synonymous	3	1	0	0.634249	0.246914	0
A7887G	7887	A	G	NS5	p.Gly106Gly	synonymous_variant	synonymous	2	3	1	0.422833	0.740741	0.240385
C7911T	7911	C	T	NS5	p.Ile114Ile	synonymous_variant	synonymous	378	311	312	79.9154	76.7901	75
C7914G	7914	C	G	NS5	p.Pro115Pro	synonymous_variant	synonymous	0	2	7	0	0.493827	1.68269
A7923G	7923	A	G	NS5	p.Thr118Thr	synonymous_variant	synonymous	0	1	0	0	0.246914	0
T7926C	7926	T	C	NS5	p.Tyr119Tyr	synonymous_variant	synonymous	1	0	0	0.211416	0	0
G7929T	7929	G	T	NS5	p.Gly120Gly	synonymous_variant	synonymous	80	76	78	16.9133	18.7654	18.75
G7929C	7929	G	C	NS5	p.Gly120Gly	synonymous_variant	synonymous	13	14	21	2.74841	3.45679	5.04808
A7938G	7938	A	G	NS5	p.Leu123Leu	synonymous_variant	synonymous	93	90	99	19.6617	22.2222	23.7981
T7944C	7944	T	C	NS5	p.Arg125Arg	synonymous_variant	synonymous	1	2	0	0.211416	0.493827	0
T7947G	7947	T	G	NS5	p.Leu126Leu	synonymous_variant	synonymous	468	398	409	98.9429	98.2716	98.3173
A7949T	7949	A	T	NS5	p.Gln127Leu	missense_variant	non-synonymous	0	1	0	0	0.246914	0
G7957A	7957	G	A	NS5	p.Val130Ile	missense_variant	non-synonymous	1	1	0	0.211416	0.246914	0
T7959C	7959	T	C	NS5	p.Val130Val	synonymous_variant	synonymous	94	90	100	19.8732	22.2222	24.0385
C7962T	7962	C	T	NS5	p.Asp131Asp	synonymous_variant	synonymous	469	400	410	99.1543	98.7654	98.5577
T7964TC	7964	T	TC	NS5	p.Phe134fs	frameshift_variant	non-synonymous	2	1	1	0.422833	0.246914	0.240385
T7965C	7965	T	C	NS5	p.Val132Val	synonymous_variant	synonymous	91	90	99	19.2389	22.2222	23.7981
TC7967T	7967	TC	T	NS5	p.Phe134fs	frameshift_variant	non-synonymous	2	0	0	0.422833	0	0
C7968T	7968	C	T	NS5	p.Phe133Phe	synonymous_variant	synonymous	91	90	100	19.2389	22.2222	24.0385
C7971T	7971	C	T	NS5	p.Phe134Phe	synonymous_variant	synonymous	94	91	100	19.8732	22.4691	24.0385
T7973C	7973	T	C	NS5	p.Ile135Thr	missense_variant	non-synonymous	94	91	100	19.8732	22.4691	24.0385
C7974T	7974	C	T	NS5	p.Ile135Ile	synonymous_variant	synonymous	93	91	99	19.6617	22.4691	23.7981
CG7976C	7976	CG	C	NS5	p.Pro137fs	frameshift_variant	non-synonymous	1	0	0	0.211416	0	0
A7980G	7980	A	G	NS5	p.Pro137Pro	synonymous_variant	synonymous	1	2	2	0.211416	0.493827	0.480769
G7981GA	7981	G	GA	NS5	p.Cys140fs	frameshift_variant	non-synonymous	2	1	0	0.422833	0.246914	0
A7983G	7983	A	G	NS5	p.Glu138Glu	synonymous_variant	synonymous	0	0	1	0	0	0.240385
G7986A	7986	G	A	NS5	p.Lys139Lys	synonymous_variant	synonymous	2	0	0	0.422833	0	0
A7998G	7998	A	G	NS5	p.Leu143Leu	synonymous_variant	synonymous	468	401	407	98.9429	99.0123	97.8365
T7999C	7999	T	C	NS5	p.Leu144Leu	synonymous_variant	synonymous	468	399	407	98.9429	98.5185	97.8365
G8001A	8001	G	A	NS5	p.Leu144Leu	synonymous_variant	synonymous	1	1	0	0.211416	0.246914	0
G8016A	8016	G	A	NS5	p.Glu149Glu	synonymous_variant	synonymous	1	1	0	0.211416	0.246914	0
A8019G	8019	A	G	NS5	p.Ser150Ser	synonymous_variant	synonymous	460	385	389	97.2516	95.0617	93.5096
T8028C	8028	T	C	NS5	p.Asn153Asn	synonymous_variant	synonymous	83	79	80	17.5476	19.5062	19.2308
C8031T	8031	C	T	NS5	p.Pro154Pro	synonymous_variant	synonymous	1	0	0	0.211416	0	0
A8034G	8034	A	G	NS5	p.Thr155Thr	synonymous_variant	synonymous	83	79	81	17.5476	19.5062	19.4712
G8037T	8037	G	T	NS5	p.Val156Val	synonymous_variant	synonymous	83	79	81	17.5476	19.5062	19.4712
A8040G	8040	A	G	NS5	p.Glu157Glu	synonymous_variant	synonymous	83	78	81	17.5476	19.2593	19.4712
A8049G	8049	A	G	NS5	p.Arg160Arg	synonymous_variant	synonymous	1	0	0	0.211416	0	0
C8055G	8055	C	G	NS5	p.Leu162Leu	synonymous_variant	synonymous	1	0	1	0.211416	0	0.240385
C8055T	8055	C	T	NS5	p.Leu162Leu	synonymous_variant	synonymous	0	0	1	0	0	0.240385
G8059A	8059	G	A	NS5	p.Val164Ile	missense_variant	non-synonymous	0	1	0	0	0.246914	0
C8061T	8061	C	T	NS5	p.Val164Val	synonymous_variant	synonymous	400	326	322	84.5666	80.4938	77.4038
C8062T	8062	C	T	NS5	p.Leu165Phe	missense_variant	non-synonymous	11	13	18	2.32558	3.20988	4.32692
T8064A	8064	T	A	NS5	p.Leu165Leu	synonymous_variant	synonymous	402	325	322	84.9894	80.2469	77.4038
A8073G	8073	A	G	NS5	p.Val168Val	synonymous_variant	synonymous	399	324	322	84.3552	80	77.4038
A8076G	8076	A	G	NS5	p.Glu169Glu	synonymous_variant	synonymous	0	0	1	0	0	0.240385
T8079C	8079	T	C	NS5	p.Asn170Asn	synonymous_variant	synonymous	84	81	82	17.759	20	19.7115
T8083C	8083	T	C	NS5	p.Leu172Leu	synonymous_variant	synonymous	84	81	82	17.759	20	19.7115
A8087G	8087	A	G	NS5	p.Asn173Ser	missense_variant	non-synonymous	1	1	1	0.211416	0.246914	0.240385
C8088T	8088	C	T	NS5	p.Asn173Asn	synonymous_variant	synonymous	0	0	1	0	0	0.240385
C8088CAAT	8088	C	CAAT	NS5	p.Asn174dup	disruptive_inframe_insertion	non-synonymous	2	2	0	0.422833	0.493827	0
C8091T	8091	C	T	NS5	p.Asn174Asn	synonymous_variant	synonymous	73	75	78	15.4334	18.5185	18.75
C8094T	8094	C	T	NS5	p.Asn175Asn	synonymous_variant	synonymous	16	18	28	3.38266	4.44444	6.73077
C8096T	8096	C	T	NS5	p.Thr176Ile	missense_variant	non-synonymous	0	1	3	0	0.246914	0.721154
T8097C	8097	T	C	NS5	p.Thr176Thr	synonymous_variant	synonymous	393	323	317	83.0867	79.7531	76.2019
A8100G	8100	A	G	NS5	p.Gln177Gln	synonymous_variant	synonymous	1	0	0	0.211416	0	0
T8103C	8103	T	C	NS5	p.Phe178Phe	synonymous_variant	synonymous	0	0	2	0	0	0.480769
C8106T	8106	C	T	NS5	p.Cys179Cys	synonymous_variant	synonymous	1	0	1	0.211416	0	0.240385
A8107G	8107	A	G	NS5	p.Ile180Val	missense_variant	non-synonymous	0	1	1	0	0.246914	0.240385
G8112A	8112	G	A	NS5	p.Lys181Lys	synonymous_variant	synonymous	3	3	2	0.634249	0.740741	0.480769
T8115C	8115	T	C	NS5	p.Val182Val	synonymous_variant	synonymous	0	0	3	0	0	0.721154
C8118T	8118	C	T	NS5	p.Leu183Leu	synonymous_variant	synonymous	395	320	319	83.5095	79.0123	76.6827
C8118A	8118	C	A	NS5	p.Leu183Leu	synonymous_variant	synonymous	1	0	0	0.211416	0	0
C8121T	8121	C	T	NS5	p.Asn184Asn	synonymous_variant	synonymous	399	321	319	84.3552	79.2593	76.6827
T8127C	8127	T	C	NS5	p.Tyr186Tyr	synonymous_variant	synonymous	0	0	1	0	0	0.240385
C8133T	8133	C	T	NS5	p.Pro188Pro	synonymous_variant	synonymous	400	326	322	84.5666	80.4938	77.4038
C8139T	8139	C	T	NS5	p.Val190Val	synonymous_variant	synonymous	400	324	322	84.5666	80	77.4038
A8142C	8142	A	C	NS5	p.Ile191Ile	synonymous_variant	synonymous	1	0	0	0.211416	0	0
A8145G	8145	A	G	NS5	p.Glu192Glu	synonymous_variant	synonymous	0	0	1	0	0	0.240385
A8147G	8147	A	G	NS5	p.Lys193Arg	missense_variant	non-synonymous	2	3	1	0.422833	0.740741	0.240385
A8148G	8148	A	G	NS5	p.Lys193Lys	synonymous_variant	synonymous	1	0	1	0.211416	0	0.240385
T8150C	8150	T	C	NS5	p.Met194Thr	missense_variant	non-synonymous	0	1	0	0	0.246914	0
G8155A	8155	G	A	NS5	p.Ala196Thr	missense_variant	non-synonymous	2	0	0	0.422833	0	0
G8155T	8155	G	T	NS5	p.Ala196Ser	missense_variant	non-synonymous	0	1	0	0	0.246914	0
C8156T	8156	C	T	NS5	p.Ala196Val	missense_variant	non-synonymous	0	0	1	0	0	0.240385
A8157G	8157	A	G	NS5	p.Ala196Ala	synonymous_variant	synonymous	327	264	248	69.1332	65.1852	59.6154
A8160G	8160	A	G	NS5	p.Leu197Leu	synonymous_variant	synonymous	1	0	0	0.211416	0	0
T8170C	8170	T	C	NS5	p.Tyr201His	missense_variant	non-synonymous	5	4	9	1.05708	0.987654	2.16346
T8172C	8172	T	C	NS5	p.Tyr201Tyr	synonymous_variant	synonymous	402	324	320	84.9894	80	76.9231
G8173A	8173	G	A	NS5	p.Gly202Arg	missense_variant	non-synonymous	0	1	0	0	0.246914	0
A8178G	8178	A	G	NS5	p.Gly203Gly	synonymous_variant	synonymous	2	3	1	0.422833	0.740741	0.240385
G8179A	8179	G	A	NS5	p.Ala204Thr	missense_variant	non-synonymous	0	0	1	0	0	0.240385
C8181T	8181	C	T	NS5	p.Ala204Ala	synonymous_variant	synonymous	392	319	318	82.8753	78.7654	76.4423
C8181A	8181	C	A	NS5	p.Ala204Ala	synonymous_variant	synonymous	1	0	0	0.211416	0	0
C8181TT	8181	C	TT	NS5	p.Leu205fs	frameshift_variant&synonymous_variant	synonymous	1	0	0	0.211416	0	0
A8184G	8184	A	G	NS5	p.Leu205Leu	synonymous_variant	synonymous	401	325	320	84.778	80.2469	76.9231
C8208T	8208	C	T	NS5	p.Asn213Asn	synonymous_variant	synonymous	378	311	312	79.9154	76.7901	75
T8217C	8217	T	C	NS5	p.His216His	synonymous_variant	synonymous	376	310	311	79.4926	76.5432	74.7596
C8226T	8226	C	T	NS5	p.Tyr219Tyr	synonymous_variant	synonymous	1	0	0	0.211416	0	0
A8232G	8232	A	G	NS5	p.Val221Val	synonymous_variant	synonymous	0	0	1	0	0	0.240385
C8235G	8235	C	G	NS5	p.Ser222Ser	synonymous_variant	synonymous	0	1	0	0	0.246914	0
T8238C	8238	T	C	NS5	p.Asn223Asn	synonymous_variant	synonymous	0	1	0	0	0.246914	0
G8256A	8256	G	A	NS5	p.Val229Val	synonymous_variant	synonymous	2	1	0	0.422833	0.246914	0
T8274A	8274	T	A	NS5	p.Ile235Ile	synonymous_variant	synonymous	0	0	1	0	0	0.240385
G8280A	8280	G	A	NS5	p.Arg237Arg	synonymous_variant	synonymous	457	391	397	96.6173	96.5432	95.4327
C8289T	8289	C	T	NS5	p.Ile240Ile	synonymous_variant	synonymous	79	78	86	16.7019	19.2593	20.6731
C8292T	8292	C	T	NS5	p.Asn241Asn	synonymous_variant	synonymous	1	0	0	0.211416	0	0
A8295G	8295	A	G	NS5	p.Arg242Arg	synonymous_variant	synonymous	0	0	1	0	0	0.240385
T8298C	8298	T	C	NS5	p.Phe243Phe	synonymous_variant	synonymous	458	391	396	96.8288	96.5432	95.1923
A8301G	8301	A	G	NS5	p.Thr244Thr	synonymous_variant	synonymous	0	1	0	0	0.246914	0
A8307G	8307	A	G	NS5	p.Arg246Arg	synonymous_variant	synonymous	1	0	0	0.211416	0	0
T8308C	8308	T	C	NS5	p.Tyr247His	missense_variant	non-synonymous	80	78	83	16.9133	19.2593	19.9519
C8310T	8310	C	T	NS5	p.Tyr247Tyr	synonymous_variant	synonymous	1	1	0	0.211416	0.246914	0
A8316G	8316	A	G	NS5	p.Lys249Lys	synonymous_variant	synonymous	80	79	86	16.9133	19.5062	20.6731
G8317C	8317	G	C	NS5	p.Ala250Pro	missense_variant	non-synonymous	1	0	0	0.211416	0	0
T8322A	8322	T	A	NS5	p.Thr251Thr	synonymous_variant	synonymous	80	79	86	16.9133	19.5062	20.6731
G8331A	8331	G	A	NS5	p.Pro254Pro	synonymous_variant	synonymous	0	1	0	0	0.246914	0
T8334C	8334	T	C	NS5	p.Asp255Asp	synonymous_variant	synonymous	0	0	1	0	0	0.240385
T8337C	8337	T	C	NS5	p.Val256Val	synonymous_variant	synonymous	1	0	0	0.211416	0	0
C8340T	8340	C	T	NS5	p.Asp257Asp	synonymous_variant	synonymous	456	386	398	96.4059	95.3086	95.6731
C8349T	8349	C	T	NS5	p.Ser260Ser	synonymous_variant	synonymous	457	388	398	96.6173	95.8025	95.6731
C8355A	8355	C	A	NS5	p.Thr262Thr	synonymous_variant	synonymous	0	1	0	0	0.246914	0
C8355T	8355	C	T	NS5	p.Thr262Thr	synonymous_variant	synonymous	0	0	1	0	0	0.240385
T8358C	8358	T	C	NS5	p.Arg263Arg	synonymous_variant	synonymous	455	386	395	96.1945	95.3086	94.9519
A8362G	8362	A	G	NS5	p.Ile265Val	missense_variant	non-synonymous	1	0	0	0.211416	0	0
G8367A	8367	G	A	NS5	p.Gly266Gly	synonymous_variant	synonymous	458	388	398	96.8288	95.8025	95.6731
A8368C	8368	A	C	NS5	p.Ile267Leu	missense_variant	non-synonymous	0	0	1	0	0	0.240385
T8370C	8370	T	C	NS5	p.Ile267Ile	synonymous_variant	synonymous	1	0	0	0.211416	0	0
A8374G	8374	A	G	NS5	p.Ser269Gly	missense_variant	non-synonymous	0	1	0	0	0.246914	0
G8379A	8379	G	A	NS5	p.Glu270Glu	synonymous_variant	synonymous	80	78	86	16.9133	19.2593	20.6731
A8380G	8380	A	G	NS5	p.Ile271Val	missense_variant	non-synonymous	1	3	6	0.211416	0.740741	1.44231
T8381C	8381	T	C	NS5	p.Ile271Thr	missense_variant	non-synonymous	80	79	85	16.9133	19.5062	20.4327
A8386G	8386	A	G	NS5	p.Asn273Asp	missense_variant	non-synonymous	0	0	1	0	0	0.240385
C8388T	8388	C	T	NS5	p.Asn273Asn	synonymous_variant	synonymous	80	79	86	16.9133	19.5062	20.6731
C8389T	8389	C	T	NS5	p.Leu274Leu	synonymous_variant	synonymous	2	2	1	0.422833	0.493827	0.240385
A8391G	8391	A	G	NS5	p.Leu274Leu	synonymous_variant	synonymous	0	1	1	0	0.246914	0.240385
T8394C	8394	T	C	NS5	p.Asp275Asp	synonymous_variant	synonymous	79	79	86	16.7019	19.5062	20.6731
T8400C	8400	T	C	NS5	p.Ile277Ile	synonymous_variant	synonymous	1	1	0	0.211416	0.246914	0
G8403A	8403	G	A	NS5	p.Gly278Gly	synonymous_variant	synonymous	0	0	1	0	0	0.240385
[truncated: 499 more rows]
