# Supplementary material for: Genomic hotspots in the DENV-2 serotype (E, NS4B, and NS5 genes) are associated with dengue disease severity in the endemic region of India
Source: PLoS Negl Trop Dis. 2025 Apr 29;19(4):e0013034. doi: 10.1371/journal.pntd.0013034 (PMC12040166; doi:10.1371/journal.pntd.0013034)
Supplement: S5 Table — (XLSX) [file pntd.0013034.s005.xlsx]

## Sheet: Sheet1
S5 Table: Significant SNV burden across DENV-2 genes
	Mild		Moderate						Moderate		Clinically Severe						Mild		Clinically Severe
Gene	Present	Absent	Present	Absent	Total	P-value		Gene	Present	Absent	Present	Absent	Total	P-value		Gene	Present	Absent	Present	Absent	Total	P-value
5'UTR	3	7	10	0	10	0.00491056		5'UTR	10	0	7	3	10	0.210406		5'UTR	3	7	7	3	10	0.179712
C	40	14	40	14	54	1		C	40	14	35	19	54	0.403395		C	40	14	35	19	54	0.403395
ancC	15	3	12	6	18	0.441418		ancC	12	6	10	8	18	0.73244		ancC	15	3	10	8	18	0.147826
M	33	7	24	16	40	0.0481307		M	24	16	28	12	40	0.481924		M	33	7	28	12	40	0.293302
prM	48	13	47	14	61	1		prM	47	14	45	16	61	0.833477		prM	48	13	45	16	61	0.670565
E	253	54	208	99	307	4.0386e-05		E	208	99	208	99	307	1		E	253	54	208	99	307	4.0386e-05
NS1	186	43	160	69	229	0.00657074		NS1	160	69	171	58	229	0.296578		NS1	186	43	171	58	229	0.1146
NS2A	134	31	117	48	165	0.0390101		NS2A	117	48	112	53	165	0.632799		NS2A	134	31	112	53	165	0.00795897
NS2B	68	15	58	25	83	0.102394		NS2B	58	25	57	26	83	1		NS2B	68	15	57	26	83	0.0719034
NS3	278	70	276	72	348	0.925061		NS3	276	72	264	84	348	0.317379		NS3	278	70	264	84	348	0.235187
NS4A	83	15	75	23	98	0.20596		NS4A	75	23	73	25	98	0.868076		NS4A	83	15	73	25	98	0.110698
NS4B	136	22	112	46	158	0.00164162		NS4B	112	46	113	45	158	1		NS4B	136	22	113	45	158	0.0024633
NS5	454	114	423	145	568	0.0338725		NS5	423	145	397	171	568	0.0978621		NS5	454	114	397	171	568	0.000126812
3'UTR	37	12	40	9	49	0.622461		3'UTR	40	9	26	23	49	0.00510502		3'UTR	37	12	26	23	49	0.035015
