# Supplementary material for: Genomic hotspots in the DENV-2 serotype (E, NS4B, and NS5 genes) are associated with dengue disease severity in the endemic region of India
Source: PLoS Negl Trop Dis. 2025 Apr 29;19(4):e0013034. doi: 10.1371/journal.pntd.0013034 (PMC12040166; doi:10.1371/journal.pntd.0013034)
Supplement: S6 Table — (XLSX) [file pntd.0013034.s006.xlsx]

## Sheet: Sheet1
S6 Table: Fisher Exact and Phi-Correlation Co-efficient for significant SNVs
Comparison	Nucleotide	Position	Ref	Alt	Gene	AA_mutation	Annotation	Function	Mild(n=473)	Moderate(n=405)	Odds Ratio	P-Value	Phi	Association
Mild vs Moderate	A6936T	6936	A	T	NS4B	p.Ala37Ala	synonymous_variant	synonymous	357	272	1.50485	0.00688711	0.092	Mild
Mild vs Moderate	G6942T	6942	G	T	NS4B	p.Thr39Thr	synonymous_variant	synonymous	358	272	1.52219	0.00543768	0.0944	Mild
Mild vs Moderate	G6945A	6945	G	A	NS4B	p.Leu40Leu	synonymous_variant	synonymous	359	272	1.53983	0.00426866	0.0969	Mild
Mild vs Moderate	C6951T	6951	C	T	NS4B	p.Ala42Ala	synonymous_variant	synonymous	358	268	1.59137	0.00214027	0.1048	Mild
Mild vs Moderate	C6957A	6957	C	A	NS4B	p.Ala44Ala	synonymous_variant	synonymous	359	272	1.53983	0.00426866	0.0969	Mild
Mild vs Moderate	T6966C	6966	T	C	NS4B	p.Phe47Phe	synonymous_variant	synonymous	358	272	1.52219	0.00543768	0.0944	Mild
Mild vs Moderate	G6967A	6967	G	A	NS4B	p.Val48Ile	missense_variant	non-synonymous	360	272	1.55778	0.00412842	0.0993	Mild
Mild vs Moderate	T6969C	6969	T	C	NS4B	p.Val48Val	synonymous_variant	synonymous	360	272	1.55778	0.00412842	0.0993	Mild
Mild vs Moderate	C7017T	7017	C	T	NS4B	p.Ser64Ser	synonymous_variant	synonymous	360	269	1.61069	0.00161175	0.1072	Mild
Mild vs Moderate	T7026C	7026	T	C	NS4B	p.Ala67Ala	synonymous_variant	synonymous	359	269	1.59212	0.00209975	0.1047	Mild
Mild vs Moderate	A7029T	7029	A	T	NS4B	p.Ile68Ile	synonymous_variant	synonymous	358	272	1.52219	0.00543768	0.0944	Mild
Mild vs Moderate	A7068G	7068	A	G	NS4B	p.Gly81Gly	synonymous_variant	synonymous	36	17	1.8802	0.0457009	0.0714	Mild
Mild vs Moderate	A7080G	7080	A	G	NS4B	p.Ser85Ser	synonymous_variant	synonymous	332	242	1.58596	0.00135728	0.1094	Mild
Mild vs Moderate	G7083A	7083	G	A	NS4B	p.Lys86Lys	synonymous_variant	synonymous	246	170	1.49806	0.00353461	0.1002	Mild
Comparison	Nucleotide	Position	Ref	Alt	Gene	AA_mutation	Annotation	Function	Mild(n=473)	Clinically Severe(n=416)	Odds Ratio	P-Value	Phi	Association
Mild vs Severe	C2073T	2073	C	T	E	p.Ile379Ile	synonymous_variant	synonymous	439	361	1.96717	0.00343872	0.1003	Mild
Mild vs Severe	G2085A	2085	G	A	E	p.Glu383Glu	synonymous_variant	synonymous	440	369	1.69828	0.0259786	0.0753	Mild
Mild vs Severe	A2105G	2105	A	G	E	p.Asn390Ser	missense_variant	non-synonymous	440	369	1.69828	0.0259786	0.0753	Mild
Mild vs Severe	T2124C	2124	T	C	E	p.Ser396Ser	synonymous_variant	synonymous	437	367	1.62072	0.039568	0.0707	Mild
Mild vs Severe	G2157A	2157	G	A	E	p.Arg407Arg	synonymous_variant	synonymous	440	369	1.69828	0.0259786	0.0753	Mild
Mild vs Severe	G2160A	2160	G	A	E	p.Gly408Gly	synonymous_variant	synonymous	440	369	1.69828	0.0259786	0.0753	Mild
Mild vs Severe	A6843G	6843	A	G	NS4B	p.Leu6Leu	synonymous_variant	synonymous	441	364	1.96875	0.00397333	0.0978	Mild
Mild vs Severe	G6852A	6852	G	A	NS4B	p.Thr9Thr	synonymous_variant	synonymous	439	362	1.92606	0.00472411	0.0968	Mild
Mild vs Severe	C6862T	6862	C	T	NS4B	p.Leu13Phe	missense_variant	non-synonymous	435	360	1.7807	0.0116186	0.0881	Mild
Mild vs Severe	T6879C	6879	T	C	NS4B	p.Ile18Ile	synonymous_variant	synonymous	433	360	1.68389	0.0173586	0.0805	Mild
Mild vs Severe	G6880A	6880	G	A	NS4B	p.Ala19Thr	missense_variant	non-synonymous	438	361	1.90661	0.00513772	0.0963	Mild
Mild vs Severe	A6936T	6936	A	T	NS4B	p.Ala37Ala	synonymous_variant	synonymous	357	274	1.59495	0.00185481	0.1057	Mild
Mild vs Severe	G6942T	6942	G	T	NS4B	p.Thr39Thr	synonymous_variant	synonymous	358	274	1.61333	0.00142296	0.1081	Mild
Mild vs Severe	G6945A	6945	G	A	NS4B	p.Leu40Leu	synonymous_variant	synonymous	359	274	1.63203	0.00108514	0.1106	Mild
Mild vs Severe	C6951T	6951	C	T	NS4B	p.Ala42Ala	synonymous_variant	synonymous	358	272	1.64808	0.000861199	0.1131	Mild
Mild vs Severe	C6957A	6957	C	A	NS4B	p.Ala44Ala	synonymous_variant	synonymous	359	274	1.63203	0.00108514	0.1106	Mild
Mild vs Severe	T6966C	6966	T	C	NS4B	p.Phe47Phe	synonymous_variant	synonymous	358	273	1.63064	0.00110931	0.1106	Mild
Mild vs Severe	G6967A	6967	G	A	NS4B	p.Val48Ile	missense_variant	non-synonymous	360	274	1.65106	0.000822561	0.113	Mild
Mild vs Severe	T6969C	6969	T	C	NS4B	p.Val48Val	synonymous_variant	synonymous	360	274	1.65106	0.000822561	0.113	Mild
Mild vs Severe	C7017T	7017	C	T	NS4B	p.Ser64Ser	synonymous_variant	synonymous	360	273	1.66877	0.000634346	0.1155	Mild
Mild vs Severe	T7026C	7026	T	C	NS4B	p.Ala67Ala	synonymous_variant	synonymous	359	271	1.68496	0.000499583	0.1181	Mild
Mild vs Severe	A7029T	7029	A	T	NS4B	p.Ile68Ile	synonymous_variant	synonymous	358	271	1.66565	0.000665828	0.1156	Mild
Mild vs Severe	A7068G	7068	A	G	NS4B	p.Gly81Gly	synonymous_variant	synonymous	36	16	2.0595	0.021238	0.08	Mild
Mild vs Severe	A7080G	7080	A	G	NS4B	p.Ser85Ser	synonymous_variant	synonymous	332	236	1.79589	3.56194e-05	0.1398	Mild
Mild vs Severe	G7083A	7083	G	A	NS4B	p.Lys86Lys	synonymous_variant	synonymous	246	167	1.61582	0.000454603	0.1187	Mild
Mild vs Severe	C7110T	7110	C	T	NS4B	p.Ala95Ala	synonymous_variant	synonymous	468	401	3.50125	0.0121779	0.0858	Mild
Mild vs Severe	C7578T	7578	C	T	NS5	p.Gly3Gly	synonymous_variant	synonymous	35	16	1.99772	0.0293615	0.0762	Mild
Mild vs Severe	A8019G	8019	A	G	NS5	p.Ser150Ser	synonymous_variant	synonymous	460	389	2.456	0.00893164	0.0901	Mild
Mild vs Severe	C8061T	8061	C	T	NS5	p.Val164Val	synonymous_variant	synonymous	400	322	1.59959	0.00754709	0.0915	Mild
Mild vs Severe	T8064A	8064	T	A	NS5	p.Leu165Leu	synonymous_variant	synonymous	402	322	1.65287	0.00427527	0.0974	Mild
Mild vs Severe	A8073G	8073	A	G	NS5	p.Val168Val	synonymous_variant	synonymous	399	322	1.57403	0.00989298	0.0886	Mild
Mild vs Severe	T8097C	8097	T	C	NS5	p.Thr176Thr	synonymous_variant	synonymous	393	317	1.53419	0.0118854	0.0857	Mild
Mild vs Severe	C8118T	8118	C	T	NS5	p.Leu183Leu	synonymous_variant	synonymous	395	319	1.53987	0.0112803	0.0857	Mild
Mild vs Severe	C8121T	8121	C	T	NS5	p.Asn184Asn	synonymous_variant	synonymous	399	319	1.63954	0.0048003	0.0971	Mild
Mild vs Severe	C8133T	8133	C	T	NS5	p.Pro188Pro	synonymous_variant	synonymous	400	322	1.59959	0.00754709	0.0915	Mild
Mild vs Severe	C8139T	8139	C	T	NS5	p.Val190Val	synonymous_variant	synonymous	400	322	1.59959	0.00754709	0.0915	Mild
Mild vs Severe	A8157G	8157	A	G	NS5	p.Ala196Ala	synonymous_variant	synonymous	327	248	1.51723	0.00317504	0.0994	Mild
Mild vs Severe	T8172C	8172	T	C	NS5	p.Tyr201Tyr	synonymous_variant	synonymous	402	320	1.69859	0.00254258	0.103	Mild
Mild vs Severe	C8181T	8181	C	T	NS5	p.Ala204Ala	synonymous_variant	synonymous	392	318	1.49142	0.0189082	0.08	Mild
Mild vs Severe	A8184G	8184	A	G	NS5	p.Leu205Leu	synonymous_variant	synonymous	401	320	1.67083	0.00344234	0.1001	Mild
Mild vs Severe	G8424A	8424	G	A	NS5	p.Lys285Lys	synonymous_variant	synonymous	444	371	1.85705	0.0145592	0.0846	Mild
Mild vs Severe	T8490C	8490	T	C	NS5	p.Gly307Gly	synonymous_variant	synonymous	454	385	1.92399	0.0289216	0.0744	Mild
Mild vs Severe	T8610C	8610	T	C	NS5	p.Thr347Thr	synonymous_variant	synonymous	432	357	1.74134	0.0105833	0.0871	Mild
Mild vs Severe	A8700G	8700	A	G	NS5	p.Thr377Thr	synonymous_variant	synonymous	432	360	1.63902	0.023737	0.0767	Mild
Mild vs Severe	T8712C	8712	T	C	NS5	p.Leu381Leu	synonymous_variant	synonymous	374	296	1.53153	0.00791697	0.0917	Mild
Mild vs Severe	T8722C	8722	T	C	NS5	p.Leu385Leu	synonymous_variant	synonymous	375	300	1.47959	0.0147256	0.0836	Mild
Mild vs Severe	G8727A	8727	G	A	NS5	p.Gly386Gly	synonymous_variant	synonymous	375	300	1.47959	0.0147256	0.0836	Mild
Mild vs Severe	G8796A	8796	G	A	NS5	p.Leu409Leu	synonymous_variant	synonymous	469	404	3.48267	0.0397291	0.0765	Mild
Mild vs Severe	G8880A	8880	G	A	NS5	p.Lys437Lys	synonymous_variant	synonymous	440	370	1.65766	0.0340982	0.0716	Mild
Mild vs Severe	A9204G	9204	A	G	NS5	p.Glu545Glu	synonymous_variant	synonymous	459	391	2.09627	0.0323283	0.0743	Mild
Mild vs Severe	C9280T	9280	C	T	NS5	p.Leu571Leu	synonymous_variant	synonymous	449	380	1.77237	0.043747	0.0712	Mild
Mild vs Severe	C9330T	9330	C	T	NS5	p.Gly587Gly	synonymous_variant	synonymous	406	334	1.48771	0.030721	0.0741	Mild
Mild vs Severe	C9492T	9492	C	T	NS5	p.Ile641Ile	synonymous_variant	synonymous	464	397	2.46739	0.0326679	0.0761	Mild
Mild vs Severe	T9495A	9495	T	A	NS5	p.Ala642Ala	synonymous_variant	synonymous	465	397	2.7818	0.0173928	0.0836	Mild
Mild vs Severe	C9591T	9591	C	T	NS5	p.Phe674Phe	synonymous_variant	synonymous	456	386	2.08473	0.0233264	0.0807	Mild
Mild vs Severe	A10424G	10424	A	G	3'UTR	X3475W	downstream_gene_variant	non-synonymous	11	2	4.92857	0.024951	0.0767	Mild
Mild vs Severe	A1335G	1335	A	G	E	p.Glu133Glu	synonymous_variant	synonymous	0	5	0	0.02215	-0.0802	Clinially severe
Mild vs Severe	G1374A	1374	G	A	E	p.Gly146Gly	synonymous_variant	synonymous	13	23	0.482892	0.0408766	-0.0704	Clinially severe
Mild vs Severe	G1503A	1503	G	A	E	p.Thr189Thr	synonymous_variant	synonymous	0	4	0	0.0475795	-0.0717	Clinially severe
Mild vs Severe	C1713T	1713	C	T	E	p.Ala259Ala	synonymous_variant	synonymous	89	101	0.72285	0.0494531	-0.0665	Clinially severe
Mild vs Severe	A1830G	1830	A	G	E	p.Ser298Ser	synonymous_variant	synonymous	0	7	0	0.00478174	-0.095	Clinially severe
Mild vs Severe	A2016G	2016	A	G	E	p.Glu360Glu	synonymous_variant	synonymous	1	8	0.108051	0.0150376	-0.0853	Clinially severe
Mild vs Severe	C2026T	2026	C	T	E	p.Pro364Ser	missense_variant	non-synonymous	1	8	0.108051	0.0150376	-0.0853	Clinially severe
Mild vs Severe	C3505T	3505	C	T	NS2A	p.Leu10Leu	synonymous_variant	synonymous	0	4	0	0.0475795	-0.0717	Clinially severe
Mild vs Severe	T3684C	3684	T	C	NS2A	p.Gly69Gly	synonymous_variant	synonymous	17	34	0.41886	0.00371758	-0.0983	Clinially severe
Mild vs Severe	C3717T	3717	C	T	NS2A	p.Ala80Ala	synonymous_variant	synonymous	2	9	0.192026	0.0292954	-0.0786	Clinially severe
Mild vs Severe	A3881G	3881	A	G	NS2A	p.Lys135Arg	missense_variant	non-synonymous	0	4	0	0.0475795	-0.0717	Clinially severe
Mild vs Severe	T4077C	4077	T	C	NS2A	p.Gly200Gly	synonymous_variant	synonymous	83	97	0.699894	0.0364976	-0.0716	Clinially severe
Mild vs Severe	C4080T	4080	C	T	NS2A	p.Leu201Leu	synonymous_variant	synonymous	83	96	0.709402	0.0442993	-0.0688	Clinially severe
Mild vs Severe	C7059T	7059	C	T	NS4B	p.Leu78Leu	synonymous_variant	synonymous	15	27	0.471858	0.0257071	-0.0781	Clinially severe
Mild vs Severe	T7179C	7179	T	C	NS4B	p.Tyr118Tyr	synonymous_variant	synonymous	0	4	0	0.0475795	-0.0717	Clinially severe
Mild vs Severe	C7494T	7494	C	T	NS4B	p.Asn223Asn	synonymous_variant	synonymous	1	7	0.123789	0.0289775	-0.0777	Clinially severe
Mild vs Severe	A7626G	7626	A	G	NS5	p.Ala19Ala	synonymous_variant	synonymous	13	23	0.482892	0.0408766	-0.0704	Clinially severe
Mild vs Severe	C7650T	7650	C	T	NS5	p.Ile27Ile	synonymous_variant	synonymous	0	4	0	0.0475795	-0.0717	Clinially severe
Mild vs Severe	A7773G	7773	A	G	NS5	p.Arg68Arg	synonymous_variant	synonymous	10	20	0.427646	0.0389505	-0.0744	Clinially severe
Mild vs Severe	C7914G	7914	C	G	NS5	p.Pro115Pro	synonymous_variant	synonymous	0	7	0	0.00478174	-0.095	Clinially severe
Mild vs Severe	C8094T	8094	C	T	NS5	p.Asn175Asn	synonymous_variant	synonymous	16	28	0.485152	0.0290808	-0.077	Clinially severe
Mild vs Severe	A8883G	8883	A	G	NS5	p.Glu438Glu	synonymous_variant	synonymous	0	7	0	0.00478174	-0.095	Clinially severe
Mild vs Severe	C8925T	8925	C	T	NS5	p.Tyr452Tyr	synonymous_variant	synonymous	11	22	0.426407	0.0212776	-0.0782	Clinially severe
Mild vs Severe	C9063T	9063	C	T	NS5	p.Phe498Phe	synonymous_variant	synonymous	90	104	0.704961	0.0344124	-0.0722	Clinially severe
Mild vs Severe	T10173C	10173	T	C	NS5	p.Asn868Asn	synonymous_variant	synonymous	0	4	0	0.0475795	-0.0717	Clinially severe
Mild vs Severe	C10264T	10264	C	T	NS5	p.Leu899Leu	synonymous_variant	synonymous	18	37	0.405227	0.00197224	-0.1054	Clinially severe
Mild vs Severe	G10296A	10296	G	A	3'UTR	K3432K	downstream_gene_variant	synonymous	457	411	0.347476	0.0444435	-0.0716	Clinially severe
