# Supplementary material for: Genomic hotspots in the DENV-2 serotype (E, NS4B, and NS5 genes) are associated with dengue disease severity in the endemic region of India
Source: PLoS Negl Trop Dis. 2025 Apr 29;19(4):e0013034. doi: 10.1371/journal.pntd.0013034 (PMC12040166; doi:10.1371/journal.pntd.0013034)
Supplement: S7 Table — (XLSX) [file pntd.0013034.s007.xlsx]

## Sheet: Sheet1
S7 Table: Details of global DENV-2 genomes (n=10164) included in the phylogenetic study
Strain	Year	Sequencing platform	Continent	Gender	Patient age	coverage	severity	nextclade_genotype
EPI_ISL_10239375	2018	Illumina	SouthAmerica	unknown	unknown	96.7173	unknown	DENV2/AA
EPI_ISL_11538425	2021	Illumina	SouthAmerica	unknown	unknown	99.5151	unknown	DENV2/AA
EPI_ISL_12665303	2021	Illumina	SouthAmerica	unknown	unknown	99.5244	unknown	DENV2/AA
EPI_ISL_12665304	2021	Illumina	SouthAmerica	unknown	unknown	99.5244	unknown	DENV2/AA
EPI_ISL_12665305	2021	Illumina	SouthAmerica	unknown	unknown	99.5244	unknown	DENV2/AA
EPI_ISL_13154917	2015	IonTorrent	SouthAmerica	unknown	unknown	99.6643	unknown	DENV2/AA
EPI_ISL_14908638	2021	Illumina MiSeq	SouthAmerica	Female	12	96.8572	unknown	DENV2/AA
EPI_ISL_14908639	2021	Illumina MiSeq	SouthAmerica	Female	12	96.8386	unknown	DENV2/AA
EPI_ISL_14908640	2020	Illumina MiSeq	SouthAmerica	Male	41	96.8572	unknown	DENV2/AA
EPI_ISL_14908641	2020	Illumina MiSeq	SouthAmerica	Female	45	96.8572	unknown	DENV2/AA
EPI_ISL_14908642	2020	Illumina MiSeq	SouthAmerica	Female	19	96.8386	unknown	DENV2/AA
EPI_ISL_14908643	2020	Illumina MiSeq	SouthAmerica	Female	37	96.8572	unknown	DENV2/AA
EPI_ISL_14908644	2020	Illumina MiSeq	SouthAmerica	Female	35	96.8572	unknown	DENV2/AA
EPI_ISL_14908645	2020	Illumina MiSeq	SouthAmerica	Female	51	96.8572	unknown	DENV2/AA
EPI_ISL_14908646	2020	Illumina MiSeq	SouthAmerica	Male	36	96.8386	unknown	DENV2/AA
EPI_ISL_14908647	2020	Illumina MiSeq	SouthAmerica	Female	41	96.8386	unknown	DENV2/AA
EPI_ISL_14908648	2020	Illumina MiSeq	SouthAmerica	Male	51	96.8572	unknown	DENV2/AA
EPI_ISL_14908649	2020	Illumina MiSeq	SouthAmerica	Female	25	96.8572	unknown	DENV2/AA
EPI_ISL_14908650	2020	Illumina MiSeq	SouthAmerica	Male	38	96.8572	unknown	DENV2/AA
EPI_ISL_14908651	2020	Illumina MiSeq	SouthAmerica	Male	19	96.8572	unknown	DENV2/AA
EPI_ISL_14908652	2020	Illumina MiSeq	SouthAmerica	Female	7	96.8572	unknown	DENV2/AA
EPI_ISL_14908653	2020	Illumina MiSeq	SouthAmerica	Female	48	96.8572	unknown	DENV2/AA
EPI_ISL_14908654	2020	Illumina MiSeq	SouthAmerica	Male	44	96.8572	unknown	DENV2/AA
EPI_ISL_14908655	2021	Illumina MiSeq	SouthAmerica	Female	10	96.8386	unknown	DENV2/AA
EPI_ISL_14908656	2021	Illumina MiSeq	SouthAmerica	Female	54	96.8572	unknown	DENV2/AA
EPI_ISL_14908657	2021	Illumina MiSeq	SouthAmerica	Female	35	96.8572	unknown	DENV2/AA
EPI_ISL_14908658	2021	Illumina MiSeq	SouthAmerica	Female	15	96.8572	unknown	DENV2/AA
EPI_ISL_14908659	2021	Illumina MiSeq	SouthAmerica	Male	11	96.8386	unknown	DENV2/AA
EPI_ISL_14908660	2021	Illumina MiSeq	SouthAmerica	Male	63	96.8572	unknown	DENV2/AA
EPI_ISL_14908661	2021	Illumina MiSeq	SouthAmerica	Male	56	96.8572	unknown	DENV2/AA
EPI_ISL_14908662	2021	Illumina MiSeq	SouthAmerica	Male	12	96.8572	unknown	DENV2/AA
EPI_ISL_14908663	2021	Illumina MiSeq	SouthAmerica	Female	17	96.8386	unknown	DENV2/AA
EPI_ISL_14908664	2021	Illumina MiSeq	SouthAmerica	Female	23	96.8386	unknown	DENV2/AA
EPI_ISL_14908665	2021	Illumina MiSeq	SouthAmerica	Female	43	96.8572	unknown	DENV2/AA
EPI_ISL_14908666	2021	Illumina MiSeq	SouthAmerica	Male	17	96.8572	unknown	DENV2/AA
EPI_ISL_14908667	2021	Illumina MiSeq	SouthAmerica	Female	41	96.8386	unknown	DENV2/AA
EPI_ISL_14908668	2021	Illumina MiSeq	SouthAmerica	Female	29	96.8572	unknown	DENV2/AA
EPI_ISL_14908669	2021	Illumina MiSeq	SouthAmerica	Female	58	96.8572	unknown	DENV2/AA
EPI_ISL_14908670	2021	Illumina MiSeq	SouthAmerica	Male	29	96.8572	unknown	DENV2/AA
EPI_ISL_14908671	2021	Illumina MiSeq	SouthAmerica	Female	32	96.8572	unknown	DENV2/AA
EPI_ISL_14908672	2021	Illumina MiSeq	SouthAmerica	Male	42	96.8572	unknown	DENV2/AA
EPI_ISL_14908673	2021	Illumina MiSeq	SouthAmerica	Male	25	96.8572	unknown	DENV2/AA
EPI_ISL_14908674	2021	Illumina MiSeq	SouthAmerica	Female	68	96.8572	unknown	DENV2/AA
EPI_ISL_14908675	2021	Illumina MiSeq	SouthAmerica	Female	38	96.8386	unknown	DENV2/AA
EPI_ISL_14908676	2020	Illumina MiSeq	SouthAmerica	Female	36	96.8572	unknown	DENV2/AA
EPI_ISL_14908677	2021	Illumina MiSeq	SouthAmerica	Female	25	96.8572	unknown	DENV2/AA
EPI_ISL_14908680	2022	Illumina MiSeq	SouthAmerica	Female	22	97.1556	unknown	DENV2/AA
EPI_ISL_14908681	2022	Illumina MiSeq	SouthAmerica	Female	29	97.1929	unknown	DENV2/AA
EPI_ISL_14908683	2022	Illumina MiSeq	SouthAmerica	Male	9	97.1836	unknown	DENV2/AA
EPI_ISL_14908684	2022	Illumina MiSeq	SouthAmerica	Male	49	97.2955	unknown	DENV2/AA
EPI_ISL_14908686	2022	Illumina MiSeq	SouthAmerica	Female	38	97.2209	unknown	DENV2/AA
EPI_ISL_14908687	2022	Illumina MiSeq	SouthAmerica	Female	56	97.1743	unknown	DENV2/AA
EPI_ISL_14908688	2022	Illumina MiSeq	SouthAmerica	Female	65	97.911	unknown	DENV2/AA
EPI_ISL_14908691	2022	Illumina MiSeq	SouthAmerica	Male	41	96.8013	unknown	DENV2/AA
EPI_ISL_14908692	2022	Illumina MiSeq	SouthAmerica	Male	4	96.8013	unknown	DENV2/AA
EPI_ISL_14908693	2022	Illumina MiSeq	SouthAmerica	Male	70	97.2023	unknown	DENV2/AA
EPI_ISL_14908694	2022	Illumina MiSeq	SouthAmerica	Male	23	97.1929	unknown	DENV2/AA
EPI_ISL_16212210	2019	Illumina	SouthAmerica	unknown	unknown	98.769	unknown	DENV2/AA
EPI_ISL_16212212	2019	Illumina	SouthAmerica	unknown	unknown	98.6851	unknown	DENV2/AA
EPI_ISL_16215353	2019	Illumina	SouthAmerica	unknown	unknown	98.2188	unknown	DENV2/AA
EPI_ISL_16215354	2019	Illumina	SouthAmerica	unknown	unknown	98.6944	unknown	DENV2/AA
EPI_ISL_16215355	2019	Illumina	SouthAmerica	unknown	unknown	98.8156	unknown	DENV2/AA
EPI_ISL_16215356	2019	Illumina	SouthAmerica	unknown	unknown	98.6851	unknown	DENV2/AA
EPI_ISL_16282284	2019	Illumina	SouthAmerica	unknown	unknown	94.9268	unknown	DENV2/AA
EPI_ISL_16312445	2018	Illumina	NorthAmerica	unknown	unknown	94.8708	unknown	DENV2/AA
EPI_ISL_16312645	2018	Illumina	NorthAmerica	unknown	unknown	94.8708	unknown	DENV2/AA
EPI_ISL_16312646	2018	Illumina	NorthAmerica	unknown	unknown	94.8708	unknown	DENV2/AA
EPI_ISL_16312647	2018	Illumina	NorthAmerica	unknown	unknown	94.8708	unknown	DENV2/AA
EPI_ISL_16312648	2018	Illumina	NorthAmerica	unknown	unknown	94.8708	unknown	DENV2/AA
EPI_ISL_16312649	2018	Illumina	NorthAmerica	unknown	unknown	94.8708	unknown	DENV2/AA
EPI_ISL_16312718	2018	Illumina	NorthAmerica	unknown	unknown	94.8708	unknown	DENV2/AA
EPI_ISL_16312739	2018	Illumina	NorthAmerica	unknown	unknown	94.8708	unknown	DENV2/AA
EPI_ISL_16312740	2018	Illumina	NorthAmerica	unknown	unknown	94.8708	unknown	DENV2/AA
EPI_ISL_16312741	2018	Illumina	NorthAmerica	unknown	unknown	94.8708	unknown	DENV2/AA
EPI_ISL_16312742	2018	Illumina	NorthAmerica	unknown	unknown	94.8708	unknown	DENV2/AA
EPI_ISL_16312743	2018	Illumina	NorthAmerica	unknown	unknown	94.8708	unknown	DENV2/AA
EPI_ISL_16312744	2018	Illumina	NorthAmerica	unknown	unknown	94.8708	unknown	DENV2/AA
EPI_ISL_16312745	2018	Illumina	NorthAmerica	unknown	unknown	94.8708	unknown	DENV2/AA
EPI_ISL_16312746	2018	Illumina	NorthAmerica	unknown	unknown	94.8708	unknown	DENV2/AA
EPI_ISL_16312747	2018	Illumina	NorthAmerica	unknown	unknown	94.8708	unknown	DENV2/AA
EPI_ISL_16312748	2018	Illumina	NorthAmerica	unknown	unknown	94.8708	unknown	DENV2/AA
EPI_ISL_16312749	2018	Illumina	NorthAmerica	unknown	unknown	94.8708	unknown	DENV2/AA
EPI_ISL_16312750	2018	Illumina	NorthAmerica	unknown	unknown	94.8708	unknown	DENV2/AA
EPI_ISL_16312751	2018	Illumina	NorthAmerica	unknown	unknown	94.8708	unknown	DENV2/AA
EPI_ISL_16312752	2018	Illumina	NorthAmerica	unknown	unknown	94.8708	unknown	DENV2/AA
EPI_ISL_16312753	2018	Illumina	NorthAmerica	unknown	unknown	94.8708	unknown	DENV2/AA
EPI_ISL_16312754	2018	Illumina	NorthAmerica	unknown	unknown	94.8708	unknown	DENV2/AA
EPI_ISL_16312755	2018	Illumina	NorthAmerica	unknown	unknown	94.8708	unknown	DENV2/AA
EPI_ISL_16312756	2018	Illumina	NorthAmerica	unknown	unknown	94.8708	unknown	DENV2/AA
EPI_ISL_16312757	2018	Illumina	NorthAmerica	unknown	unknown	94.8708	unknown	DENV2/AA
EPI_ISL_16312758	2018	Illumina	NorthAmerica	unknown	unknown	94.8708	unknown	DENV2/AA
EPI_ISL_16312759	2018	Illumina	NorthAmerica	unknown	unknown	94.8708	unknown	DENV2/AA
EPI_ISL_16312760	2018	Illumina	NorthAmerica	unknown	unknown	94.8708	unknown	DENV2/AA
EPI_ISL_16312761	2018	Illumina	NorthAmerica	unknown	unknown	94.8708	unknown	DENV2/AA
EPI_ISL_16312762	2018	Illumina	NorthAmerica	unknown	unknown	94.8708	unknown	DENV2/AA
EPI_ISL_16480244	2019	Illumina	SouthAmerica	unknown	unknown	93.8916	unknown	DENV2/AA
EPI_ISL_17410635	2005	unknown	NorthAmerica	unknown	unknown	99.4964	unknown	DENV2/AA
EPI_ISL_17410641	2002	unknown	NorthAmerica	unknown	unknown	99.5897	unknown	DENV2/AA
EPI_ISL_17410650	2000	unknown	NorthAmerica	unknown	unknown	99.5897	unknown	DENV2/AA
EPI_ISL_17410653	2000	unknown	NorthAmerica	unknown	unknown	99.6923	unknown	DENV2/AA
EPI_ISL_17410655	2000	unknown	NorthAmerica	unknown	unknown	99.5897	unknown	DENV2/AA
EPI_ISL_17410656	2000	unknown	NorthAmerica	unknown	unknown	99.5897	unknown	DENV2/AA
EPI_ISL_17410657	2000	unknown	NorthAmerica	unknown	unknown	99.5897	unknown	DENV2/AA
EPI_ISL_17410658	2001	unknown	NorthAmerica	unknown	unknown	99.4498	unknown	DENV2/AA
EPI_ISL_17410659	2000	unknown	NorthAmerica	unknown	unknown	99.5897	unknown	DENV2/AA
EPI_ISL_17410660	2000	unknown	NorthAmerica	unknown	unknown	99.4964	unknown	DENV2/AA
EPI_ISL_17410661	2006	unknown	NorthAmerica	unknown	unknown	99.5897	unknown	DENV2/AA
EPI_ISL_17410662	2006	unknown	NorthAmerica	unknown	unknown	99.5897	unknown	DENV2/AA
EPI_ISL_17410663	2006	unknown	NorthAmerica	unknown	unknown	99.5897	unknown	DENV2/AA
EPI_ISL_17410664	2006	unknown	NorthAmerica	unknown	unknown	99.5897	unknown	DENV2/AA
EPI_ISL_17410666	2001	unknown	NorthAmerica	unknown	unknown	99.5897	unknown	DENV2/AA
EPI_ISL_17410667	2005	unknown	NorthAmerica	unknown	unknown	99.5803	unknown	DENV2/AA
EPI_ISL_17410669	2000	unknown	NorthAmerica	unknown	unknown	99.5803	unknown	DENV2/AA
EPI_ISL_17410670	2000	unknown	NorthAmerica	unknown	unknown	99.5897	unknown	DENV2/AA
EPI_ISL_17410671	2000	unknown	NorthAmerica	unknown	unknown	99.5897	unknown	DENV2/AA
EPI_ISL_17410672	2007	unknown	NorthAmerica	unknown	unknown	99.5897	unknown	DENV2/AA
EPI_ISL_17410674	2001	unknown	NorthAmerica	unknown	unknown	99.5897	unknown	DENV2/AA
EPI_ISL_17410675	2007	unknown	NorthAmerica	unknown	unknown	99.4125	unknown	DENV2/AA
EPI_ISL_17410677	2000	unknown	NorthAmerica	unknown	unknown	99.4498	unknown	DENV2/AA
EPI_ISL_17410678	2007	unknown	NorthAmerica	unknown	unknown	99.4591	unknown	DENV2/AA
EPI_ISL_17410679	2001	unknown	NorthAmerica	unknown	unknown	99.9813	unknown	DENV2/AA
EPI_ISL_17410680	2007	unknown	NorthAmerica	unknown	unknown	99.5897	unknown	DENV2/AA
EPI_ISL_17410681	1999	unknown	NorthAmerica	unknown	unknown	99.5803	unknown	DENV2/AA
EPI_ISL_17410683	2007	unknown	NorthAmerica	unknown	unknown	99.599	unknown	DENV2/AA
EPI_ISL_17410684	2007	unknown	NorthAmerica	unknown	unknown	99.5897	unknown	DENV2/AA
EPI_ISL_17410685	2007	unknown	NorthAmerica	unknown	unknown	99.599	unknown	DENV2/AA
EPI_ISL_17410691	2007	unknown	NorthAmerica	unknown	unknown	99.5057	unknown	DENV2/AA
EPI_ISL_17410692	2004	unknown	NorthAmerica	unknown	unknown	99.4778	unknown	DENV2/AA
EPI_ISL_17410702	2007	unknown	NorthAmerica	unknown	unknown	99.5897	unknown	DENV2/AA
EPI_ISL_17410703	2007	unknown	NorthAmerica	unknown	unknown	99.5803	unknown	DENV2/AA
EPI_ISL_17410705	2008	unknown	NorthAmerica	unknown	unknown	99.226	unknown	DENV2/AA
EPI_ISL_17410706	2007	unknown	NorthAmerica	unknown	unknown	99.6829	unknown	DENV2/AA
EPI_ISL_17410707	2007	unknown	NorthAmerica	unknown	unknown	99.5337	unknown	DENV2/AA
EPI_ISL_17410716	2005	unknown	NorthAmerica	unknown	unknown	99.5897	unknown	DENV2/AA
EPI_ISL_17410717	2005	unknown	NorthAmerica	unknown	unknown	99.5897	unknown	DENV2/AA
EPI_ISL_17410719	2007	unknown	NorthAmerica	unknown	unknown	99.5897	unknown	DENV2/AA
EPI_ISL_17410720	2007	unknown	NorthAmerica	unknown	unknown	99.4125	unknown	DENV2/AA
EPI_ISL_17410722	2008	unknown	NorthAmerica	unknown	unknown	99.571	unknown	DENV2/AA
EPI_ISL_17410723	2007	unknown	NorthAmerica	unknown	unknown	99.599	unknown	DENV2/AA
EPI_ISL_17410724	2000	unknown	NorthAmerica	unknown	unknown	99.5897	unknown	DENV2/AA
EPI_ISL_17410725	2002	unknown	NorthAmerica	unknown	unknown	99.4871	unknown	DENV2/AA
EPI_ISL_17410815	2000	unknown	SouthAmerica	unknown	unknown	99.571	unknown	DENV2/AA
EPI_ISL_17410818	2001	unknown	SouthAmerica	unknown	unknown	99.5803	unknown	DENV2/AA
EPI_ISL_17410819	2002	unknown	SouthAmerica	unknown	unknown	99.4405	unknown	DENV2/AA
EPI_ISL_17410821	2003	unknown	SouthAmerica	unknown	unknown	99.4778	unknown	DENV2/AA
EPI_ISL_17410834	2007	unknown	SouthAmerica	unknown	unknown	99.5803	unknown	DENV2/AA
EPI_ISL_17410836	2008	unknown	SouthAmerica	unknown	unknown	99.5897	unknown	DENV2/AA
EPI_ISL_17410839	2006	unknown	SouthAmerica	unknown	unknown	99.4778	unknown	DENV2/AA
EPI_ISL_17410851	2005	unknown	SouthAmerica	unknown	unknown	99.571	unknown	DENV2/AA
EPI_ISL_17410905	2004	unknown	SouthAmerica	unknown	unknown	99.8042	unknown	DENV2/AA
EPI_ISL_17410914	2006	unknown	SouthAmerica	unknown	unknown	99.5897	unknown	DENV2/AA
EPI_ISL_17410917	2005	unknown	SouthAmerica	unknown	unknown	99.5803	unknown	DENV2/AA
EPI_ISL_17410936	2008	unknown	SouthAmerica	unknown	unknown	99.4778	unknown	DENV2/AA
EPI_ISL_17410937	2008	unknown	SouthAmerica	unknown	unknown	99.4498	unknown	DENV2/AA
EPI_ISL_17410941	2008	unknown	SouthAmerica	unknown	unknown	99.571	unknown	DENV2/AA
EPI_ISL_17410943	2007	unknown	SouthAmerica	unknown	unknown	99.5803	unknown	DENV2/AA
EPI_ISL_17434536	2010	Sanger	NorthAmerica	unknown	unknown	98.5452	unknown	DENV2/AA
EPI_ISL_17434757	2007	unknown	NorthAmerica	unknown	unknown	99.3006	unknown	DENV2/AA
EPI_ISL_17434775	2007	unknown	NorthAmerica	unknown	unknown	99.599	unknown	DENV2/AA
EPI_ISL_17434871	2006	unknown	Asia	unknown	unknown	99.4964	unknown	DENV2/AA
EPI_ISL_17434880	2006	unknown	Asia	unknown	unknown	99.5803	unknown	DENV2/AA
EPI_ISL_17434923	1988	unknown	Asia	unknown	unknown	98.6291	unknown	DENV2/AA
EPI_ISL_17434935	2003	unknown	Asia	unknown	unknown	99.5803	unknown	DENV2/AA
EPI_ISL_17434985	2001	unknown	Asia	unknown	unknown	99.5803	unknown	DENV2/AA
EPI_ISL_17435020	2003	unknown	Asia	unknown	unknown	99.5803	unknown	DENV2/AA
EPI_ISL_17435038	2005	unknown	SouthAmerica	unknown	unknown	99.5057	unknown	DENV2/AA
EPI_ISL_17435056	1996	unknown	SouthAmerica	unknown	unknown	99.5803	unknown	DENV2/AA
EPI_ISL_17435060	2000	unknown	SouthAmerica	unknown	unknown	99.5897	unknown	DENV2/AA
EPI_ISL_17435062	2005	unknown	SouthAmerica	unknown	unknown	99.5803	unknown	DENV2/AA
EPI_ISL_17435064	2003	unknown	SouthAmerica	unknown	unknown	99.5897	unknown	DENV2/AA
EPI_ISL_17435066	2003	unknown	SouthAmerica	unknown	unknown	99.2912	unknown	DENV2/AA
EPI_ISL_17435071	1998	unknown	SouthAmerica	unknown	unknown	99.571	unknown	DENV2/AA
EPI_ISL_17435089	2004	unknown	SouthAmerica	unknown	unknown	99.5803	unknown	DENV2/AA
EPI_ISL_17435103	2007	unknown	SouthAmerica	unknown	unknown	99.5897	unknown	DENV2/AA
EPI_ISL_17435121	2007	Sanger	SouthAmerica	unknown	unknown	98.5918	unknown	DENV2/AA
EPI_ISL_17435143	2007	unknown	SouthAmerica	unknown	unknown	99.5803	unknown	DENV2/AA
EPI_ISL_17435144	2001	unknown	SouthAmerica	unknown	unknown	99.0394	unknown	DENV2/AA
EPI_ISL_17435158	2007	unknown	SouthAmerica	unknown	unknown	99.5803	unknown	DENV2/AA
EPI_ISL_17435164	2007	unknown	SouthAmerica	unknown	unknown	99.4871	unknown	DENV2/AA
EPI_ISL_17435192	1987	unknown	Asia	unknown	unknown	99.4684	unknown	DENV2/AA
EPI_ISL_17435235	2007	unknown	SouthAmerica	unknown	unknown	99.5897	unknown	DENV2/AA
EPI_ISL_17435244	2007	unknown	SouthAmerica	unknown	unknown	99.4311	unknown	DENV2/AA
EPI_ISL_17435251	1991	unknown	SouthAmerica	unknown	unknown	99.5803	unknown	DENV2/AA
EPI_ISL_17435252	1996	unknown	SouthAmerica	unknown	unknown	99.5897	unknown	DENV2/AA
EPI_ISL_17435253	2005	unknown	SouthAmerica	unknown	unknown	99.1327	unknown	DENV2/AA
EPI_ISL_17435318	1990	unknown	Asia	unknown	unknown	99.5803	unknown	DENV2/AA
EPI_ISL_17435346	2006	unknown	Asia	unknown	unknown	99.5803	unknown	DENV2/AA
EPI_ISL_17435364	2006	unknown	Asia	unknown	unknown	99.5803	unknown	DENV2/AA
EPI_ISL_17435384	2003	unknown	Asia	unknown	unknown	99.5803	unknown	DENV2/AA
EPI_ISL_17435385	2006	unknown	Asia	unknown	unknown	99.4684	unknown	DENV2/AA
EPI_ISL_17435386	2003	unknown	Asia	unknown	unknown	99.5803	unknown	DENV2/AA
EPI_ISL_17435406	2005	unknown	Asia	unknown	unknown	99.5803	unknown	DENV2/AA
EPI_ISL_17435444	2003	unknown	Asia	unknown	unknown	99.5803	unknown	DENV2/AA
EPI_ISL_17435450	2003	unknown	Asia	unknown	unknown	99.571	unknown	DENV2/AA
EPI_ISL_17435642	2003	unknown	Asia	unknown	unknown	99.571	unknown	DENV2/AA
EPI_ISL_17435684	2003	unknown	Asia	unknown	unknown	99.5803	unknown	DENV2/AA
EPI_ISL_17435747	2006	unknown	Asia	unknown	unknown	99.5803	unknown	DENV2/AA
EPI_ISL_17435789	1990	unknown	SouthAmerica	unknown	unknown	99.5803	unknown	DENV2/AA
EPI_ISL_17435882	2008	454	NorthAmerica	unknown	unknown	97.7059	unknown	DENV2/AA
EPI_ISL_17435887	2007	Sanger	NorthAmerica	unknown	unknown	99.3285	unknown	DENV2/AA
EPI_ISL_17435896	2000	unknown	NorthAmerica	unknown	unknown	99.5803	unknown	DENV2/AA
EPI_ISL_17435899	2000	unknown	NorthAmerica	unknown	unknown	99.5897	unknown	DENV2/AA
EPI_ISL_17435941	2007	unknown	NorthAmerica	unknown	unknown	99.5151	unknown	DENV2/AA
EPI_ISL_17435957	2007	Illumina	NorthAmerica	unknown	unknown	99.9254	unknown	DENV2/AA
EPI_ISL_17435963	2006	unknown	NorthAmerica	unknown	unknown	99.1141	unknown	DENV2/AA
EPI_ISL_17435966	2007	Illumina	NorthAmerica	unknown	unknown	98.1069	unknown	DENV2/AA
EPI_ISL_17435970	2008	unknown	NorthAmerica	unknown	unknown	99.599	unknown	DENV2/AA
EPI_ISL_17435972	2002	unknown	NorthAmerica	unknown	unknown	99.4591	unknown	DENV2/AA
EPI_ISL_17435974	2004	unknown	NorthAmerica	unknown	unknown	98.1349	unknown	DENV2/AA
EPI_ISL_17435999	2007	unknown	NorthAmerica	unknown	unknown	99.5337	unknown	DENV2/AA
EPI_ISL_17436017	2011	Illumina	NorthAmerica	unknown	unknown	97.7432	unknown	DENV2/AA
EPI_ISL_17436035	2005	unknown	NorthAmerica	unknown	unknown	99.5897	unknown	DENV2/AA
EPI_ISL_17436036	2005	unknown	NorthAmerica	unknown	unknown	99.5897	unknown	DENV2/AA
EPI_ISL_17436040	2005	unknown	NorthAmerica	unknown	unknown	99.5057	unknown	DENV2/AA
EPI_ISL_17436043	2005	unknown	NorthAmerica	unknown	unknown	99.5897	unknown	DENV2/AA
EPI_ISL_17436045	2005	unknown	NorthAmerica	unknown	unknown	99.5897	unknown	DENV2/AA
EPI_ISL_17436046	2007	unknown	NorthAmerica	unknown	unknown	99.599	unknown	DENV2/AA
EPI_ISL_17436048	2005	unknown	NorthAmerica	unknown	unknown	99.599	unknown	DENV2/AA
EPI_ISL_17436052	2007	unknown	NorthAmerica	unknown	unknown	99.599	unknown	DENV2/AA
EPI_ISL_17436054	2007	unknown	NorthAmerica	unknown	unknown	99.5897	unknown	DENV2/AA
EPI_ISL_17436057	2006	unknown	NorthAmerica	unknown	unknown	99.599	unknown	DENV2/AA
EPI_ISL_17436059	2007	unknown	NorthAmerica	unknown	unknown	99.5897	unknown	DENV2/AA
EPI_ISL_17436061	2005	unknown	NorthAmerica	unknown	unknown	99.5897	unknown	DENV2/AA
EPI_ISL_17436063	2005	unknown	NorthAmerica	unknown	unknown	99.5897	unknown	DENV2/AA
EPI_ISL_17436066	2007	unknown	NorthAmerica	unknown	unknown	99.5897	unknown	DENV2/AA
EPI_ISL_17436070	2008	unknown	NorthAmerica	unknown	unknown	99.599	unknown	DENV2/AA
EPI_ISL_17436071	2005	unknown	NorthAmerica	unknown	unknown	99.5803	unknown	DENV2/AA
EPI_ISL_17436077	2005	unknown	NorthAmerica	unknown	unknown	99.5897	unknown	DENV2/AA
EPI_ISL_17436088	2005	unknown	NorthAmerica	unknown	unknown	99.5897	unknown	DENV2/AA
EPI_ISL_17436089	2009	unknown	NorthAmerica	unknown	unknown	97.7059	unknown	DENV2/AA
EPI_ISL_17436091	2006	unknown	NorthAmerica	unknown	unknown	99.599	unknown	DENV2/AA
EPI_ISL_17436092	2007	unknown	NorthAmerica	unknown	unknown	99.5897	unknown	DENV2/AA
EPI_ISL_17436093	2007	unknown	NorthAmerica	unknown	unknown	99.8881	unknown	DENV2/AA
EPI_ISL_17436095	2005	unknown	NorthAmerica	unknown	unknown	93.2015	unknown	DENV2/AA
EPI_ISL_17436097	2005	unknown	NorthAmerica	unknown	unknown	99.5803	unknown	DENV2/AA
EPI_ISL_17436098	2007	unknown	NorthAmerica	unknown	unknown	99.8694	unknown	DENV2/AA
EPI_ISL_17436099	2006	unknown	NorthAmerica	unknown	unknown	99.5897	unknown	DENV2/AA
EPI_ISL_17436104	2006	unknown	NorthAmerica	unknown	unknown	99.599	unknown	DENV2/AA
EPI_ISL_17436105	2005	unknown	NorthAmerica	unknown	unknown	99.5897	unknown	DENV2/AA
EPI_ISL_17436106	2005	unknown	NorthAmerica	unknown	unknown	99.5897	unknown	DENV2/AA
EPI_ISL_17436107	2007	unknown	NorthAmerica	unknown	unknown	99.5803	unknown	DENV2/AA
EPI_ISL_17436108	2005	unknown	NorthAmerica	unknown	unknown	99.5897	unknown	DENV2/AA
EPI_ISL_17436109	2007	454	NorthAmerica	unknown	unknown	96.4469	unknown	DENV2/AA
EPI_ISL_17436111	2006	unknown	NorthAmerica	unknown	unknown	99.599	unknown	DENV2/AA
EPI_ISL_17436112	2007	unknown	NorthAmerica	unknown	unknown	99.599	unknown	DENV2/AA
EPI_ISL_17436113	2006	unknown	NorthAmerica	unknown	unknown	99.5897	unknown	DENV2/AA
EPI_ISL_17436117	2006	unknown	NorthAmerica	unknown	unknown	99.599	unknown	DENV2/AA
EPI_ISL_17436118	2006	unknown	NorthAmerica	unknown	unknown	99.599	unknown	DENV2/AA
EPI_ISL_17436122	2007	unknown	NorthAmerica	unknown	unknown	99.599	unknown	DENV2/AA
EPI_ISL_17436125	2008	unknown	NorthAmerica	unknown	unknown	97.7059	unknown	DENV2/AA
EPI_ISL_17436126	2007	unknown	NorthAmerica	unknown	unknown	99.599	unknown	DENV2/AA
EPI_ISL_17436127	2005	unknown	NorthAmerica	unknown	unknown	99.5897	unknown	DENV2/AA
EPI_ISL_17436131	2007	unknown	NorthAmerica	unknown	unknown	99.4405	unknown	DENV2/AA
EPI_ISL_17436132	2006	unknown	NorthAmerica	unknown	unknown	99.5803	unknown	DENV2/AA
EPI_ISL_17436135	2006	unknown	NorthAmerica	unknown	unknown	99.599	unknown	DENV2/AA
EPI_ISL_17436138	2007	unknown	NorthAmerica	unknown	unknown	97.3888	unknown	DENV2/AA
EPI_ISL_17436139	2007	unknown	NorthAmerica	unknown	unknown	99.599	unknown	DENV2/AA
EPI_ISL_17436142	2007	unknown	NorthAmerica	unknown	unknown	99.599	unknown	DENV2/AA
EPI_ISL_17436151	2006	unknown	NorthAmerica	unknown	unknown	99.5897	unknown	DENV2/AA
EPI_ISL_17436153	2007	unknown	NorthAmerica	unknown	unknown	99.6083	unknown	DENV2/AA
EPI_ISL_17436155	2005	unknown	NorthAmerica	unknown	unknown	99.5897	unknown	DENV2/AA
EPI_ISL_17436157	2006	unknown	NorthAmerica	unknown	unknown	99.599	unknown	DENV2/AA
EPI_ISL_17436158	2007	unknown	NorthAmerica	unknown	unknown	99.5897	unknown	DENV2/AA
EPI_ISL_17436159	2007	unknown	NorthAmerica	unknown	unknown	99.6083	unknown	DENV2/AA
EPI_ISL_17436172	2005	unknown	NorthAmerica	unknown	unknown	99.5897	unknown	DENV2/AA
EPI_ISL_17436180	2007	Sanger	NorthAmerica	unknown	unknown	99.3938	unknown	DENV2/AA
EPI_ISL_17436183	2005	unknown	NorthAmerica	unknown	unknown	99.5897	unknown	DENV2/AA
EPI_ISL_17436184	2006	unknown	NorthAmerica	unknown	unknown	99.4684	unknown	DENV2/AA
EPI_ISL_17436185	2007	unknown	NorthAmerica	unknown	unknown	99.5897	unknown	DENV2/AA
EPI_ISL_17436188	2005	unknown	NorthAmerica	unknown	unknown	99.5803	unknown	DENV2/AA
EPI_ISL_17436191	2005	unknown	NorthAmerica	unknown	unknown	99.5897	unknown	DENV2/AA
EPI_ISL_17436192	2005	unknown	NorthAmerica	unknown	unknown	99.4871	unknown	DENV2/AA
EPI_ISL_17436194	2005	unknown	NorthAmerica	unknown	unknown	94.5631	unknown	DENV2/AA
EPI_ISL_17436196	2005	unknown	NorthAmerica	unknown	unknown	99.5897	unknown	DENV2/AA
EPI_ISL_17436197	2007	unknown	NorthAmerica	unknown	unknown	99.599	unknown	DENV2/AA
EPI_ISL_17436201	2006	unknown	NorthAmerica	unknown	unknown	99.599	unknown	DENV2/AA
EPI_ISL_17436202	2009	unknown	NorthAmerica	unknown	unknown	97.7059	unknown	DENV2/AA
EPI_ISL_17436203	2005	unknown	NorthAmerica	unknown	unknown	99.571	unknown	DENV2/AA
EPI_ISL_17436207	2005	unknown	NorthAmerica	unknown	unknown	99.5897	unknown	DENV2/AA
EPI_ISL_17436209	2007	unknown	NorthAmerica	unknown	unknown	99.5897	unknown	DENV2/AA
EPI_ISL_17436211	2007	unknown	NorthAmerica	unknown	unknown	99.5897	unknown	DENV2/AA
EPI_ISL_17436212	2006	unknown	NorthAmerica	unknown	unknown	99.599	unknown	DENV2/AA
EPI_ISL_17436213	2007	unknown	NorthAmerica	unknown	unknown	97.0158	unknown	DENV2/AA
EPI_ISL_17436214	2007	unknown	NorthAmerica	unknown	unknown	99.599	unknown	DENV2/AA
EPI_ISL_17436215	2007	unknown	NorthAmerica	unknown	unknown	99.599	unknown	DENV2/AA
EPI_ISL_17436216	2006	unknown	NorthAmerica	unknown	unknown	99.599	unknown	DENV2/AA
EPI_ISL_17436218	2005	unknown	NorthAmerica	unknown	unknown	99.5897	unknown	DENV2/AA
EPI_ISL_17436222	2007	unknown	NorthAmerica	unknown	unknown	99.599	unknown	DENV2/AA
EPI_ISL_17436232	2002	unknown	Asia	unknown	unknown	99.599	unknown	DENV2/AA
EPI_ISL_17436233	2001	unknown	Asia	unknown	unknown	99.4778	unknown	DENV2/AA
EPI_ISL_17436236	2002	unknown	Asia	unknown	unknown	99.5897	unknown	DENV2/AA
EPI_ISL_17436246	2003	unknown	Asia	unknown	unknown	99.4778	unknown	DENV2/AA
EPI_ISL_17436280	2002	unknown	Asia	unknown	unknown	99.5897	unknown	DENV2/AA
EPI_ISL_17436283	2002	unknown	Asia	unknown	unknown	99.6083	unknown	DENV2/AA
EPI_ISL_17436298	2003	454	Asia	unknown	unknown	96.708	unknown	DENV2/AA
EPI_ISL_17436394	2001	unknown	Asia	unknown	unknown	97.6872	unknown	DENV2/AA
EPI_ISL_17436396	2003	unknown	Asia	unknown	unknown	99.4405	unknown	DENV2/AA
EPI_ISL_17436399	2006	unknown	NorthAmerica	unknown	unknown	99.599	unknown	DENV2/AA
EPI_ISL_17436408	2007	Sanger	NorthAmerica	unknown	unknown	99.3099	unknown	DENV2/AA
EPI_ISL_17436426	2006	unknown	NorthAmerica	unknown	unknown	99.4498	unknown	DENV2/AA
EPI_ISL_17436432	2008	unknown	NorthAmerica	unknown	unknown	98.0975	unknown	DENV2/AA
EPI_ISL_17436451	2007	unknown	NorthAmerica	unknown	unknown	99.4871	unknown	DENV2/AA
EPI_ISL_17436459	2007	unknown	NorthAmerica	unknown	unknown	99.4778	unknown	DENV2/AA
EPI_ISL_17436546	2002	unknown	NorthAmerica	unknown	unknown	99.5897	unknown	DENV2/AA
EPI_ISL_17436547	2003	unknown	NorthAmerica	unknown	unknown	99.5803	unknown	DENV2/AA
EPI_ISL_17436575	2004	unknown	NorthAmerica	unknown	unknown	99.5803	unknown	DENV2/AA
EPI_ISL_17436577	2005	unknown	NorthAmerica	unknown	unknown	99.5803	unknown	DENV2/AA
EPI_ISL_17436578	1989	unknown	NorthAmerica	unknown	unknown	99.5897	unknown	DENV2/AA
EPI_ISL_17436579	2006	unknown	NorthAmerica	unknown	unknown	99.5803	unknown	DENV2/AA
EPI_ISL_17436582	1994	unknown	NorthAmerica	unknown	unknown	99.5803	unknown	DENV2/AA
EPI_ISL_17436590	2008	unknown	SouthAmerica	unknown	unknown	99.2166	unknown	DENV2/AA
EPI_ISL_17436592	2008	unknown	SouthAmerica	unknown	unknown	98.2095	unknown	DENV2/AA
EPI_ISL_17436595	1997	unknown	NorthAmerica	unknown	unknown	99.5803	unknown	DENV2/AA
EPI_ISL_17436600	1994	unknown	NorthAmerica	unknown	unknown	99.5803	unknown	DENV2/AA
EPI_ISL_17436601	1997	unknown	NorthAmerica	unknown	unknown	99.5803	unknown	DENV2/AA
EPI_ISL_17436602	1997	unknown	NorthAmerica	unknown	unknown	100	unknown	DENV2/AA
EPI_ISL_17436603	1988	unknown	NorthAmerica	unknown	unknown	99.5803	unknown	DENV2/AA
EPI_ISL_17436605	1994	unknown	NorthAmerica	unknown	unknown	99.5803	unknown	DENV2/AA
EPI_ISL_17436606	2003	unknown	NorthAmerica	unknown	unknown	99.5803	unknown	DENV2/AA
EPI_ISL_17436607	1997	unknown	NorthAmerica	unknown	unknown	99.5803	unknown	DENV2/AA
EPI_ISL_17436608	1994	unknown	NorthAmerica	unknown	unknown	99.5803	unknown	DENV2/AA
EPI_ISL_17436609	1997	unknown	NorthAmerica	unknown	unknown	99.571	unknown	DENV2/AA
EPI_ISL_17436610	1988	unknown	NorthAmerica	unknown	unknown	99.5803	unknown	DENV2/AA
EPI_ISL_17436611	1989	unknown	NorthAmerica	unknown	unknown	99.5803	unknown	DENV2/AA
EPI_ISL_17436612	1997	unknown	NorthAmerica	unknown	unknown	99.4405	unknown	DENV2/AA
EPI_ISL_17436625	2003	unknown	SouthAmerica	unknown	unknown	99.4778	unknown	DENV2/AA
EPI_ISL_17436629	2000	unknown	SouthAmerica	unknown	unknown	98.8623	unknown	DENV2/AA
EPI_ISL_17436638	2008	unknown	SouthAmerica	unknown	unknown	98.1349	unknown	DENV2/AA
EPI_ISL_17436640	2008	unknown	SouthAmerica	unknown	unknown	99.4591	unknown	DENV2/AA
EPI_ISL_17436642	2008	unknown	SouthAmerica	unknown	unknown	98.2095	unknown	DENV2/AA
EPI_ISL_17436643	2008	unknown	SouthAmerica	unknown	unknown	99.2633	unknown	DENV2/AA
EPI_ISL_17436644	2008	unknown	SouthAmerica	unknown	unknown	99.5803	unknown	DENV2/AA
EPI_ISL_17436649	2008	unknown	SouthAmerica	unknown	unknown	99.571	unknown	DENV2/AA
EPI_ISL_17436655	2008	unknown	SouthAmerica	unknown	unknown	98.2095	unknown	DENV2/AA
EPI_ISL_17436656	1987	unknown	NorthAmerica	unknown	unknown	99.5803	unknown	DENV2/AA
EPI_ISL_17436657	1998	unknown	NorthAmerica	unknown	unknown	99.5803	unknown	DENV2/AA
EPI_ISL_17436658	1996	unknown	NorthAmerica	unknown	unknown	99.571	unknown	DENV2/AA
EPI_ISL_17436659	1999	unknown	NorthAmerica	unknown	unknown	99.5803	unknown	DENV2/AA
EPI_ISL_17436660	2006	unknown	NorthAmerica	unknown	unknown	99.5803	unknown	DENV2/AA
EPI_ISL_17436661	1987	unknown	NorthAmerica	unknown	unknown	99.3099	unknown	DENV2/AA
EPI_ISL_17436662	1999	unknown	NorthAmerica	unknown	unknown	99.5803	unknown	DENV2/AA
EPI_ISL_17436663	2006	unknown	NorthAmerica	unknown	unknown	99.5803	unknown	DENV2/AA
EPI_ISL_17436664	1998	unknown	NorthAmerica	unknown	unknown	99.5803	unknown	DENV2/AA
EPI_ISL_17436665	1987	unknown	NorthAmerica	unknown	unknown	99.5803	unknown	DENV2/AA
EPI_ISL_17436667	2006	unknown	NorthAmerica	unknown	unknown	99.4871	unknown	DENV2/AA
EPI_ISL_17436668	1987	unknown	NorthAmerica	unknown	unknown	99.4125	unknown	DENV2/AA
EPI_ISL_17436669	2006	unknown	NorthAmerica	unknown	unknown	99.5803	unknown	DENV2/AA
EPI_ISL_17436670	2006	unknown	NorthAmerica	unknown	unknown	99.5803	unknown	DENV2/AA
EPI_ISL_17436672	1998	unknown	NorthAmerica	unknown	unknown	99.5803	unknown	DENV2/AA
EPI_ISL_17436676	1998	unknown	NorthAmerica	unknown	unknown	99.5803	unknown	DENV2/AA
EPI_ISL_17436677	1993	unknown	NorthAmerica	unknown	unknown	99.5803	unknown	DENV2/AA
EPI_ISL_17436678	1990	unknown	NorthAmerica	unknown	unknown	99.5803	unknown	DENV2/AA
EPI_ISL_17436679	1998	unknown	NorthAmerica	unknown	unknown	99.5524	unknown	DENV2/AA
EPI_ISL_17436681	1996	unknown	NorthAmerica	unknown	unknown	99.4405	unknown	DENV2/AA
EPI_ISL_17436683	1997	unknown	NorthAmerica	unknown	unknown	99.571	unknown	DENV2/AA
EPI_ISL_17436689	1990	unknown	NorthAmerica	unknown	unknown	99.5803	unknown	DENV2/AA
EPI_ISL_17436690	1998	unknown	NorthAmerica	unknown	unknown	99.571	unknown	DENV2/AA
EPI_ISL_17436691	1989	unknown	NorthAmerica	unknown	unknown	99.571	unknown	DENV2/AA
EPI_ISL_17436693	2005	unknown	NorthAmerica	unknown	unknown	99.5897	unknown	DENV2/AA
EPI_ISL_17436695	1999	unknown	NorthAmerica	unknown	unknown	99.5803	unknown	DENV2/AA
EPI_ISL_17436697	1998	unknown	NorthAmerica	unknown	unknown	99.5803	unknown	DENV2/AA
EPI_ISL_17436698	2003	unknown	NorthAmerica	unknown	unknown	99.571	unknown	DENV2/AA
EPI_ISL_17436700	1998	unknown	NorthAmerica	unknown	unknown	99.571	unknown	DENV2/AA
EPI_ISL_17436701	2001	unknown	NorthAmerica	unknown	unknown	99.5803	unknown	DENV2/AA
EPI_ISL_17436702	2004	unknown	NorthAmerica	unknown	unknown	99.5803	unknown	DENV2/AA
EPI_ISL_17436703	1994	unknown	NorthAmerica	unknown	unknown	99.4684	unknown	DENV2/AA
EPI_ISL_17436704	1989	unknown	NorthAmerica	unknown	unknown	99.5803	unknown	DENV2/AA
EPI_ISL_17436705	1996	unknown	NorthAmerica	unknown	unknown	99.5803	unknown	DENV2/AA
EPI_ISL_17436707	2003	unknown	NorthAmerica	unknown	unknown	99.5803	unknown	DENV2/AA
EPI_ISL_17436708	1998	unknown	NorthAmerica	unknown	unknown	99.5803	unknown	DENV2/AA
EPI_ISL_17436710	1997	unknown	NorthAmerica	unknown	unknown	99.5803	unknown	DENV2/AA
EPI_ISL_17436712	2006	unknown	NorthAmerica	unknown	unknown	99.5897	unknown	DENV2/AA
EPI_ISL_17436715	2003	unknown	NorthAmerica	unknown	unknown	99.5803	unknown	DENV2/AA
EPI_ISL_17436716	1988	unknown	NorthAmerica	unknown	unknown	99.5803	unknown	DENV2/AA
EPI_ISL_17436717	1986	unknown	NorthAmerica	unknown	unknown	99.5803	unknown	DENV2/AA
EPI_ISL_17436718	1994	unknown	NorthAmerica	unknown	unknown	99.5803	unknown	DENV2/AA
EPI_ISL_17436719	1989	unknown	NorthAmerica	unknown	unknown	99.5803	unknown	DENV2/AA
EPI_ISL_17436720	2006	unknown	NorthAmerica	unknown	unknown	99.0394	unknown	DENV2/AA
EPI_ISL_17436722	2005	unknown	NorthAmerica	unknown	unknown	99.5803	unknown	DENV2/AA
EPI_ISL_17436723	1987	unknown	NorthAmerica	unknown	unknown	99.5803	unknown	DENV2/AA
EPI_ISL_17436726	2002	unknown	NorthAmerica	unknown	unknown	99.5803	unknown	DENV2/AA
EPI_ISL_17436727	1998	unknown	NorthAmerica	unknown	unknown	99.5803	unknown	DENV2/AA
EPI_ISL_17436728	2004	unknown	NorthAmerica	unknown	unknown	99.5803	unknown	DENV2/AA
EPI_ISL_17436729	2000	unknown	NorthAmerica	unknown	unknown	99.5803	unknown	DENV2/AA
EPI_ISL_17436731	1998	unknown	NorthAmerica	unknown	unknown	99.5617	unknown	DENV2/AA
EPI_ISL_17436732	1995	unknown	NorthAmerica	unknown	unknown	99.5803	unknown	DENV2/AA
EPI_ISL_17436733	1987	unknown	NorthAmerica	unknown	unknown	99.4778	unknown	DENV2/AA
EPI_ISL_17436735	1989	unknown	NorthAmerica	unknown	unknown	99.5897	unknown	DENV2/AA
EPI_ISL_17436736	2004	unknown	NorthAmerica	unknown	unknown	99.2166	unknown	DENV2/AA
EPI_ISL_17436737	2003	unknown	NorthAmerica	unknown	unknown	99.5803	unknown	DENV2/AA
EPI_ISL_17436740	2003	unknown	NorthAmerica	unknown	unknown	99.5803	unknown	DENV2/AA
EPI_ISL_17436741	2004	unknown	NorthAmerica	unknown	unknown	99.5803	unknown	DENV2/AA
EPI_ISL_17436788	1991	unknown	SouthAmerica	unknown	unknown	99.5803	unknown	DENV2/AA
EPI_ISL_17436813	1991	unknown	SouthAmerica	unknown	unknown	99.5803	unknown	DENV2/AA
EPI_ISL_17436816	2007	Sanger	SouthAmerica	unknown	unknown	98.4333	unknown	DENV2/AA
EPI_ISL_17436822	1991	unknown	SouthAmerica	unknown	unknown	99.4778	unknown	DENV2/AA
EPI_ISL_17436823	2007	unknown	SouthAmerica	unknown	unknown	99.3285	unknown	DENV2/AA
EPI_ISL_17436825	1991	unknown	SouthAmerica	unknown	unknown	99.5803	unknown	DENV2/AA
EPI_ISL_17436828	1994	unknown	NorthAmerica	unknown	unknown	99.5803	unknown	DENV2/AA
EPI_ISL_17436833	2000	Illumina	SouthAmerica	unknown	unknown	97.7152	unknown	DENV2/AA
EPI_ISL_17436835	2004	unknown	SouthAmerica	unknown	unknown	99.2912	unknown	DENV2/AA
EPI_ISL_17436837	2005	unknown	SouthAmerica	unknown	unknown	99.1887	unknown	DENV2/AA
EPI_ISL_17436838	2005	unknown	SouthAmerica	unknown	unknown	99.198	unknown	DENV2/AA
EPI_ISL_17436839	2005	unknown	SouthAmerica	unknown	unknown	99.226	unknown	DENV2/AA
EPI_ISL_17436840	2005	unknown	SouthAmerica	unknown	unknown	99.2912	unknown	DENV2/AA
EPI_ISL_17436841	2005	unknown	SouthAmerica	unknown	unknown	99.226	unknown	DENV2/AA
EPI_ISL_17436842	2005	unknown	SouthAmerica	unknown	unknown	99.4871	unknown	DENV2/AA
EPI_ISL_17436852	2008	unknown	SouthAmerica	unknown	unknown	99.5803	unknown	DENV2/AA
EPI_ISL_17436860	2005	unknown	SouthAmerica	unknown	unknown	99.5897	unknown	DENV2/AA
EPI_ISL_17436861	2008	unknown	SouthAmerica	unknown	unknown	98.2095	unknown	DENV2/AA
EPI_ISL_17436862	2008	unknown	SouthAmerica	unknown	unknown	99.4964	unknown	DENV2/AA
EPI_ISL_17436870	2008	unknown	SouthAmerica	unknown	unknown	99.2166	unknown	DENV2/AA
EPI_ISL_17436873	2005	unknown	SouthAmerica	unknown	unknown	99.4871	unknown	DENV2/AA
EPI_ISL_17436877	1998	unknown	SouthAmerica	unknown	unknown	99.4405	unknown	DENV2/AA
EPI_ISL_17436882	2007	unknown	SouthAmerica	unknown	unknown	99.0674	unknown	DENV2/AA
EPI_ISL_17436900	2004	unknown	SouthAmerica	unknown	unknown	99.1141	unknown	DENV2/AA
EPI_ISL_17436904	2007	unknown	SouthAmerica	unknown	unknown	99.5897	unknown	DENV2/AA
EPI_ISL_17436911	1999	unknown	SouthAmerica	unknown	unknown	99.0861	unknown	DENV2/AA
EPI_ISL_17436915	1991	unknown	NorthAmerica	unknown	unknown	99.5803	unknown	DENV2/AA
EPI_ISL_17436917	2007	unknown	NorthAmerica	unknown	unknown	99.4964	unknown	DENV2/AA
EPI_ISL_17436918	2007	unknown	NorthAmerica	unknown	unknown	99.599	unknown	DENV2/AA
EPI_ISL_17436922	1986	Sanger	NorthAmerica	unknown	unknown	98.2095	unknown	DENV2/AA
EPI_ISL_17436928	1997	Sanger	NorthAmerica	unknown	unknown	100	unknown	DENV2/AA
EPI_ISL_17436939	2006	Sanger	NorthAmerica	unknown	unknown	98.2095	unknown	DENV2/AA
EPI_ISL_17436948	2006	unknown	NorthAmerica	unknown	unknown	99.5803	unknown	DENV2/AA
EPI_ISL_17436953	2007	unknown	NorthAmerica	unknown	unknown	99.599	unknown	DENV2/AA
EPI_ISL_17436956	2007	unknown	NorthAmerica	unknown	unknown	99.599	unknown	DENV2/AA
EPI_ISL_17436958	2007	unknown	NorthAmerica	unknown	unknown	99.599	unknown	DENV2/AA
EPI_ISL_17436962	2005	unknown	NorthAmerica	unknown	unknown	99.5803	unknown	DENV2/AA
EPI_ISL_17436964	2005	unknown	NorthAmerica	unknown	unknown	99.5897	unknown	DENV2/AA
EPI_ISL_17436969	2007	unknown	NorthAmerica	unknown	unknown	99.2353	unknown	DENV2/AA
EPI_ISL_17436973	1999	unknown	NorthAmerica	unknown	unknown	99.1234	unknown	DENV2/AA
EPI_ISL_17436974	1999	unknown	NorthAmerica	unknown	unknown	99.2166	unknown	DENV2/AA
EPI_ISL_17436977	2001	unknown	NorthAmerica	unknown	unknown	99.543	unknown	DENV2/AA
EPI_ISL_17436983	2003	unknown	NorthAmerica	unknown	unknown	99.5803	unknown	DENV2/AA
EPI_ISL_17436984	2000	unknown	NorthAmerica	unknown	unknown	99.5803	unknown	DENV2/AA
EPI_ISL_17436985	2001	unknown	NorthAmerica	unknown	unknown	99.4311	unknown	DENV2/AA
EPI_ISL_17436988	1994	unknown	NorthAmerica	unknown	unknown	99.5803	unknown	DENV2/AA
EPI_ISL_17436989	1988	unknown	NorthAmerica	unknown	unknown	99.5803	unknown	DENV2/AA
EPI_ISL_17436993	1996	unknown	NorthAmerica	unknown	unknown	99.5803	unknown	DENV2/AA
EPI_ISL_17436994	1998	unknown	NorthAmerica	unknown	unknown	99.2166	unknown	DENV2/AA
EPI_ISL_17437004	1997	Sanger	NorthAmerica	unknown	unknown	99.2819	unknown	DENV2/AA
EPI_ISL_17437010	2006	Sanger	NorthAmerica	unknown	unknown	98.2095	unknown	DENV2/AA
EPI_ISL_17437011	2006	Sanger	NorthAmerica	unknown	unknown	98.1162	unknown	DENV2/AA
EPI_ISL_17437024	2004	unknown	NorthAmerica	unknown	unknown	99.5803	unknown	DENV2/AA
EPI_ISL_17437025	1989	unknown	NorthAmerica	unknown	unknown	99.5803	unknown	DENV2/AA
EPI_ISL_17437027	2007	unknown	NorthAmerica	unknown	unknown	99.599	unknown	DENV2/AA
EPI_ISL_17437028	2005	unknown	NorthAmerica	unknown	unknown	97.7805	unknown	DENV2/AA
EPI_ISL_17437029	2007	unknown	NorthAmerica	unknown	unknown	97.7059	unknown	DENV2/AA
EPI_ISL_17437035	2006	unknown	NorthAmerica	unknown	unknown	99.599	unknown	DENV2/AA
EPI_ISL_17437036	2007	unknown	NorthAmerica	unknown	unknown	99.8415	unknown	DENV2/AA
EPI_ISL_17437039	2006	unknown	NorthAmerica	unknown	unknown	99.5337	unknown	DENV2/AA
EPI_ISL_17437040	2007	unknown	NorthAmerica	unknown	unknown	99.5897	unknown	DENV2/AA
EPI_ISL_17437041	2005	unknown	NorthAmerica	unknown	unknown	97.6965	unknown	DENV2/AA
EPI_ISL_17437043	2005	unknown	NorthAmerica	unknown	unknown	99.5897	unknown	DENV2/AA
EPI_ISL_17437045	2007	unknown	NorthAmerica	unknown	unknown	99.599	unknown	DENV2/AA
EPI_ISL_17437047	2007	unknown	NorthAmerica	unknown	unknown	99.5897	unknown	DENV2/AA
EPI_ISL_17437051	2007	unknown	NorthAmerica	unknown	unknown	99.4498	unknown	DENV2/AA
EPI_ISL_17437052	2007	unknown	NorthAmerica	unknown	unknown	97.9017	unknown	DENV2/AA
EPI_ISL_17437053	2007	unknown	NorthAmerica	unknown	unknown	99.4125	unknown	DENV2/AA
EPI_ISL_17437057	2007	unknown	NorthAmerica	unknown	unknown	99.599	unknown	DENV2/AA
EPI_ISL_17437059	2007	unknown	NorthAmerica	unknown	unknown	97.7245	unknown	DENV2/AA
EPI_ISL_17437060	2006	unknown	NorthAmerica	unknown	unknown	99.5897	unknown	DENV2/AA
EPI_ISL_17437061	2007	unknown	NorthAmerica	unknown	unknown	99.5897	unknown	DENV2/AA
EPI_ISL_17437062	2006	unknown	NorthAmerica	unknown	unknown	99.5803	unknown	DENV2/AA
EPI_ISL_17437063	2005	454 Life Sciences - Roche	NorthAmerica	unknown	unknown	97.7152	unknown	DENV2/AA
EPI_ISL_17437067	2007	unknown	NorthAmerica	unknown	unknown	99.5803	unknown	DENV2/AA
EPI_ISL_17437072	2007	unknown	NorthAmerica	unknown	unknown	99.599	unknown	DENV2/AA
EPI_ISL_17437074	2005	unknown	NorthAmerica	unknown	unknown	99.5524	unknown	DENV2/AA
EPI_ISL_17437076	2006	unknown	NorthAmerica	unknown	unknown	99.599	unknown	DENV2/AA
EPI_ISL_17437078	2007	unknown	NorthAmerica	unknown	unknown	99.599	unknown	DENV2/AA
EPI_ISL_17437080	2007	unknown	NorthAmerica	unknown	unknown	97.7991	unknown	DENV2/AA
EPI_ISL_17437081	2007	454 Life Sciences - Roche	NorthAmerica	unknown	unknown	97.6872	unknown	DENV2/AA
EPI_ISL_17437083	2005	unknown	NorthAmerica	unknown	unknown	99.5897	unknown	DENV2/AA
EPI_ISL_17437085	2006	unknown	NorthAmerica	unknown	unknown	99.7296	unknown	DENV2/AA
EPI_ISL_17437087	2007	unknown	NorthAmerica	unknown	unknown	99.543	unknown	DENV2/AA
EPI_ISL_17437088	2007	unknown	NorthAmerica	unknown	unknown	99.5897	unknown	DENV2/AA
EPI_ISL_17437090	2009	unknown	NorthAmerica	unknown	unknown	97.7245	unknown	DENV2/AA
EPI_ISL_17437091	2000	unknown	NorthAmerica	unknown	unknown	99.4778	unknown	DENV2/AA
EPI_ISL_17437092	2004	unknown	NorthAmerica	unknown	unknown	99.5897	unknown	DENV2/AA
EPI_ISL_17437093	2006	unknown	NorthAmerica	unknown	unknown	99.5897	unknown	DENV2/AA
EPI_ISL_17437099	2007	unknown	NorthAmerica	unknown	unknown	99.599	unknown	DENV2/AA
EPI_ISL_17437100	2007	unknown	NorthAmerica	unknown	unknown	99.599	unknown	DENV2/AA
EPI_ISL_17437102	2005	unknown	NorthAmerica	unknown	unknown	99.5897	unknown	DENV2/AA
EPI_ISL_17437107	2005	unknown	NorthAmerica	unknown	unknown	99.599	unknown	DENV2/AA
EPI_ISL_17437108	2005	unknown	NorthAmerica	unknown	unknown	99.4218	unknown	DENV2/AA
EPI_ISL_17437111	2007	unknown	NorthAmerica	unknown	unknown	99.599	unknown	DENV2/AA
EPI_ISL_17437113	2005	unknown	NorthAmerica	unknown	unknown	99.5803	unknown	DENV2/AA
EPI_ISL_17437118	2005	unknown	NorthAmerica	unknown	unknown	99.6363	unknown	DENV2/AA
EPI_ISL_17437120	2005	unknown	NorthAmerica	unknown	unknown	99.5803	unknown	DENV2/AA
EPI_ISL_17437121	2009	unknown	NorthAmerica	unknown	unknown	97.8644	unknown	DENV2/AA
EPI_ISL_17437122	2005	unknown	NorthAmerica	unknown	unknown	99.5897	unknown	DENV2/AA
EPI_ISL_17437123	2007	unknown	NorthAmerica	unknown	unknown	99.599	unknown	DENV2/AA
EPI_ISL_17437125	2005	unknown	NorthAmerica	unknown	unknown	99.5803	unknown	DENV2/AA
EPI_ISL_17437130	2005	unknown	NorthAmerica	unknown	unknown	99.6083	unknown	DENV2/AA
EPI_ISL_17437131	2005	unknown	NorthAmerica	unknown	unknown	99.5897	unknown	DENV2/AA
EPI_ISL_17437132	2005	unknown	NorthAmerica	unknown	unknown	99.5897	unknown	DENV2/AA
EPI_ISL_17437135	2007	unknown	NorthAmerica	unknown	unknown	97.7991	unknown	DENV2/AA
EPI_ISL_17437136	2004	unknown	NorthAmerica	unknown	unknown	99.5803	unknown	DENV2/AA
EPI_ISL_17437139	2006	unknown	NorthAmerica	unknown	unknown	99.5803	unknown	DENV2/AA
EPI_ISL_17437144	1998	unknown	NorthAmerica	unknown	unknown	99.4684	unknown	DENV2/AA
EPI_ISL_17437145	1999	unknown	NorthAmerica	unknown	unknown	99.5803	unknown	DENV2/AA
EPI_ISL_17437146	1996	unknown	NorthAmerica	unknown	unknown	99.571	unknown	DENV2/AA
EPI_ISL_17437149	2005	unknown	NorthAmerica	unknown	unknown	99.5803	unknown	DENV2/AA
EPI_ISL_17437152	2004	unknown	NorthAmerica	unknown	unknown	99.5803	unknown	DENV2/AA
EPI_ISL_17437156	2007	unknown	NorthAmerica	unknown	unknown	99.5803	unknown	DENV2/AA
EPI_ISL_17437157	1996	unknown	NorthAmerica	unknown	unknown	99.5803	unknown	DENV2/AA
EPI_ISL_17437162	2000	unknown	NorthAmerica	unknown	unknown	99.5803	unknown	DENV2/AA
EPI_ISL_17437167	2007	unknown	NorthAmerica	unknown	unknown	99.5803	unknown	DENV2/AA
EPI_ISL_17437168	2007	unknown	NorthAmerica	unknown	unknown	99.5803	unknown	DENV2/AA
EPI_ISL_17437170	1998	unknown	NorthAmerica	unknown	unknown	99.5803	unknown	DENV2/AA
EPI_ISL_17437173	1998	unknown	NorthAmerica	unknown	unknown	99.5803	unknown	DENV2/AA
EPI_ISL_17437174	1992	unknown	NorthAmerica	unknown	unknown	99.5803	unknown	DENV2/AA
EPI_ISL_17437177	1998	unknown	NorthAmerica	unknown	unknown	99.5803	unknown	DENV2/AA
EPI_ISL_17437178	1989	unknown	NorthAmerica	unknown	unknown	99.5897	unknown	DENV2/AA
EPI_ISL_17437179	2001	unknown	NorthAmerica	unknown	unknown	99.5803	unknown	DENV2/AA
EPI_ISL_17437180	1998	unknown	NorthAmerica	unknown	unknown	99.5803	unknown	DENV2/AA
EPI_ISL_17437184	1987	unknown	NorthAmerica	unknown	unknown	99.5803	unknown	DENV2/AA
EPI_ISL_17437185	1998	unknown	NorthAmerica	unknown	unknown	99.4871	unknown	DENV2/AA
EPI_ISL_17437186	2006	unknown	NorthAmerica	unknown	unknown	99.5803	unknown	DENV2/AA
EPI_ISL_17437187	2002	unknown	NorthAmerica	unknown	unknown	99.4871	unknown	DENV2/AA
EPI_ISL_17437188	2001	unknown	NorthAmerica	unknown	unknown	99.5803	unknown	DENV2/AA
EPI_ISL_17437189	1986	unknown	NorthAmerica	unknown	unknown	99.4871	unknown	DENV2/AA
EPI_ISL_17437190	2001	unknown	NorthAmerica	unknown	unknown	99.5803	unknown	DENV2/AA
EPI_ISL_17437192	1996	unknown	NorthAmerica	unknown	unknown	99.5803	unknown	DENV2/AA
EPI_ISL_17437193	2000	unknown	NorthAmerica	unknown	unknown	99.5803	unknown	DENV2/AA
EPI_ISL_17437197	1998	unknown	NorthAmerica	unknown	unknown	99.5803	unknown	DENV2/AA
EPI_ISL_17437201	1987	unknown	NorthAmerica	unknown	unknown	99.5803	unknown	DENV2/AA
EPI_ISL_17437203	1989	unknown	NorthAmerica	unknown	unknown	99.599	unknown	DENV2/AA
EPI_ISL_17437204	2005	unknown	NorthAmerica	unknown	unknown	99.5897	unknown	DENV2/AA
EPI_ISL_17437206	1987	unknown	NorthAmerica	unknown	unknown	99.5803	unknown	DENV2/AA
EPI_ISL_17437208	2005	unknown	NorthAmerica	unknown	unknown	99.5803	unknown	DENV2/AA
EPI_ISL_17437209	2006	unknown	NorthAmerica	unknown	unknown	99.5803	unknown	DENV2/AA
EPI_ISL_17437210	2006	unknown	NorthAmerica	unknown	unknown	99.5803	unknown	DENV2/AA
EPI_ISL_17437211	1993	unknown	NorthAmerica	unknown	unknown	99.4405	unknown	DENV2/AA
EPI_ISL_17437215	1989	unknown	NorthAmerica	unknown	unknown	99.4311	unknown	DENV2/AA
EPI_ISL_17437221	2001	unknown	NorthAmerica	unknown	unknown	99.5803	unknown	DENV2/AA
EPI_ISL_17437224	1990	unknown	NorthAmerica	unknown	unknown	99.5803	unknown	DENV2/AA
EPI_ISL_17437230	1995	unknown	NorthAmerica	unknown	unknown	99.5803	unknown	DENV2/AA
EPI_ISL_17437232	2005	unknown	NorthAmerica	unknown	unknown	99.5803	unknown	DENV2/AA
EPI_ISL_17437235	1989	unknown	NorthAmerica	unknown	unknown	99.2166	unknown	DENV2/AA
EPI_ISL_17437241	1990	unknown	NorthAmerica	unknown	unknown	99.5803	unknown	DENV2/AA
EPI_ISL_17437243	1989	unknown	NorthAmerica	unknown	unknown	99.5803	unknown	DENV2/AA
EPI_ISL_17437246	1995	unknown	NorthAmerica	unknown	unknown	99.5803	unknown	DENV2/AA
EPI_ISL_17437247	1995	unknown	NorthAmerica	unknown	unknown	99.5803	unknown	DENV2/AA
EPI_ISL_17437249	2004	unknown	NorthAmerica	unknown	unknown	99.5803	unknown	DENV2/AA
EPI_ISL_17437251	2005	unknown	NorthAmerica	unknown	unknown	99.5803	unknown	DENV2/AA
EPI_ISL_17437255	1999	unknown	NorthAmerica	unknown	unknown	99.5803	unknown	DENV2/AA
EPI_ISL_17437256	2007	unknown	NorthAmerica	unknown	unknown	99.5803	unknown	DENV2/AA
EPI_ISL_17437711	1994	unknown	NorthAmerica	unknown	unknown	99.9907	unknown	DENV2/AA
EPI_ISL_17437714	1994	unknown	NorthAmerica	unknown	unknown	99.9907	unknown	DENV2/AA
EPI_ISL_17437715	1994	unknown	NorthAmerica	unknown	unknown	99.9907	unknown	DENV2/AA
EPI_ISL_17437717	1994	unknown	NorthAmerica	unknown	unknown	99.9907	unknown	DENV2/AA
EPI_ISL_17437719	1994	unknown	NorthAmerica	unknown	unknown	100	unknown	DENV2/AA
EPI_ISL_17437720	1994	unknown	NorthAmerica	unknown	unknown	100	unknown	DENV2/AA
EPI_ISL_17437722	1994	unknown	NorthAmerica	unknown	unknown	99.9907	unknown	DENV2/AA
EPI_ISL_17437723	1994	unknown	NorthAmerica	unknown	unknown	100	unknown	DENV2/AA
EPI_ISL_17437725	1994	unknown	NorthAmerica	unknown	unknown	100	unknown	DENV2/AA
EPI_ISL_17437742	1994	unknown	NorthAmerica	unknown	unknown	100	unknown	DENV2/AA
EPI_ISL_17437744	1994	unknown	NorthAmerica	unknown	unknown	100	unknown	DENV2/AA
EPI_ISL_17437745	1994	unknown	NorthAmerica	unknown	unknown	100	unknown	DENV2/AA
EPI_ISL_17437747	1994	unknown	NorthAmerica	unknown	unknown	100	unknown	DENV2/AA
EPI_ISL_17437748	1994	unknown	NorthAmerica	unknown	unknown	100	unknown	DENV2/AA
EPI_ISL_17437750	1994	unknown	NorthAmerica	unknown	unknown	100	unknown	DENV2/AA
EPI_ISL_17437753	1995	unknown	NorthAmerica	unknown	unknown	100	unknown	DENV2/AA
EPI_ISL_17437754	1994	unknown	NorthAmerica	unknown	unknown	100	unknown	DENV2/AA
EPI_ISL_17437756	1995	unknown	NorthAmerica	unknown	unknown	100	unknown	DENV2/AA
EPI_ISL_17437758	1994	unknown	NorthAmerica	unknown	unknown	100	unknown	DENV2/AA
EPI_ISL_17437759	1994	unknown	NorthAmerica	unknown	unknown	100	unknown	DENV2/AA
EPI_ISL_17437761	1994	unknown	NorthAmerica	unknown	unknown	100	unknown	DENV2/AA
EPI_ISL_17437765	1994	unknown	NorthAmerica	unknown	unknown	100	unknown	DENV2/AA
EPI_ISL_17437766	1994	unknown	NorthAmerica	unknown	unknown	100	unknown	DENV2/AA
EPI_ISL_17437768	1994	unknown	NorthAmerica	unknown	unknown	100	unknown	DENV2/AA
EPI_ISL_17437769	1994	unknown	NorthAmerica	unknown	unknown	100	unknown	DENV2/AA
EPI_ISL_17437774	1994	unknown	NorthAmerica	unknown	unknown	100	unknown	DENV2/AA
EPI_ISL_17437775	1994	unknown	NorthAmerica	unknown	unknown	100	unknown	DENV2/AA
EPI_ISL_17437777	1994	unknown	NorthAmerica	unknown	unknown	100	unknown	DENV2/AA
EPI_ISL_17437778	1994	unknown	NorthAmerica	unknown	unknown	100	unknown	DENV2/AA
EPI_ISL_17437815	1994	unknown	NorthAmerica	unknown	unknown	100	unknown	DENV2/AA
EPI_ISL_17437848	1994	unknown	NorthAmerica	unknown	unknown	100	unknown	DENV2/AA
EPI_ISL_17437849	1994	unknown	NorthAmerica	unknown	unknown	100	unknown	DENV2/AA
EPI_ISL_17437851	1994	unknown	NorthAmerica	unknown	unknown	100	unknown	DENV2/AA
EPI_ISL_17437855	1994	unknown	NorthAmerica	unknown	unknown	100	unknown	DENV2/AA
EPI_ISL_17437857	1994	unknown	NorthAmerica	unknown	unknown	100	unknown	DENV2/AA
EPI_ISL_17437858	1994	unknown	NorthAmerica	unknown	unknown	100	unknown	DENV2/AA
EPI_ISL_17437860	1994	unknown	NorthAmerica	unknown	unknown	99.9907	unknown	DENV2/AA
EPI_ISL_17437861	1994	unknown	NorthAmerica	unknown	unknown	100	unknown	DENV2/AA
EPI_ISL_17437863	1994	unknown	NorthAmerica	unknown	unknown	99.9907	unknown	DENV2/AA
EPI_ISL_17437866	1994	unknown	NorthAmerica	unknown	unknown	99.9907	unknown	DENV2/AA
EPI_ISL_17438728	2002	unknown	Asia	unknown	unknown	99.2912	unknown	DENV2/AA
EPI_ISL_17439641	2004	unknown	Asia	unknown	unknown	98.9555	unknown	DENV2/AA
EPI_ISL_17439642	2004	unknown	Asia	unknown	unknown	99.5244	unknown	DENV2/AA
EPI_ISL_17439643	2002	unknown	Asia	unknown	unknown	99.6456	unknown	DENV2/AA
EPI_ISL_17439646	2001	unknown	Asia	unknown	unknown	99.6829	unknown	DENV2/AA
EPI_ISL_17439649	2004	unknown	Asia	unknown	unknown	99.6456	unknown	DENV2/AA
EPI_ISL_17439652	2003	unknown	Asia	unknown	unknown	99.6643	unknown	DENV2/AA
EPI_ISL_17439655	2004	unknown	Asia	unknown	unknown	99.6456	unknown	DENV2/AA
EPI_ISL_17439656	2001	unknown	Asia	unknown	unknown	99.4032	unknown	DENV2/AA
EPI_ISL_17439657	2005	unknown	Asia	unknown	unknown	99.3379	unknown	DENV2/AA
EPI_ISL_17439660	2002	unknown	Asia	unknown	unknown	99.6456	unknown	DENV2/AA
EPI_ISL_17439661	2003	unknown	Asia	unknown	unknown	98.4706	unknown	DENV2/AA
EPI_ISL_17439669	2004	unknown	Asia	unknown	unknown	99.627	unknown	DENV2/AA
EPI_ISL_17439672	2004	unknown	Asia	unknown	unknown	98.8902	unknown	DENV2/AA
EPI_ISL_17439673	1999	unknown	Asia	unknown	unknown	99.6456	unknown	DENV2/AA
EPI_ISL_17439675	2003	unknown	Asia	unknown	unknown	97.7898	unknown	DENV2/AA
EPI_ISL_17439677	2003	unknown	Asia	unknown	unknown	96.9132	unknown	DENV2/AA
EPI_ISL_17439679	2005	unknown	Asia	unknown	unknown	99.7296	unknown	DENV2/AA
EPI_ISL_17439683	2003	unknown	Asia	unknown	unknown	99.6456	unknown	DENV2/AA
EPI_ISL_17439684	2001	unknown	Asia	unknown	unknown	99.6363	unknown	DENV2/AA
EPI_ISL_17450471	2001	unknown	NorthAmerica	unknown	unknown	100	unknown	DENV2/AA
EPI_ISL_17450472	2001	unknown	NorthAmerica	unknown	unknown	100	unknown	DENV2/AA
EPI_ISL_17450473	2001	unknown	NorthAmerica	unknown	unknown	100	unknown	DENV2/AA
EPI_ISL_17453398	2008	Sanger	SouthAmerica	unknown	unknown	94.8708	unknown	DENV2/AA
EPI_ISL_17453408	2008	Sanger	SouthAmerica	unknown	unknown	94.8708	unknown	DENV2/AA
EPI_ISL_17453429	1998	unknown	SouthAmerica	unknown	unknown	94.8708	unknown	DENV2/AA
EPI_ISL_17453471	2008	unknown	SouthAmerica	unknown	unknown	94.8988	unknown	DENV2/AA
EPI_ISL_17453474	1990	unknown	SouthAmerica	unknown	unknown	94.8708	unknown	DENV2/AA
EPI_ISL_17453476	1990	unknown	SouthAmerica	unknown	unknown	94.8708	unknown	DENV2/AA
EPI_ISL_17453486	1994	unknown	SouthAmerica	unknown	unknown	94.8708	unknown	DENV2/AA
EPI_ISL_17453494	1999	unknown	SouthAmerica	unknown	unknown	94.8708	unknown	DENV2/AA
EPI_ISL_17453497	1991	unknown	SouthAmerica	unknown	unknown	94.8708	unknown	DENV2/AA
EPI_ISL_17453526	1981	Illumina	NorthAmerica	unknown	unknown	99.599	unknown	DENV2/AA
EPI_ISL_17498128	2022	Illumina	NorthAmerica	unknown	unknown	94.8708	unknown	DENV2/AA
EPI_ISL_17498129	2022	Illumina	NorthAmerica	unknown	unknown	94.8708	unknown	DENV2/AA
EPI_ISL_17498131	2022	Illumina	NorthAmerica	unknown	unknown	94.8708	unknown	DENV2/AA
EPI_ISL_17498138	2022	Illumina	NorthAmerica	unknown	unknown	94.8708	unknown	DENV2/AA
EPI_ISL_17498139	2022	Illumina	NorthAmerica	unknown	unknown	94.8708	unknown	DENV2/AA
EPI_ISL_17498140	2022	Illumina	NorthAmerica	unknown	unknown	94.8708	unknown	DENV2/AA
EPI_ISL_17498141	2022	Illumina	NorthAmerica	unknown	unknown	94.8708	unknown	DENV2/AA
EPI_ISL_17498143	2022	Illumina	NorthAmerica	unknown	unknown	94.8708	unknown	DENV2/AA
EPI_ISL_17498144	2022	Illumina	NorthAmerica	unknown	unknown	94.8708	unknown	DENV2/AA
EPI_ISL_17498145	2022	Illumina	NorthAmerica	unknown	unknown	94.8708	unknown	DENV2/AA
EPI_ISL_17567369	2016	Illumina	NorthAmerica	unknown	unknown	99.2073	unknown	DENV2/AA
EPI_ISL_17567370	2015	Illumina	NorthAmerica	unknown	unknown	99.4032	unknown	DENV2/AA
EPI_ISL_17567371	2015	Illumina	NorthAmerica	unknown	unknown	98.7597	unknown	DENV2/AA
EPI_ISL_17567372	2013	Illumina	NorthAmerica	unknown	unknown	99.142	unknown	DENV2/AA
EPI_ISL_17567373	2013	Illumina	NorthAmerica	unknown	unknown	99.1514	unknown	DENV2/AA
EPI_ISL_17567380	2016	Illumina	NorthAmerica	unknown	unknown	99.1607	unknown	DENV2/AA
EPI_ISL_17567384	2013	Illumina	NorthAmerica	unknown	unknown	98.6291	unknown	DENV2/AA
EPI_ISL_17567385	2015	Illumina	NorthAmerica	unknown	unknown	99.4498	unknown	DENV2/AA
EPI_ISL_17567388	2014	Illumina	NorthAmerica	unknown	unknown	97.6592	unknown	DENV2/AA
EPI_ISL_17567389	2015	Illumina	NorthAmerica	unknown	unknown	98.741	unknown	DENV2/AA
EPI_ISL_17567393	2013	Illumina	NorthAmerica	unknown	unknown	98.0789	unknown	DENV2/AA
EPI_ISL_17567396	2016	Illumina	NorthAmerica	unknown	unknown	99.1607	unknown	DENV2/AA
EPI_ISL_17567539	1983	unknown	NorthAmerica	unknown	unknown	100	unknown	DENV2/AA
EPI_ISL_17568866	1995	Sanger	SouthAmerica	unknown	unknown	100	unknown	DENV2/AA
EPI_ISL_17568867	1995	Sanger	SouthAmerica	unknown	unknown	100	unknown	DENV2/AA
EPI_ISL_17568870	2010	Sanger	SouthAmerica	unknown	unknown	100	unknown	DENV2/AA
EPI_ISL_17568898	2000	Sanger	SouthAmerica	unknown	unknown	100	unknown	DENV2/AA
EPI_ISL_17568950	1998	Sanger	SouthAmerica	unknown	unknown	100	unknown	DENV2/AA
EPI_ISL_17568966	1998	Sanger	SouthAmerica	unknown	unknown	100	unknown	DENV2/AA
EPI_ISL_17568970	2010	Sanger	SouthAmerica	unknown	unknown	100	unknown	DENV2/AA
EPI_ISL_17568971	2010	Sanger	SouthAmerica	unknown	unknown	100	unknown	DENV2/AA
EPI_ISL_17569380	1998	unknown	NorthAmerica	unknown	unknown	99.9907	unknown	DENV2/AA
EPI_ISL_17570823	2006	unknown	SouthAmerica	unknown	unknown	99.9907	unknown	DENV2/AA
EPI_ISL_17570824	2007	unknown	SouthAmerica	unknown	unknown	99.9907	unknown	DENV2/AA
EPI_ISL_17570828	2007	unknown	SouthAmerica	unknown	unknown	99.9907	unknown	DENV2/AA
EPI_ISL_17570841	2007	unknown	SouthAmerica	unknown	unknown	99.9907	unknown	DENV2/AA
EPI_ISL_17570847	2007	unknown	SouthAmerica	unknown	unknown	99.9907	unknown	DENV2/AA
EPI_ISL_17570848	2007	unknown	SouthAmerica	unknown	unknown	99.9907	unknown	DENV2/AA
EPI_ISL_17570849	2007	unknown	SouthAmerica	unknown	unknown	99.9907	unknown	DENV2/AA
EPI_ISL_17570877	2000	Sanger	SouthAmerica	unknown	unknown	100	unknown	DENV2/AA
EPI_ISL_17570879	1998	Sanger	SouthAmerica	unknown	unknown	100	unknown	DENV2/AA
EPI_ISL_17573618	2000	Illumina	SouthAmerica	unknown	unknown	94.8988	unknown	DENV2/AA
EPI_ISL_17573805	2006	Illumina	NorthAmerica	unknown	unknown	94.8988	unknown	DENV2/AA
EPI_ISL_17573807	1988	Illumina	Asia	unknown	unknown	94.8895	unknown	DENV2/AA
EPI_ISL_17573981	2005	Illumina	NorthAmerica	unknown	unknown	94.8988	unknown	DENV2/AA
EPI_ISL_17574329	2004	Illumina	SouthAmerica	unknown	unknown	94.8988	unknown	DENV2/AA
EPI_ISL_17575169	2014	Illumina	SouthAmerica	unknown	unknown	99.3006	unknown	DENV2/AA
EPI_ISL_17575171	2014	Illumina	SouthAmerica	unknown	unknown	99.3006	unknown	DENV2/AA
EPI_ISL_17575172	2014	Illumina	SouthAmerica	unknown	unknown	99.3006	unknown	DENV2/AA
EPI_ISL_17575174	2014	Illumina	SouthAmerica	unknown	unknown	99.3006	unknown	DENV2/AA
EPI_ISL_17575175	2014	Illumina	SouthAmerica	unknown	unknown	99.3006	unknown	DENV2/AA
EPI_ISL_17575180	2014	Illumina	SouthAmerica	unknown	unknown	99.3006	unknown	DENV2/AA
EPI_ISL_17575182	2014	Illumina	SouthAmerica	unknown	unknown	99.2912	unknown	DENV2/AA
EPI_ISL_17575184	2014	Illumina	SouthAmerica	unknown	unknown	99.2912	unknown	DENV2/AA
EPI_ISL_17575185	2014	Illumina	SouthAmerica	unknown	unknown	99.3006	unknown	DENV2/AA
EPI_ISL_17575186	2014	Illumina	SouthAmerica	unknown	unknown	99.2912	unknown	DENV2/AA
EPI_ISL_17575187	2014	Illumina	SouthAmerica	unknown	unknown	99.3006	unknown	DENV2/AA
EPI_ISL_17575188	2014	Illumina	SouthAmerica	unknown	unknown	99.3006	unknown	DENV2/AA
EPI_ISL_17575189	2014	Illumina	SouthAmerica	unknown	unknown	99.3006	unknown	DENV2/AA
EPI_ISL_17575190	2014	Illumina	SouthAmerica	unknown	unknown	99.3006	unknown	DENV2/AA
EPI_ISL_17575192	2014	Illumina	SouthAmerica	unknown	unknown	99.3006	unknown	DENV2/AA
EPI_ISL_17575195	2014	Illumina	SouthAmerica	unknown	unknown	97.5473	unknown	DENV2/AA
EPI_ISL_17575196	2014	Illumina	SouthAmerica	unknown	unknown	99.3006	unknown	DENV2/AA
EPI_ISL_17575197	2014	Illumina	SouthAmerica	unknown	unknown	99.2912	unknown	DENV2/AA
EPI_ISL_17575198	2014	Illumina	SouthAmerica	unknown	unknown	99.3006	unknown	DENV2/AA
EPI_ISL_17575199	2014	Illumina	SouthAmerica	unknown	unknown	99.3006	unknown	DENV2/AA
EPI_ISL_17575200	2014	Illumina	SouthAmerica	unknown	unknown	99.3006	unknown	DENV2/AA
EPI_ISL_17575202	2014	Illumina	SouthAmerica	unknown	unknown	99.2912	unknown	DENV2/AA
EPI_ISL_17575209	2014	Illumina	SouthAmerica	unknown	unknown	99.3006	unknown	DENV2/AA
EPI_ISL_17575215	2014	Illumina	SouthAmerica	unknown	unknown	99.3006	unknown	DENV2/AA
EPI_ISL_17575240	2014	Illumina	SouthAmerica	unknown	unknown	99.2912	unknown	DENV2/AA
EPI_ISL_17575241	2014	Illumina	SouthAmerica	unknown	unknown	99.3006	unknown	DENV2/AA
EPI_ISL_17575250	2014	Illumina	SouthAmerica	unknown	unknown	99.2912	unknown	DENV2/AA
EPI_ISL_17599639	2014	ONT minION	Africa	unknown	unknown	98.825	unknown	DENV2/AA
EPI_ISL_17600403	2021	Oxford Nanopore Technologies	SouthAmerica	unknown	unknown	98.8996	unknown	DENV2/AA
EPI_ISL_17600464	2022	Illumina	NorthAmerica	unknown	unknown	98.0509	unknown	DENV2/AA
EPI_ISL_17600465	2022	Illumina	NorthAmerica	unknown	unknown	98.0509	unknown	DENV2/AA
EPI_ISL_17600467	2022	Illumina	NorthAmerica	unknown	unknown	98.0509	unknown	DENV2/AA
EPI_ISL_17600482	2022	Illumina	NorthAmerica	unknown	unknown	98.0509	unknown	DENV2/AA
EPI_ISL_17600483	2022	Illumina	NorthAmerica	unknown	unknown	98.0509	unknown	DENV2/AA
EPI_ISL_17600484	2022	Illumina	NorthAmerica	unknown	unknown	98.0509	unknown	DENV2/AA
EPI_ISL_17600485	2022	Illumina	NorthAmerica	unknown	unknown	98.0509	unknown	DENV2/AA
EPI_ISL_17600486	2022	Illumina	NorthAmerica	unknown	unknown	98.0509	unknown	DENV2/AA
EPI_ISL_17600523	2019	Illumina	NorthAmerica	unknown	unknown	98.0323	unknown	DENV2/AA
EPI_ISL_17600524	2019	Illumina	NorthAmerica	unknown	unknown	98.0323	unknown	DENV2/AA
EPI_ISL_17600528	2022	Illumina	NorthAmerica	unknown	unknown	98.0509	unknown	DENV2/AA
EPI_ISL_17600534	2022	Illumina	NorthAmerica	unknown	unknown	98.0509	unknown	DENV2/AA
EPI_ISL_17600540	2019	Illumina	NorthAmerica	unknown	unknown	98.0323	unknown	DENV2/AA
EPI_ISL_17600542	2019	Illumina	NorthAmerica	unknown	unknown	98.0323	unknown	DENV2/AA
EPI_ISL_17600558	2016	Illumina	NorthAmerica	unknown	unknown	98.0323	unknown	DENV2/AA
EPI_ISL_17600559	2013	Illumina	NorthAmerica	unknown	unknown	98.0323	unknown	DENV2/AA
EPI_ISL_17600560	2019	Illumina	NorthAmerica	unknown	unknown	98.0323	unknown	DENV2/AA
EPI_ISL_17600561	2019	Illumina	NorthAmerica	unknown	unknown	98.0323	unknown	DENV2/AA
EPI_ISL_17600562	2019	Illumina	NorthAmerica	unknown	unknown	98.0323	unknown	DENV2/AA
EPI_ISL_17600563	2019	Illumina	NorthAmerica	unknown	unknown	98.0323	unknown	DENV2/AA
EPI_ISL_17600576	2019	Illumina	NorthAmerica	unknown	unknown	98.0323	unknown	DENV2/AA
EPI_ISL_17600577	2016	Illumina	NorthAmerica	unknown	unknown	98.0323	unknown	DENV2/AA
EPI_ISL_17600588	2019	Illumina	NorthAmerica	unknown	unknown	98.0323	unknown	DENV2/AA
EPI_ISL_17600589	2019	Illumina	NorthAmerica	unknown	unknown	98.0323	unknown	DENV2/AA
EPI_ISL_17600590	2019	Illumina	NorthAmerica	unknown	unknown	98.0323	unknown	DENV2/AA
EPI_ISL_17600592	2019	Illumina	NorthAmerica	unknown	unknown	98.9089	unknown	DENV2/AA
EPI_ISL_17600593	2019	Illumina	NorthAmerica	unknown	unknown	98.0323	unknown	DENV2/AA
EPI_ISL_17600595	2019	Illumina	NorthAmerica	unknown	unknown	98.0323	unknown	DENV2/AA
EPI_ISL_17600600	2022	Illumina	NorthAmerica	unknown	unknown	98.0509	unknown	DENV2/AA
EPI_ISL_17600607	2019	Illumina	NorthAmerica	unknown	unknown	98.0323	unknown	DENV2/AA
EPI_ISL_17600608	2019	Illumina	NorthAmerica	unknown	unknown	99.2819	unknown	DENV2/AA
EPI_ISL_17600609	2019	Illumina	NorthAmerica	unknown	unknown	98.0323	unknown	DENV2/AA
EPI_ISL_17600610	2019	Illumina	NorthAmerica	unknown	unknown	98.0323	unknown	DENV2/AA
EPI_ISL_17600611	2019	Illumina	NorthAmerica	unknown	unknown	98.0323	unknown	DENV2/AA
EPI_ISL_17600612	2019	Illumina	NorthAmerica	unknown	unknown	98.0323	unknown	DENV2/AA
EPI_ISL_17600613	2019	Illumina	NorthAmerica	unknown	unknown	98.0323	unknown	DENV2/AA
EPI_ISL_17600614	2019	Illumina	NorthAmerica	unknown	unknown	98.0323	unknown	DENV2/AA
EPI_ISL_17600615	2019	Illumina	NorthAmerica	unknown	unknown	98.0323	unknown	DENV2/AA
EPI_ISL_17600616	2019	Illumina	NorthAmerica	unknown	unknown	98.0323	unknown	DENV2/AA
EPI_ISL_17600617	2019	Illumina	NorthAmerica	unknown	unknown	98.0323	unknown	DENV2/AA
EPI_ISL_17600618	2019	Illumina	NorthAmerica	unknown	unknown	98.0323	unknown	DENV2/AA
EPI_ISL_17600620	2019	Illumina	NorthAmerica	unknown	unknown	98.0323	unknown	DENV2/AA
EPI_ISL_17600621	2019	Illumina	NorthAmerica	unknown	unknown	98.0323	unknown	DENV2/AA
EPI_ISL_17600622	2019	Illumina	NorthAmerica	unknown	unknown	98.0323	unknown	DENV2/AA
EPI_ISL_17600623	2019	Illumina	NorthAmerica	unknown	unknown	98.0323	unknown	DENV2/AA
EPI_ISL_17600624	2017	Illumina	NorthAmerica	unknown	unknown	98.0323	unknown	DENV2/AA
EPI_ISL_17600625	2018	Illumina	NorthAmerica	unknown	unknown	98.0323	unknown	DENV2/AA
EPI_ISL_17600627	2018	Illumina	NorthAmerica	unknown	unknown	98.0323	unknown	DENV2/AA
EPI_ISL_17600628	2019	Illumina	NorthAmerica	unknown	unknown	98.0323	unknown	DENV2/AA
EPI_ISL_17600629	2019	Illumina	NorthAmerica	unknown	unknown	98.0323	unknown	DENV2/AA
EPI_ISL_17600633	2022	Illumina	NorthAmerica	unknown	unknown	98.9275	unknown	DENV2/AA
EPI_ISL_17600635	2019	Illumina	NorthAmerica	unknown	unknown	98.0323	unknown	DENV2/AA
EPI_ISL_17600636	2019	Illumina	NorthAmerica	unknown	unknown	98.0323	unknown	DENV2/AA
EPI_ISL_17600637	2019	Illumina	NorthAmerica	unknown	unknown	98.0323	unknown	DENV2/AA
EPI_ISL_17600638	2019	Illumina	NorthAmerica	unknown	unknown	98.0323	unknown	DENV2/AA
EPI_ISL_17600639	2019	Illumina	NorthAmerica	unknown	unknown	98.0323	unknown	DENV2/AA
EPI_ISL_17600640	2019	Illumina	NorthAmerica	unknown	unknown	98.0323	unknown	DENV2/AA
EPI_ISL_17600641	2019	Illumina	NorthAmerica	unknown	unknown	98.0323	unknown	DENV2/AA
EPI_ISL_17600642	2019	Illumina	NorthAmerica	unknown	unknown	98.0323	unknown	DENV2/AA
EPI_ISL_17600643	2019	Illumina	NorthAmerica	unknown	unknown	98.0323	unknown	DENV2/AA
EPI_ISL_17600644	2019	Illumina	NorthAmerica	unknown	unknown	98.0323	unknown	DENV2/AA
EPI_ISL_17600646	2019	Illumina	NorthAmerica	unknown	unknown	98.0323	unknown	DENV2/AA
EPI_ISL_17600647	2019	Illumina	NorthAmerica	unknown	unknown	98.0323	unknown	DENV2/AA
EPI_ISL_17600648	2019	Illumina	NorthAmerica	unknown	unknown	98.4426	unknown	DENV2/AA
EPI_ISL_17600649	2019	Illumina	NorthAmerica	unknown	unknown	95.1599	unknown	DENV2/AA
EPI_ISL_17600650	2022	Illumina	NorthAmerica	unknown	unknown	98.0323	unknown	DENV2/AA
EPI_ISL_17600651	2019	Illumina	NorthAmerica	unknown	unknown	98.0323	unknown	DENV2/AA
EPI_ISL_17600652	2019	Illumina	NorthAmerica	unknown	unknown	98.0323	unknown	DENV2/AA
EPI_ISL_17600654	2022	Illumina	NorthAmerica	unknown	unknown	98.0323	unknown	DENV2/AA
EPI_ISL_17600655	2022	Illumina	NorthAmerica	unknown	unknown	98.9369	unknown	DENV2/AA
EPI_ISL_17600656	2022	Illumina	NorthAmerica	unknown	unknown	98.8902	unknown	DENV2/AA
EPI_ISL_17600657	2017	Illumina	NorthAmerica	unknown	unknown	98.0323	unknown	DENV2/AA
EPI_ISL_17600658	2014	Illumina	NorthAmerica	unknown	unknown	98.0323	unknown	DENV2/AA
EPI_ISL_17600659	2022	Illumina	NorthAmerica	unknown	unknown	98.9462	unknown	DENV2/AA
EPI_ISL_17600660	2022	Illumina	NorthAmerica	unknown	unknown	98.0323	unknown	DENV2/AA
EPI_ISL_17600661	2019	Illumina	NorthAmerica	unknown	unknown	98.0323	unknown	DENV2/AA
EPI_ISL_17600662	2019	Illumina	NorthAmerica	unknown	unknown	95.1599	unknown	DENV2/AA
EPI_ISL_17600663	2019	Illumina	NorthAmerica	unknown	unknown	98.0323	unknown	DENV2/AA
EPI_ISL_17600664	2019	Illumina	NorthAmerica	unknown	unknown	98.0323	unknown	DENV2/AA
EPI_ISL_17600665	2019	Illumina	NorthAmerica	unknown	unknown	98.8902	unknown	DENV2/AA
EPI_ISL_17600666	2019	Illumina	NorthAmerica	unknown	unknown	98.0323	unknown	DENV2/AA
EPI_ISL_17600667	2019	Illumina	NorthAmerica	unknown	unknown	98.0323	unknown	DENV2/AA
EPI_ISL_17600668	2019	Illumina	NorthAmerica	unknown	unknown	98.0323	unknown	DENV2/AA
EPI_ISL_17600669	2019	Illumina	NorthAmerica	unknown	unknown	98.0323	unknown	DENV2/AA
EPI_ISL_17600672	2019	Illumina	NorthAmerica	unknown	unknown	98.0323	unknown	DENV2/AA
EPI_ISL_17600673	2022	Illumina	NorthAmerica	unknown	unknown	98.9275	unknown	DENV2/AA
EPI_ISL_17600674	2019	Illumina	NorthAmerica	unknown	unknown	98.9648	unknown	DENV2/AA
EPI_ISL_17600675	2020	Illumina	NorthAmerica	unknown	unknown	98.0323	unknown	DENV2/AA
EPI_ISL_17600684	2019	Illumina	NorthAmerica	unknown	unknown	98.0323	unknown	DENV2/AA
EPI_ISL_17600687	2016	Illumina	NorthAmerica	unknown	unknown	98.0323	unknown	DENV2/AA
EPI_ISL_17600688	2015	Illumina	NorthAmerica	unknown	unknown	98.0323	unknown	DENV2/AA
EPI_ISL_17600689	2019	Illumina	NorthAmerica	unknown	unknown	98.0323	unknown	DENV2/AA
EPI_ISL_17600690	2019	Illumina	NorthAmerica	unknown	unknown	98.0323	unknown	DENV2/AA
EPI_ISL_17600691	2019	Illumina	NorthAmerica	unknown	unknown	98.0323	unknown	DENV2/AA
EPI_ISL_17600696	2014	Illumina	NorthAmerica	unknown	unknown	98.0323	unknown	DENV2/AA
EPI_ISL_17600697	2022	Illumina	NorthAmerica	unknown	unknown	98.9462	unknown	DENV2/AA
EPI_ISL_17600698	2022	Illumina	NorthAmerica	unknown	unknown	98.5079	unknown	DENV2/AA
EPI_ISL_17600699	2022	Illumina	NorthAmerica	unknown	unknown	98.797	unknown	DENV2/AA
EPI_ISL_17600700	2022	Illumina	NorthAmerica	unknown	unknown	98.0323	unknown	DENV2/AA
EPI_ISL_17600701	2021	Illumina	NorthAmerica	unknown	unknown	98.9648	unknown	DENV2/AA
EPI_ISL_17600702	2021	Illumina	NorthAmerica	unknown	unknown	98.8902	unknown	DENV2/AA
EPI_ISL_17600704	2019	Illumina	NorthAmerica	unknown	unknown	98.0323	unknown	DENV2/AA
EPI_ISL_17600705	2022	Illumina	NorthAmerica	unknown	unknown	98.9089	unknown	DENV2/AA
EPI_ISL_17600706	2019	Illumina	NorthAmerica	unknown	unknown	98.0323	unknown	DENV2/AA
EPI_ISL_17600707	2019	Illumina	NorthAmerica	unknown	unknown	98.0323	unknown	DENV2/AA
EPI_ISL_17600708	2019	Illumina	NorthAmerica	unknown	unknown	98.0323	unknown	DENV2/AA
EPI_ISL_17600709	2019	Illumina	NorthAmerica	unknown	unknown	99.2353	unknown	DENV2/AA
EPI_ISL_17600710	2019	Illumina	NorthAmerica	unknown	unknown	98.8902	unknown	DENV2/AA
EPI_ISL_17600711	2019	Illumina	NorthAmerica	unknown	unknown	98.9462	unknown	DENV2/AA
EPI_ISL_17600713	2010	Illumina	NorthAmerica	unknown	unknown	98.2281	unknown	DENV2/AA
EPI_ISL_17600715	2019	Illumina	NorthAmerica	unknown	unknown	98.0323	unknown	DENV2/AA
EPI_ISL_17600716	2022	Illumina	NorthAmerica	unknown	unknown	98.0323	unknown	DENV2/AA
EPI_ISL_17600718	2015	Illumina	NorthAmerica	unknown	unknown	98.0323	unknown	DENV2/AA
EPI_ISL_17600756	2019	Illumina	NorthAmerica	unknown	unknown	98.0323	unknown	DENV2/AA
EPI_ISL_17600771	2019	Illumina	NorthAmerica	unknown	unknown	98.0323	unknown	DENV2/AA
EPI_ISL_17600772	2022	Illumina	NorthAmerica	unknown	unknown	98.0323	unknown	DENV2/AA
EPI_ISL_17600773	2022	Illumina	NorthAmerica	unknown	unknown	98.0323	unknown	DENV2/AA
EPI_ISL_17600774	2014	Illumina	NorthAmerica	unknown	unknown	98.0323	unknown	DENV2/AA
EPI_ISL_17600775	2022	Illumina	NorthAmerica	unknown	unknown	98.0323	unknown	DENV2/AA
EPI_ISL_17600776	2022	Illumina	NorthAmerica	unknown	unknown	98.0323	unknown	DENV2/AA
EPI_ISL_17600777	2022	Illumina	NorthAmerica	unknown	unknown	98.0323	unknown	DENV2/AA
EPI_ISL_17600778	2022	Illumina	NorthAmerica	unknown	unknown	98.0323	unknown	DENV2/AA
EPI_ISL_17600779	2022	Illumina	NorthAmerica	unknown	unknown	98.0323	unknown	DENV2/AA
EPI_ISL_17609064	2002	unknown	SouthAmerica	unknown	unknown	99.4405	unknown	DENV2/AA
EPI_ISL_17609071	2003	unknown	SouthAmerica	unknown	unknown	99.4778	unknown	DENV2/AA
EPI_ISL_17609088	2000	unknown	SouthAmerica	unknown	unknown	99.571	unknown	DENV2/AA
EPI_ISL_17609089	2001	unknown	SouthAmerica	unknown	unknown	99.5803	unknown	DENV2/AA
EPI_ISL_17609092	2001	unknown	NorthAmerica	unknown	unknown	99.5897	unknown	DENV2/AA
EPI_ISL_17609094	2007	unknown	NorthAmerica	unknown	unknown	99.5057	unknown	DENV2/AA
EPI_ISL_17609099	2007	unknown	NorthAmerica	unknown	unknown	99.599	unknown	DENV2/AA
EPI_ISL_17609100	2007	unknown	NorthAmerica	unknown	unknown	99.5897	unknown	DENV2/AA
EPI_ISL_17609104	2004	unknown	NorthAmerica	unknown	unknown	99.4778	unknown	DENV2/AA
EPI_ISL_17609113	2004	unknown	SouthAmerica	unknown	unknown	99.8042	unknown	DENV2/AA
EPI_ISL_17609115	2007	unknown	NorthAmerica	unknown	unknown	99.4125	unknown	DENV2/AA
EPI_ISL_17609116	2000	unknown	NorthAmerica	unknown	unknown	99.5897	unknown	DENV2/AA
EPI_ISL_17609118	2000	unknown	NorthAmerica	unknown	unknown	99.5897	unknown	DENV2/AA
EPI_ISL_17609119	2000	unknown	NorthAmerica	unknown	unknown	99.5803	unknown	DENV2/AA
EPI_ISL_17609120	2001	unknown	NorthAmerica	unknown	unknown	99.5897	unknown	DENV2/AA
EPI_ISL_17609123	2007	unknown	NorthAmerica	unknown	unknown	99.4591	unknown	DENV2/AA
EPI_ISL_17609125	2007	unknown	SouthAmerica	unknown	unknown	99.5803	unknown	DENV2/AA
EPI_ISL_17609126	2008	unknown	SouthAmerica	unknown	unknown	99.571	unknown	DENV2/AA
EPI_ISL_17609127	2008	unknown	SouthAmerica	unknown	unknown	99.4778	unknown	DENV2/AA
EPI_ISL_17609128	2008	unknown	SouthAmerica	unknown	unknown	99.4498	unknown	DENV2/AA
EPI_ISL_17609139	2005	unknown	NorthAmerica	unknown	unknown	99.5897	unknown	DENV2/AA
EPI_ISL_17609141	2007	unknown	NorthAmerica	unknown	unknown	99.5897	unknown	DENV2/AA
EPI_ISL_17609142	2007	unknown	NorthAmerica	unknown	unknown	99.4125	unknown	DENV2/AA
EPI_ISL_17609145	2004	unknown	SouthAmerica	unknown	unknown	99.5897	unknown	DENV2/AA
EPI_ISL_17609150	2006	unknown	SouthAmerica	unknown	unknown	99.4778	unknown	DENV2/AA
EPI_ISL_17609151	2007	unknown	SouthAmerica	unknown	unknown	99.5803	unknown	DENV2/AA
EPI_ISL_17609167	2005	unknown	SouthAmerica	unknown	unknown	99.571	unknown	DENV2/AA
EPI_ISL_17609170	2008	unknown	NorthAmerica	unknown	unknown	99.571	unknown	DENV2/AA
EPI_ISL_17609182	2000	unknown	NorthAmerica	unknown	unknown	99.6923	unknown	DENV2/AA
EPI_ISL_17609190	2006	unknown	NorthAmerica	unknown	unknown	99.5897	unknown	DENV2/AA
EPI_ISL_17609191	2000	unknown	NorthAmerica	unknown	unknown	99.5897	unknown	DENV2/AA
EPI_ISL_17609192	2000	unknown	NorthAmerica	unknown	unknown	99.5897	unknown	DENV2/AA
EPI_ISL_17609193	2000	unknown	NorthAmerica	unknown	unknown	99.5897	unknown	DENV2/AA
EPI_ISL_17609194	2000	unknown	NorthAmerica	unknown	unknown	99.5897	unknown	DENV2/AA
EPI_ISL_17609195	2000	unknown	NorthAmerica	unknown	unknown	99.5897	unknown	DENV2/AA
EPI_ISL_17609208	2000	unknown	NorthAmerica	unknown	unknown	99.5897	unknown	DENV2/AA
EPI_ISL_17609210	2000	unknown	NorthAmerica	unknown	unknown	99.4498	unknown	DENV2/AA
EPI_ISL_17609211	2006	unknown	NorthAmerica	unknown	unknown	99.5897	unknown	DENV2/AA
EPI_ISL_17609212	2006	unknown	NorthAmerica	unknown	unknown	99.5897	unknown	DENV2/AA
EPI_ISL_17609234	2005	unknown	NorthAmerica	unknown	unknown	99.5803	unknown	DENV2/AA
EPI_ISL_17609238	2005	unknown	SouthAmerica	unknown	unknown	99.5803	unknown	DENV2/AA
EPI_ISL_17609264	2005	unknown	NorthAmerica	unknown	unknown	99.5897	unknown	DENV2/AA
EPI_ISL_17609270	2007	unknown	NorthAmerica	unknown	unknown	99.5897	unknown	DENV2/AA
EPI_ISL_17609271	2007	unknown	NorthAmerica	unknown	unknown	99.599	unknown	DENV2/AA
EPI_ISL_17609272	2007	unknown	NorthAmerica	unknown	unknown	99.599	unknown	DENV2/AA
EPI_ISL_17609274	2007	unknown	NorthAmerica	unknown	unknown	99.5897	unknown	DENV2/AA
EPI_ISL_17609279	2006	unknown	SouthAmerica	unknown	unknown	99.5897	unknown	DENV2/AA
EPI_ISL_17609326	2007	unknown	NorthAmerica	unknown	unknown	99.5337	unknown	DENV2/AA
EPI_ISL_17609327	2001	unknown	NorthAmerica	unknown	unknown	99.4498	unknown	DENV2/AA
EPI_ISL_17609328	2000	unknown	NorthAmerica	unknown	unknown	99.4964	unknown	DENV2/AA
EPI_ISL_17609329	2007	unknown	NorthAmerica	unknown	unknown	99.5897	unknown	DENV2/AA
EPI_ISL_17609330	2007	unknown	NorthAmerica	unknown	unknown	99.5803	unknown	DENV2/AA
EPI_ISL_17609331	2007	unknown	NorthAmerica	unknown	unknown	99.6829	unknown	DENV2/AA
EPI_ISL_17609332	2008	unknown	NorthAmerica	unknown	unknown	99.226	unknown	DENV2/AA
EPI_ISL_17609373	1999	unknown	NorthAmerica	unknown	unknown	99.5803	unknown	DENV2/AA
EPI_ISL_17609378	2008	unknown	SouthAmerica	unknown	unknown	99.5897	unknown	DENV2/AA
EPI_ISL_17609381	2002	unknown	NorthAmerica	unknown	unknown	99.5897	unknown	DENV2/AA
EPI_ISL_17609395	2006	unknown	NorthAmerica	unknown	unknown	99.5897	unknown	DENV2/AA
EPI_ISL_17609402	2001	unknown	NorthAmerica	unknown	unknown	99.9813	unknown	DENV2/AA
EPI_ISL_17609404	2005	unknown	NorthAmerica	unknown	unknown	99.4964	unknown	DENV2/AA
EPI_ISL_17609419	2002	unknown	NorthAmerica	unknown	unknown	99.4871	unknown	DENV2/AA
EPI_ISL_17658723	2019	Illumina	NorthAmerica	unknown	unknown	98.0323	unknown	DENV2/AA
EPI_ISL_17689876	2023	Illumina NextSeq	NorthAmerica	Male	28	96.0739	unknown	DENV2/AA
EPI_ISL_17699772	2023	NextSeq	SouthAmerica	Male	10	97.1277	unknown	DENV2/AA
EPI_ISL_17673771	1995	Sanger	Asia	unknown	unknown	100	unknown	DENV2/AA
EPI_ISL_17673873	1990	unknown	Asia	unknown	unknown	99.6176	unknown	DENV2/AA
EPI_ISL_17689847	2022	Illumina NextSeq	NorthAmerica	Female	31	96.0739	unknown	DENV2/AA
EPI_ISL_17689848	2022	Illumina NextSeq	NorthAmerica	Female	39	96.0739	unknown	DENV2/AA
EPI_ISL_17689849	2022	Illumina NextSeq	NorthAmerica	Female	22	96.0739	unknown	DENV2/AA
EPI_ISL_17689850	2022	Illumina NextSeq	NorthAmerica	Female	46	96.0739	unknown	DENV2/AA
EPI_ISL_17689851	2022	Illumina NextSeq	NorthAmerica	Male	17	96.0739	unknown	DENV2/AA
EPI_ISL_17689852	2022	Illumina NextSeq	NorthAmerica	Female	35	96.0739	unknown	DENV2/AA
EPI_ISL_17689853	2022	Illumina NextSeq	NorthAmerica	Male	33	96.0739	unknown	DENV2/AA
EPI_ISL_17689854	2022	Illumina NextSeq	NorthAmerica	Female	62	96.0739	unknown	DENV2/AA
EPI_ISL_17689855	2022	Illumina NextSeq	NorthAmerica	Female	25	96.0739	unknown	DENV2/AA
EPI_ISL_17689856	2022	Illumina NextSeq	NorthAmerica	Female	51	96.0739	unknown	DENV2/AA
EPI_ISL_17689857	2022	Illumina NextSeq	NorthAmerica	Female	18	96.0739	unknown	DENV2/AA
EPI_ISL_17689858	2022	Illumina NextSeq	NorthAmerica	Female	5	96.0739	unknown	DENV2/AA
EPI_ISL_17689859	2022	Illumina NextSeq	NorthAmerica	Female	9	96.0739	unknown	DENV2/AA
EPI_ISL_17689874	2022	Illumina NextSeq	NorthAmerica	Female	20	96.0739	unknown	DENV2/AA
EPI_ISL_17689875	2022	Illumina NextSeq	NorthAmerica	Female	13	96.0739	unknown	DENV2/AA
EPI_ISL_17699777	2023	NextSeq	SouthAmerica	Female	55	97.1277	unknown	DENV2/AA
EPI_ISL_17699816	2023	NextSeq	SouthAmerica	Female	41	97.1277	unknown	DENV2/AA
EPI_ISL_17699817	2023	NextSeq	SouthAmerica	Female	27	97.1277	unknown	DENV2/AA
EPI_ISL_17983090	2023	Illumina MiSeq	SouthAmerica	Female	12	97.3049	unknown	DENV2/AA
EPI_ISL_18099466	2023	Illumina	SouthAmerica	Female	39	93.2948	unknown	DENV2/AA
EPI_ISL_18099468	2023	Illumina	SouthAmerica	Female	52	93.0337	unknown	DENV2/AA
EPI_ISL_18099470	2023	Illumina	SouthAmerica	Female	28	93.2948	unknown	DENV2/AA
EPI_ISL_18099471	2023	Illumina	SouthAmerica	Female	42	93.2948	unknown	DENV2/AA
EPI_ISL_18099472	2023	Illumina	SouthAmerica	Male	16	93.3787	unknown	DENV2/AA
EPI_ISL_18099475	2023	Illumina	SouthAmerica	Male	13	93.3601	unknown	DENV2/AA
EPI_ISL_18099513	2023	Illumina	SouthAmerica	Female	17	93.416	unknown	DENV2/AA
EPI_ISL_18099516	2023	Illumina	SouthAmerica	Male	41	93.416	unknown	DENV2/AA
EPI_ISL_18099517	2023	Illumina	SouthAmerica	Male	25	93.416	unknown	DENV2/AA
EPI_ISL_18099518	2023	Illumina	SouthAmerica	Male	17	93.416	unknown	DENV2/AA
EPI_ISL_18099519	2023	Illumina	SouthAmerica	Male	15	93.416	unknown	DENV2/AA
EPI_ISL_18099522	2023	Illumina	SouthAmerica	Male	18	93.416	unknown	DENV2/AA
EPI_ISL_18099523	2023	Illumina	SouthAmerica	Female	8	93.7051	unknown	DENV2/AA
EPI_ISL_18099524	2023	Illumina	SouthAmerica	Male	36	93.416	unknown	DENV2/AA
EPI_ISL_18099528	2023	Illumina	SouthAmerica	Female	36	93.416	unknown	DENV2/AA
EPI_ISL_18099530	2023	Illumina	SouthAmerica	Male	41	98.6384	unknown	DENV2/AA
EPI_ISL_18099531	2023	Illumina	SouthAmerica	Female	24	98.8343	unknown	DENV2/AA
EPI_ISL_18099541	2023	Illumina	SouthAmerica	Male	13	98.0696	unknown	DENV2/AA
EPI_ISL_18099542	2023	Illumina	SouthAmerica	Female	14	93.416	unknown	DENV2/AA
EPI_ISL_18403475	2023	Illumina	NorthAmerica	unknown	unknown	98.6664	unknown	DENV2/AA
EPI_ISL_18485679	2023	Illumina Miseq	SouthAmerica	Female	60	96.2137	unknown	DENV2/AA
EPI_ISL_18485750	2023	Illumina Miseq	SouthAmerica	Female	44	96.2137	unknown	DENV2/AA
EPI_ISL_18485751	2023	Illumina Miseq	SouthAmerica	Female	55	96.2137	unknown	DENV2/AA
EPI_ISL_18505871	2023	Illumina MiSeq	SouthAmerica	Male	16	99.7575	unknown	DENV2/AA
EPI_ISL_18505873	2023	Illumina MiSeq	SouthAmerica	Female	4	99.7482	unknown	DENV2/AA
EPI_ISL_18505874	2023	Illumina MiSeq	SouthAmerica	Male	11	99.7482	unknown	DENV2/AA
EPI_ISL_17733675	2022	Illumina	SouthAmerica	Male	25	97.7711	unknown	DENV2/AA
EPI_ISL_17733676	2022	Illumina	SouthAmerica	Male	59	99.1607	unknown	DENV2/AA
EPI_ISL_17733677	2022	Illumina	SouthAmerica	Male	33	99.1793	unknown	DENV2/AA
EPI_ISL_17733678	2022	Illumina	SouthAmerica	Female	71	98.9555	unknown	DENV2/AA
EPI_ISL_17733679	2022	Illumina	SouthAmerica	Male	21	98.3587	unknown	DENV2/AA
EPI_ISL_17733680	2022	Illumina	SouthAmerica	Female	57	97.7805	unknown	DENV2/AA
EPI_ISL_17733681	2022	Illumina	SouthAmerica	Male	35	97.7432	unknown	DENV2/AA
EPI_ISL_18505876	2023	Illumina MiSeq	SouthAmerica	Female	64	99.4311	unknown	DENV2/AA
EPI_ISL_18505877	2023	Illumina MiSeq	SouthAmerica	Female	51	98.7317	unknown	DENV2/AA
EPI_ISL_17783303	2016	Illumina	SouthAmerica	unknown	unknown	99.7482	unknown	DENV2/AA
EPI_ISL_17783304	2016	Illumina	SouthAmerica	unknown	unknown	99.7762	unknown	DENV2/AA
EPI_ISL_17783305	2016	Illumina	SouthAmerica	unknown	unknown	97.7805	unknown	DENV2/AA
EPI_ISL_17783306	2016	Illumina	SouthAmerica	unknown	unknown	97.4261	unknown	DENV2/AA
EPI_ISL_17783307	2016	Illumina	SouthAmerica	unknown	unknown	98.9648	unknown	DENV2/AA
EPI_ISL_17783308	2016	Illumina	SouthAmerica	unknown	unknown	99.0581	unknown	DENV2/AA
EPI_ISL_17783309	2016	Illumina	SouthAmerica	unknown	unknown	97.2023	unknown	DENV2/AA
EPI_ISL_17783311	2016	Illumina	SouthAmerica	unknown	unknown	99.7482	unknown	DENV2/AA
EPI_ISL_17783312	2016	Illumina	SouthAmerica	unknown	unknown	98.0416	unknown	DENV2/AA
EPI_ISL_17783313	2016	Illumina	SouthAmerica	unknown	unknown	96.8292	unknown	DENV2/AA
EPI_ISL_17783315	2016	Illumina	SouthAmerica	unknown	unknown	99.7762	unknown	DENV2/AA
EPI_ISL_17783316	2016	Illumina	SouthAmerica	unknown	unknown	98.5545	unknown	DENV2/AA
EPI_ISL_17783318	2013	Illumina	SouthAmerica	unknown	unknown	100	unknown	DENV2/AA
EPI_ISL_17783320	2013	Illumina	SouthAmerica	unknown	unknown	100	unknown	DENV2/AA
EPI_ISL_17783321	2013	Illumina	SouthAmerica	unknown	unknown	99.9907	unknown	DENV2/AA
EPI_ISL_17783326	2014	Illumina	SouthAmerica	unknown	unknown	99.7669	unknown	DENV2/AA
EPI_ISL_17783328	2015	Illumina	SouthAmerica	unknown	unknown	95.8127	unknown	DENV2/AA
EPI_ISL_17783330	2015	Illumina	SouthAmerica	unknown	unknown	99.7762	unknown	DENV2/AA
EPI_ISL_17783332	2015	Illumina	SouthAmerica	unknown	unknown	98.7597	unknown	DENV2/AA
EPI_ISL_17783333	2015	Illumina	SouthAmerica	unknown	unknown	95.4024	unknown	DENV2/AA
EPI_ISL_17783334	2015	Illumina	SouthAmerica	unknown	unknown	99.7669	unknown	DENV2/AA
EPI_ISL_17783336	2013	Illumina	SouthAmerica	unknown	unknown	100	unknown	DENV2/AA
EPI_ISL_17804503	2019	Illumina	NorthAmerica	unknown	unknown	94.8988	unknown	DENV2/AA
EPI_ISL_17804506	2019	Illumina	NorthAmerica	unknown	unknown	94.8988	unknown	DENV2/AA
EPI_ISL_17804507	2019	Illumina	NorthAmerica	unknown	unknown	94.8988	unknown	DENV2/AA
EPI_ISL_17804508	2018	Illumina	NorthAmerica	unknown	unknown	99.6549	unknown	DENV2/AA
EPI_ISL_17804509	2018	Illumina	NorthAmerica	unknown	unknown	99.5617	unknown	DENV2/AA
EPI_ISL_17804510	2019	Illumina	NorthAmerica	unknown	unknown	94.8988	unknown	DENV2/AA
EPI_ISL_17804511	2018	Illumina	NorthAmerica	unknown	unknown	99.6549	unknown	DENV2/AA
EPI_ISL_17804512	2018	Illumina	NorthAmerica	unknown	unknown	99.4871	unknown	DENV2/AA
EPI_ISL_17804513	2019	Illumina	NorthAmerica	unknown	unknown	94.8988	unknown	DENV2/AA
EPI_ISL_17804514	2019	Illumina	NorthAmerica	unknown	unknown	94.8988	unknown	DENV2/AA
EPI_ISL_17804515	2019	Illumina	NorthAmerica	unknown	unknown	94.8988	unknown	DENV2/AA
EPI_ISL_17804516	2019	Illumina	NorthAmerica	unknown	unknown	94.8988	unknown	DENV2/AA
EPI_ISL_17804518	2018	Illumina	NorthAmerica	unknown	unknown	99.9813	unknown	DENV2/AA
EPI_ISL_17804519	2019	Illumina	NorthAmerica	unknown	unknown	94.8988	unknown	DENV2/AA
EPI_ISL_17804521	2019	Illumina	NorthAmerica	unknown	unknown	94.8988	unknown	DENV2/AA
EPI_ISL_17804523	2019	Illumina	NorthAmerica	unknown	unknown	94.8988	unknown	DENV2/AA
EPI_ISL_17804524	2019	Illumina	NorthAmerica	unknown	unknown	94.8988	unknown	DENV2/AA
EPI_ISL_17804525	2019	Illumina	NorthAmerica	unknown	unknown	94.8988	unknown	DENV2/AA
EPI_ISL_17804526	2019	Illumina	NorthAmerica	unknown	unknown	94.8988	unknown	DENV2/AA
EPI_ISL_17804527	2019	Illumina	NorthAmerica	unknown	unknown	94.8988	unknown	DENV2/AA
EPI_ISL_17804528	2019	Illumina	NorthAmerica	unknown	unknown	94.8988	unknown	DENV2/AA
EPI_ISL_17804529	2018	Illumina	NorthAmerica	unknown	unknown	99.7948	unknown	DENV2/AA
EPI_ISL_17804532	2018	Illumina	NorthAmerica	unknown	unknown	99.6829	unknown	DENV2/AA
EPI_ISL_17804534	2018	Illumina	NorthAmerica	unknown	unknown	99.5337	unknown	DENV2/AA
EPI_ISL_18505878	2023	Illumina MiSeq	SouthAmerica	Male	16	99.3658	unknown	DENV2/AA
EPI_ISL_18505880	2023	Illumina MiSeq	SouthAmerica	Female	19	99.5244	unknown	DENV2/AA
EPI_ISL_18505881	2023	Illumina MiSeq	SouthAmerica	Male	17	99.5617	unknown	DENV2/AA
EPI_ISL_18505882	2023	Illumina MiSeq	SouthAmerica	Female	14	99.543	unknown	DENV2/AA
EPI_ISL_18505883	2023	Illumina MiSeq	SouthAmerica	Male	10	98.9648	unknown	DENV2/AA
EPI_ISL_18505884	2023	Illumina MiSeq	SouthAmerica	Male	31	98.3493	unknown	DENV2/AA
EPI_ISL_18505885	2023	Illumina MiSeq	SouthAmerica	Female	47	99.6829	unknown	DENV2/AA
EPI_ISL_18505886	2023	Illumina MiSeq	SouthAmerica	Male	25	99.599	unknown	DENV2/AA
EPI_ISL_18505887	2023	Illumina MiSeq	SouthAmerica	Female	13	99.7296	unknown	DENV2/AA
EPI_ISL_18505888	2023	Illumina MiSeq	SouthAmerica	Female	6	99.7296	unknown	DENV2/AA
EPI_ISL_18505889	2023	Illumina MiSeq	SouthAmerica	Male	45	99.5617	unknown	DENV2/AA
EPI_ISL_18505890	2023	Illumina MiSeq	SouthAmerica	Female	11	98.8343	unknown	DENV2/AA
EPI_ISL_18505891	2023	Illumina MiSeq	SouthAmerica	Male	7	99.4311	unknown	DENV2/AA
EPI_ISL_18505892	2023	Illumina MiSeq	SouthAmerica	Female	6	98.4613	unknown	DENV2/AA
EPI_ISL_18505893	2023	Illumina MiSeq	SouthAmerica	Male	18	98.9835	unknown	DENV2/AA
EPI_ISL_18505894	2023	Illumina MiSeq	SouthAmerica	Female	19	99.543	unknown	DENV2/AA
EPI_ISL_18505895	2023	Illumina MiSeq	SouthAmerica	Female	13	99.571	unknown	DENV2/AA
EPI_ISL_18566935	2023	INS Colombia Primer Scheme, Nanopore MinION flowcell 9.4	SouthAmerica	unknown	8	99.2726	unknown	DENV2/AA
EPI_ISL_18720080	2023	Nanopore MinION flowcell 9.15	SouthAmerica	Male	17	99.2446	unknown	DENV2/AA
EPI_ISL_18720082	2023	Nanopore MinION flowcell 9.15	SouthAmerica	Male	60	96.2977	unknown	DENV2/AA
EPI_ISL_18720086	2023	Nanopore MinION flowcell 9.15	SouthAmerica	Female	44	99.2539	unknown	DENV2/AA
EPI_ISL_18720100	2023	Nanopore MinION flowcell 9.15	SouthAmerica	Male	32	96.2977	unknown	DENV2/AA
EPI_ISL_18720101	2023	Nanopore MinION flowcell 9.15	SouthAmerica	Female	5	96.2884	unknown	DENV2/AA
EPI_ISL_18720103	2023	Nanopore MinION flowcell 9.15	SouthAmerica	Female	13	99.2539	unknown	DENV2/AA
EPI_ISL_18720106	2023	Nanopore MinION flowcell 9.15	SouthAmerica	Female	11	96.2977	unknown	DENV2/AA
EPI_ISL_18720107	2023	Nanopore MinION flowcell 9.15	SouthAmerica	Male	9	96.2977	unknown	DENV2/AA
EPI_ISL_18720109	2023	Nanopore MinION flowcell 9.15	SouthAmerica	Female	61	96.2977	unknown	DENV2/AA
EPI_ISL_18720113	2023	Nanopore MinION flowcell 9.15	SouthAmerica	Male	55	96.2977	unknown	DENV2/AA
EPI_ISL_18739921	2023	Illumina	SouthAmerica	unknown	unknown	93.3787	unknown	DENV2/AA
EPI_ISL_18813673	2023	Illumina MiSeq	SouthAmerica	Female	12	98.741	unknown	DENV2/AA
EPI_ISL_18813674	2023	Illumina MiSeq	SouthAmerica	Female	8	98.741	unknown	DENV2/AA
EPI_ISL_18813675	2023	Illumina MiSeq	SouthAmerica	Male	8	96.7826	unknown	DENV2/AA
EPI_ISL_18813676	2023	Illumina MiSeq	SouthAmerica	Male	27	99.4498	unknown	DENV2/AA
EPI_ISL_18813677	2023	Illumina MiSeq	SouthAmerica	Male	14	98.7783	unknown	DENV2/AA
EPI_ISL_18813678	2023	Illumina MiSeq	SouthAmerica	Female	15	98.825	unknown	DENV2/AA
EPI_ISL_18813679	2023	Illumina MiSeq	SouthAmerica	Male	23	98.6944	unknown	DENV2/AA
EPI_ISL_18813680	2023	Illumina MiSeq	SouthAmerica	Male	17	99.4498	unknown	DENV2/AA
EPI_ISL_18813681	2023	Illumina MiSeq	SouthAmerica	Female	22	99.8415	unknown	DENV2/AA
EPI_ISL_18813682	2023	Illumina MiSeq	SouthAmerica	Male	19	98.7877	unknown	DENV2/AA
EPI_ISL_18882310	2023	MiSeq	SouthAmerica	Female	26	93.1829	unknown	DENV2/AA
EPI_ISL_18882311	2023	MiSeq	SouthAmerica	Female	29	91.2058	unknown	DENV2/AA
EPI_ISL_17959703	2021	Nanopore MinION	SouthAmerica	unknown	unknown	93.416	unknown	DENV2/AA
EPI_ISL_17959704	2021	Nanopore MinION	SouthAmerica	unknown	unknown	93.4067	unknown	DENV2/AA
EPI_ISL_17959705	2021	Nanopore MinION	SouthAmerica	unknown	unknown	93.416	unknown	DENV2/AA
EPI_ISL_17959706	2021	Nanopore MinION	SouthAmerica	unknown	unknown	93.4067	unknown	DENV2/AA
EPI_ISL_17959707	2021	Nanopore MinION	SouthAmerica	unknown	unknown	93.4067	unknown	DENV2/AA
EPI_ISL_17959708	2021	Nanopore MinION	SouthAmerica	unknown	unknown	93.416	unknown	DENV2/AA
EPI_ISL_17959709	2021	Nanopore MinION	SouthAmerica	unknown	unknown	93.4067	unknown	DENV2/AA
EPI_ISL_17959710	2021	Nanopore MinION	SouthAmerica	unknown	unknown	93.416	unknown	DENV2/AA
EPI_ISL_17959714	2021	Nanopore MinION	SouthAmerica	unknown	unknown	93.4067	unknown	DENV2/AA
EPI_ISL_17959720	2020	Nanopore MinION	SouthAmerica	unknown	unknown	93.4067	unknown	DENV2/AA
EPI_ISL_17959723	2021	Nanopore MinION	SouthAmerica	unknown	unknown	93.4067	unknown	DENV2/AA
EPI_ISL_17959724	2021	Nanopore MinION	SouthAmerica	unknown	unknown	93.4067	unknown	DENV2/AA
EPI_ISL_17977444	2021	Nanopore MinIon	SouthAmerica	Female	17	97.9017	unknown	DENV2/AA
EPI_ISL_18882315	2023	MiSeq	SouthAmerica	Male	13	92.9497	unknown	DENV2/AA
EPI_ISL_18882319	2023	MinION	SouthAmerica	Male	65	93.043	unknown	DENV2/AA
EPI_ISL_18882320	2023	MiSeq	SouthAmerica	Male	35	93.388	unknown	DENV2/AA
EPI_ISL_18882321	2023	MiSeq	SouthAmerica	Female	66	93.3601	unknown	DENV2/AA
EPI_ISL_18882322	2023	MiSeq	SouthAmerica	Female	35	93.1456	unknown	DENV2/AA
EPI_ISL_18882323	2023	MiSeq	SouthAmerica	Male	72	93.4067	unknown	DENV2/AA
EPI_ISL_18882324	2023	MiSeq	SouthAmerica	Female	65	93.3414	unknown	DENV2/AA
EPI_ISL_18882325	2023	MiSeq	SouthAmerica	Male	28	93.2761	unknown	DENV2/AA
EPI_ISL_18882327	2023	MiSeq	SouthAmerica	Female	57	93.0243	unknown	DENV2/AA
EPI_ISL_18882329	2023	MinION	SouthAmerica	Female	67	92.7352	unknown	DENV2/AA
EPI_ISL_18882330	2023	MinION	SouthAmerica	Female	25	92.9497	unknown	DENV2/AA
EPI_ISL_18882331	2023	MiSeq	SouthAmerica	Female	62	93.3694	unknown	DENV2/AA
EPI_ISL_18081080	1987	Illumina	Asia	unknown	unknown	98.0323	unknown	DENV2/AA
EPI_ISL_18081081	2001	Illumina	NorthAmerica	unknown	unknown	98.0323	unknown	DENV2/AA
EPI_ISL_18081089	1991	Illumina	SouthAmerica	unknown	unknown	98.0323	unknown	DENV2/AA
EPI_ISL_18081096	2006	Illumina	SouthAmerica	unknown	unknown	98.0323	unknown	DENV2/AA
EPI_ISL_18081102	1990	Illumina	SouthAmerica	unknown	unknown	98.0323	unknown	DENV2/AA
EPI_ISL_18081111	1990	Illumina	SouthAmerica	unknown	unknown	98.0323	unknown	DENV2/AA
EPI_ISL_18081123	2000	Illumina	SouthAmerica	unknown	unknown	98.0323	unknown	DENV2/AA
EPI_ISL_18081148	1990	Illumina	SouthAmerica	unknown	unknown	98.2654	unknown	DENV2/AA
EPI_ISL_18081150	1990	Illumina	SouthAmerica	unknown	unknown	98.0323	unknown	DENV2/AA
EPI_ISL_18081155	1990	Illumina	SouthAmerica	unknown	unknown	98.0323	unknown	DENV2/AA
EPI_ISL_18081166	1993	Illumina	SouthAmerica	unknown	unknown	98.0323	unknown	DENV2/AA
EPI_ISL_18081167	2003	Illumina	Asia	unknown	unknown	98.0323	unknown	DENV2/AA
EPI_ISL_18081177	2005	Illumina	NorthAmerica	unknown	unknown	98.0323	unknown	DENV2/AA
EPI_ISL_18882332	2023	MiSeq	SouthAmerica	Female	27	93.3601	unknown	DENV2/AA
EPI_ISL_18882333	2023	MiSeq	SouthAmerica	Male	38	93.3787	unknown	DENV2/AA
EPI_ISL_19070331	2023	Illumina MiSeq	NorthAmerica	unknown	unknown	95.3931	unknown	DENV2/AA
EPI_ISL_19070332	2023	Illumina MiSeq	NorthAmerica	unknown	unknown	95.3931	unknown	DENV2/AA
EPI_ISL_19070333	2023	Illumina MiSeq	NorthAmerica	unknown	unknown	95.3931	unknown	DENV2/AA
EPI_ISL_19070334	2023	Illumina MiSeq	NorthAmerica	unknown	unknown	95.3931	unknown	DENV2/AA
EPI_ISL_19070335	2023	Illumina MiSeq	NorthAmerica	unknown	unknown	95.3931	unknown	DENV2/AA
EPI_ISL_19070336	2023	Illumina MiSeq	NorthAmerica	unknown	unknown	95.3931	unknown	DENV2/AA
EPI_ISL_19070337	2023	Illumina MiSeq	NorthAmerica	unknown	unknown	95.3931	unknown	DENV2/AA
EPI_ISL_19070338	2023	Illumina MiSeq	NorthAmerica	unknown	unknown	95.3931	unknown	DENV2/AA
EPI_ISL_19070339	2023	Illumina MiSeq	NorthAmerica	unknown	unknown	95.3931	unknown	DENV2/AA
EPI_ISL_19070342	2023	Illumina MiSeq	NorthAmerica	unknown	unknown	95.3931	unknown	DENV2/AA
EPI_ISL_19070343	2023	Illumina MiSeq	NorthAmerica	unknown	unknown	95.3931	unknown	DENV2/AA
EPI_ISL_19070344	2023	Illumina MiSeq	NorthAmerica	unknown	unknown	95.3931	unknown	DENV2/AA
EPI_ISL_19070345	2023	Illumina MiSeq	NorthAmerica	unknown	unknown	95.3931	unknown	DENV2/AA
EPI_ISL_19070346	2023	Illumina MiSeq	NorthAmerica	unknown	unknown	95.3931	unknown	DENV2/AA
EPI_ISL_19070347	2023	Illumina MiSeq	NorthAmerica	unknown	unknown	95.3931	unknown	DENV2/AA
EPI_ISL_19070348	2023	Illumina MiSeq	NorthAmerica	unknown	unknown	95.3931	unknown	DENV2/AA
EPI_ISL_19070349	2023	Illumina MiSeq	NorthAmerica	unknown	unknown	95.3931	unknown	DENV2/AA
EPI_ISL_19070350	2023	Illumina MiSeq	NorthAmerica	unknown	unknown	95.3931	unknown	DENV2/AA
EPI_ISL_19070351	2023	Illumina MiSeq	NorthAmerica	unknown	unknown	95.3931	unknown	DENV2/AA
EPI_ISL_19070352	2023	Illumina MiSeq	NorthAmerica	unknown	unknown	95.3931	unknown	DENV2/AA
EPI_ISL_19070353	2023	Illumina MiSeq	NorthAmerica	unknown	unknown	95.3931	unknown	DENV2/AA
EPI_ISL_19070354	2023	Illumina MiSeq	NorthAmerica	unknown	unknown	95.3931	unknown	DENV2/AA
EPI_ISL_19070355	2023	Illumina MiSeq	NorthAmerica	unknown	unknown	95.3931	unknown	DENV2/AA
EPI_ISL_19070356	2023	Illumina MiSeq	NorthAmerica	unknown	unknown	95.3931	unknown	DENV2/AA
EPI_ISL_19070357	2023	Illumina MiSeq	NorthAmerica	unknown	unknown	95.3931	unknown	DENV2/AA
EPI_ISL_19070358	2023	Illumina MiSeq	NorthAmerica	unknown	unknown	95.3931	unknown	DENV2/AA
EPI_ISL_19070359	2023	Illumina MiSeq	NorthAmerica	unknown	unknown	95.3931	unknown	DENV2/AA
EPI_ISL_19070360	2023	Illumina MiSeq	NorthAmerica	unknown	unknown	95.3931	unknown	DENV2/AA
EPI_ISL_19070361	2023	Illumina MiSeq	NorthAmerica	unknown	unknown	95.3931	unknown	DENV2/AA
EPI_ISL_19070363	2023	Illumina MiSeq	NorthAmerica	unknown	unknown	95.3931	unknown	DENV2/AA
EPI_ISL_19070364	2023	Illumina MiSeq	NorthAmerica	unknown	unknown	95.3931	unknown	DENV2/AA
EPI_ISL_19070390	2023	Illumina MiSeq	NorthAmerica	unknown	unknown	95.3931	unknown	DENV2/AA
EPI_ISL_19070391	2023	Illumina MiSeq	NorthAmerica	unknown	unknown	95.3931	unknown	DENV2/AA
EPI_ISL_19070392	2023	Illumina MiSeq	NorthAmerica	unknown	unknown	95.3931	unknown	DENV2/AA
EPI_ISL_19070393	2023	Illumina MiSeq	NorthAmerica	unknown	unknown	95.3931	unknown	DENV2/AA
EPI_ISL_19070394	2023	Illumina MiSeq	NorthAmerica	unknown	unknown	95.3931	unknown	DENV2/AA
EPI_ISL_19070395	2023	Illumina MiSeq	NorthAmerica	unknown	unknown	95.3931	unknown	DENV2/AA
EPI_ISL_19070396	2023	Illumina MiSeq	NorthAmerica	unknown	unknown	95.3931	unknown	DENV2/AA
EPI_ISL_19070397	2023	Illumina MiSeq	NorthAmerica	unknown	unknown	95.3931	unknown	DENV2/AA
EPI_ISL_19070398	2023	Illumina MiSeq	NorthAmerica	unknown	unknown	95.3931	unknown	DENV2/AA
EPI_ISL_19070399	2023	Illumina MiSeq	NorthAmerica	unknown	unknown	95.3931	unknown	DENV2/AA
EPI_ISL_18103420	2022	Oxford Nanopore Technologies	SouthAmerica	Male	51	93.2575	unknown	DENV2/AA
EPI_ISL_18103421	2022	Oxford Nanopore Technologies	SouthAmerica	Male	59	92.9311	unknown	DENV2/AA
EPI_ISL_18103425	2022	Oxford Nanopore Technologies	SouthAmerica	Female	48	93.1736	unknown	DENV2/AA
EPI_ISL_18103429	2022	Oxford Nanopore Technologies	SouthAmerica	Male	23	92.9031	unknown	DENV2/AA
EPI_ISL_18103430	2022	Oxford Nanopore Technologies	SouthAmerica	Female	26	93.071	unknown	DENV2/AA
EPI_ISL_18103431	2022	Oxford Nanopore Technologies	SouthAmerica	Male	49	93.1269	unknown	DENV2/AA
EPI_ISL_18103432	2022	Oxford Nanopore Technologies	SouthAmerica	Male	12	93.0243	unknown	DENV2/AA
EPI_ISL_18103434	2022	Oxford Nanopore Technologies	SouthAmerica	Male	61	93.5932	unknown	DENV2/AA
EPI_ISL_18103436	2021	Oxford Nanopore Technologies	SouthAmerica	Female	61	92.8192	unknown	DENV2/AA
EPI_ISL_18103443	2022	Oxford Nanopore Technologies	SouthAmerica	Female	46	92.9311	unknown	DENV2/AA
EPI_ISL_18103459	2022	Oxford Nanopore Technologies	SouthAmerica	Female	44	93.1922	unknown	DENV2/AA
EPI_ISL_18103461	2022	Oxford Nanopore Technologies	SouthAmerica	Male	35	92.6047	unknown	DENV2/AA
EPI_ISL_18103464	2019	Oxford Nanopore MinION	SouthAmerica	unknown	unknown	93.2015	unknown	DENV2/AA
EPI_ISL_18103468	2021	Oxford Nanopore Technologies	SouthAmerica	Female	21	92.5674	unknown	DENV2/AA
EPI_ISL_18103471	2022	Oxford Nanopore Technologies	SouthAmerica	Female	42	93.5279	unknown	DENV2/AA
EPI_ISL_18103474	2022	Oxford Nanopore Technologies	SouthAmerica	Male	22	92.9591	unknown	DENV2/AA
EPI_ISL_18103476	2019	Oxford Nanopore MinION	SouthAmerica	unknown	unknown	92.9591	unknown	DENV2/AA
EPI_ISL_18103479	2022	Oxford Nanopore Technologies	SouthAmerica	Female	29	92.7352	unknown	DENV2/AA
EPI_ISL_18103487	2021	Oxford Nanopore Technologies	SouthAmerica	Male	29	92.67	unknown	DENV2/AA
EPI_ISL_18103488	2022	Oxford Nanopore Technologies	SouthAmerica	Male	24	93.1642	unknown	DENV2/AA
EPI_ISL_18103489	2021	Oxford Nanopore Technologies	SouthAmerica	Male	59	92.7166	unknown	DENV2/AA
EPI_ISL_18103492	2022	Oxford Nanopore Technologies	SouthAmerica	Female	20	93.1642	unknown	DENV2/AA
EPI_ISL_18103493	2022	Oxford Nanopore Technologies	SouthAmerica	Male	51	92.7819	unknown	DENV2/AA
EPI_ISL_18103500	2022	Oxford Nanopore Technologies	SouthAmerica	Male	28	93.0896	unknown	DENV2/AA
EPI_ISL_18103501	2022	Oxford Nanopore Technologies	SouthAmerica	Female	37	93.2855	unknown	DENV2/AA
EPI_ISL_18103508	2022	Oxford Nanopore Technologies	SouthAmerica	Male	14	93.2295	unknown	DENV2/AA
EPI_ISL_18103514	2022	Oxford Nanopore Technologies	SouthAmerica	Female	43	93.0523	unknown	DENV2/AA
EPI_ISL_18103515	2022	Oxford Nanopore Technologies	SouthAmerica	Female	33	93.0989	unknown	DENV2/AA
EPI_ISL_18103529	2022	Oxford Nanopore Technologies	SouthAmerica	Female	45	92.9497	unknown	DENV2/AA
EPI_ISL_19070400	2023	Illumina MiSeq	NorthAmerica	unknown	unknown	95.3931	unknown	DENV2/AA
EPI_ISL_19070401	2023	Illumina MiSeq	NorthAmerica	unknown	unknown	95.3931	unknown	DENV2/AA
EPI_ISL_19070402	2023	Illumina MiSeq	NorthAmerica	unknown	unknown	95.3931	unknown	DENV2/AA
EPI_ISL_19070403	2023	Illumina MiSeq	NorthAmerica	unknown	unknown	95.3931	unknown	DENV2/AA
EPI_ISL_19070404	2023	Illumina MiSeq	NorthAmerica	unknown	unknown	95.3931	unknown	DENV2/AA
EPI_ISL_19070405	2023	Illumina MiSeq	NorthAmerica	unknown	unknown	95.3931	unknown	DENV2/AA
EPI_ISL_19070406	2023	Illumina MiSeq	NorthAmerica	unknown	unknown	95.3931	unknown	DENV2/AA
EPI_ISL_18240652	2021	Oxford Nanopore Technologies	SouthAmerica	Female	unknown	96.2884	unknown	DENV2/AA
EPI_ISL_18240653	2021	Oxford Nanopore Technologies	SouthAmerica	Female	unknown	96.2231	unknown	DENV2/AA
EPI_ISL_18240654	2021	Oxford Nanopore Technologies	SouthAmerica	Female	unknown	96.4749	unknown	DENV2/AA
EPI_ISL_18240655	2021	Oxford Nanopore Technologies	SouthAmerica	Male	unknown	96.4749	unknown	DENV2/AA
EPI_ISL_18360370	2021	Ilumina Miseq	SouthAmerica	unknown	unknown	99.3099	unknown	DENV2/AA
EPI_ISL_18360371	2021	Ilumina Miseq	SouthAmerica	unknown	unknown	99.9347	unknown	DENV2/AA
EPI_ISL_18360374	2021	Ilumina Miseq	SouthAmerica	unknown	unknown	98.8063	unknown	DENV2/AA
EPI_ISL_18360375	2020	Ilumina Miseq	SouthAmerica	unknown	unknown	98.741	unknown	DENV2/AA
EPI_ISL_18360798	2021	Nanopore MinION	SouthAmerica	Male	31	93.0616	unknown	DENV2/AA
EPI_ISL_18360822	2021	Nanopore MinION	SouthAmerica	Female	31	92.9311	unknown	DENV2/AA
EPI_ISL_18360823	2021	Nanopore MinION	SouthAmerica	Male	12	93.015	unknown	DENV2/AA
EPI_ISL_18360869	2021	Nanopore MinION	SouthAmerica	Male	33	92.9497	unknown	DENV2/AA
EPI_ISL_18360929	2021	Nanopore MinION	SouthAmerica	Female	43	92.8285	unknown	DENV2/AA
EPI_ISL_19070407	2023	Illumina MiSeq	NorthAmerica	unknown	unknown	95.3931	unknown	DENV2/AA
EPI_ISL_19070408	2023	Illumina MiSeq	NorthAmerica	unknown	unknown	95.3931	unknown	DENV2/AA
EPI_ISL_19070409	2023	Illumina MiSeq	NorthAmerica	unknown	unknown	95.3931	unknown	DENV2/AA
EPI_ISL_19070410	2023	Illumina MiSeq	NorthAmerica	unknown	unknown	95.3931	unknown	DENV2/AA
EPI_ISL_19070411	2023	Illumina MiSeq	NorthAmerica	unknown	unknown	95.3931	unknown	DENV2/AA
EPI_ISL_19070412	2023	Illumina MiSeq	NorthAmerica	unknown	unknown	95.3931	unknown	DENV2/AA
EPI_ISL_19070413	2023	Illumina MiSeq	NorthAmerica	unknown	unknown	95.3931	unknown	DENV2/AA
EPI_ISL_19070414	2023	Illumina MiSeq	NorthAmerica	unknown	unknown	95.3931	unknown	DENV2/AA
EPI_ISL_19070415	2023	Illumina MiSeq	NorthAmerica	unknown	unknown	95.3931	unknown	DENV2/AA
EPI_ISL_19070416	2023	Illumina MiSeq	NorthAmerica	unknown	unknown	95.3931	unknown	DENV2/AA
EPI_ISL_19070417	2023	Illumina MiSeq	NorthAmerica	unknown	unknown	95.3931	unknown	DENV2/AA
EPI_ISL_19070418	2023	Illumina MiSeq	NorthAmerica	unknown	unknown	95.3931	unknown	DENV2/AA
EPI_ISL_19070419	2023	Illumina MiSeq	NorthAmerica	unknown	unknown	95.3931	unknown	DENV2/AA
EPI_ISL_19070420	2023	Illumina MiSeq	NorthAmerica	unknown	unknown	95.3931	unknown	DENV2/AA
EPI_ISL_19070421	2023	Illumina MiSeq	NorthAmerica	unknown	unknown	95.3931	unknown	DENV2/AA
EPI_ISL_19070422	2023	Illumina MiSeq	NorthAmerica	unknown	unknown	95.3931	unknown	DENV2/AA
EPI_ISL_19070423	2023	Illumina MiSeq	NorthAmerica	unknown	unknown	95.3931	unknown	DENV2/AA
EPI_ISL_19160724	2023	Nanopore GridION	SouthAmerica	Female	37	93.5652	unknown	DENV2/AA
EPI_ISL_19160725	2023	Nanopore GridION	SouthAmerica	Female	32	93.4906	unknown	DENV2/AA
EPI_ISL_19160726	2023	Nanopore GridION	SouthAmerica	Male	25	93.5093	unknown	DENV2/AA
EPI_ISL_19160727	2023	Nanopore GridION	SouthAmerica	Male	26	93.5279	unknown	DENV2/AA
EPI_ISL_19160728	2023	Nanopore GridION	SouthAmerica	Female	57	93.3694	unknown	DENV2/AA
EPI_ISL_19160729	2023	Nanopore GridION	SouthAmerica	Female	31	93.2295	unknown	DENV2/AA
EPI_ISL_19160730	2023	Nanopore GridION	SouthAmerica	Male	55	93.5652	unknown	DENV2/AA
EPI_ISL_19160731	2023	Nanopore GridION	SouthAmerica	Female	15	93.8077	unknown	DENV2/AA
EPI_ISL_19166683	2023	Illumina MiSeq	SouthAmerica	Female	10	98.3773	unknown	DENV2/AA
EPI_ISL_19194016	2023	Illumina Miseq	NorthAmerica	Female	130	94.9734	unknown	DENV2/AA
EPI_ISL_19194017	2023	Illumina Miseq	NorthAmerica	Male	130	94.9734	unknown	DENV2/AA
EPI_ISL_19194018	2023	Illumina Miseq	NorthAmerica	Female	90	94.9734	unknown	DENV2/AA
EPI_ISL_19194019	2023	Illumina Miseq	NorthAmerica	Female	260	94.9734	unknown	DENV2/AA
EPI_ISL_19194020	2023	Illumina Miseq	NorthAmerica	Female	110	94.9734	unknown	DENV2/AA
EPI_ISL_19194021	2023	Illumina Miseq	NorthAmerica	Female	70	94.9734	unknown	DENV2/AA
EPI_ISL_19194022	2023	Illumina Miseq	NorthAmerica	Female	70	94.9734	unknown	DENV2/AA
EPI_ISL_19194023	2023	Illumina Miseq	NorthAmerica	Male	80	94.9734	unknown	DENV2/AA
EPI_ISL_19194024	2023	Illumina Miseq	NorthAmerica	Male	70	94.9734	unknown	DENV2/AA
EPI_ISL_19257593	2023	Illumina	SouthAmerica	unknown	unknown	98.0416	unknown	DENV2/AA
EPI_ISL_19257597	2023	Illumina	SouthAmerica	unknown	unknown	98.5172	unknown	DENV2/AA
EPI_ISL_19257599	2023	Illumina	SouthAmerica	unknown	unknown	98.9462	unknown	DENV2/AA
EPI_ISL_19257600	2023	Illumina	SouthAmerica	unknown	unknown	98.8996	unknown	DENV2/AA
EPI_ISL_19257603	2023	Illumina	SouthAmerica	unknown	unknown	98.8436	unknown	DENV2/AA
EPI_ISL_19257608	2023	Illumina	SouthAmerica	unknown	unknown	98.5172	unknown	DENV2/AA
EPI_ISL_19257611	2023	Illumina	SouthAmerica	unknown	unknown	98.0416	unknown	DENV2/AA
EPI_ISL_19257613	2023	Illumina	SouthAmerica	unknown	unknown	98.9462	unknown	DENV2/AA
EPI_ISL_19257615	2023	Illumina	SouthAmerica	unknown	unknown	98.825	unknown	DENV2/AA
EPI_ISL_19257616	2023	Illumina	SouthAmerica	unknown	unknown	98.9462	unknown	DENV2/AA
EPI_ISL_19257619	2023	Illumina	SouthAmerica	unknown	unknown	95.1599	unknown	DENV2/AA
EPI_ISL_19270418	2023	Illumina MiSeq	NorthAmerica	Male	41	94.9734	unknown	DENV2/AA
EPI_ISL_19270419	2023	Illumina MiSeq	NorthAmerica	Male	24	94.9734	unknown	DENV2/AA
EPI_ISL_19270420	2023	Illumina MiSeq	NorthAmerica	Female	1	94.8802	unknown	DENV2/AA
EPI_ISL_19270421	2023	Illumina MiSeq	NorthAmerica	Female	11	94.9734	unknown	DENV2/AA
EPI_ISL_19270422	2023	Illumina MiSeq	NorthAmerica	Female	8	94.9734	unknown	DENV2/AA
EPI_ISL_19270443	2023	Illumina MiSeq	NorthAmerica	Female	10	91.6535	unknown	DENV2/AA
EPI_ISL_19270444	2023	Illumina MiSeq	NorthAmerica	Female	19	94.3952	unknown	DENV2/AA
EPI_ISL_18380640	2021	Illumina MiSeq	SouthAmerica	unknown	unknown	99.2819	unknown	DENV2/AA
EPI_ISL_18739624	2022	Illumina	SouthAmerica	unknown	unknown	93.3041	unknown	DENV2/AA
EPI_ISL_18739625	2022	Illumina	SouthAmerica	unknown	unknown	93.416	unknown	DENV2/AA
EPI_ISL_18739633	2022	Illumina	SouthAmerica	unknown	unknown	93.3787	unknown	DENV2/AA
EPI_ISL_18739636	2022	Illumina	SouthAmerica	unknown	unknown	93.3694	unknown	DENV2/AA
EPI_ISL_18739797	2021	Illumina	SouthAmerica	unknown	unknown	93.4067	unknown	DENV2/AA
EPI_ISL_18739798	2021	Illumina	SouthAmerica	unknown	unknown	93.3601	unknown	DENV2/AA
EPI_ISL_18739799	2021	Illumina	SouthAmerica	unknown	unknown	93.3694	unknown	DENV2/AA
EPI_ISL_18739800	2021	Illumina	SouthAmerica	unknown	unknown	93.3414	unknown	DENV2/AA
EPI_ISL_18739801	2021	Illumina	SouthAmerica	unknown	unknown	93.3694	unknown	DENV2/AA
EPI_ISL_18739802	2021	Illumina	SouthAmerica	unknown	unknown	93.3414	unknown	DENV2/AA
EPI_ISL_18739845	2021	Illumina	SouthAmerica	unknown	unknown	93.4067	unknown	DENV2/AA
EPI_ISL_18739846	2021	Illumina	SouthAmerica	unknown	unknown	93.3974	unknown	DENV2/AA
EPI_ISL_18739847	2021	Illumina	SouthAmerica	unknown	unknown	93.388	unknown	DENV2/AA
EPI_ISL_18739848	2021	Illumina	SouthAmerica	unknown	unknown	93.3694	unknown	DENV2/AA
EPI_ISL_18739849	2021	Illumina	SouthAmerica	unknown	unknown	93.3601	unknown	DENV2/AA
EPI_ISL_18739850	2021	Illumina	SouthAmerica	unknown	unknown	93.3787	unknown	DENV2/AA
EPI_ISL_18739851	2021	Illumina	SouthAmerica	unknown	unknown	93.3787	unknown	DENV2/AA
EPI_ISL_18739852	2021	Illumina	SouthAmerica	unknown	unknown	93.3787	unknown	DENV2/AA
EPI_ISL_18739853	2021	Illumina	SouthAmerica	unknown	unknown	93.3694	unknown	DENV2/AA
EPI_ISL_18739854	2021	Illumina	SouthAmerica	unknown	unknown	93.3787	unknown	DENV2/AA
EPI_ISL_18739855	2021	Illumina	SouthAmerica	unknown	unknown	93.3694	unknown	DENV2/AA
EPI_ISL_18739856	2021	Illumina	SouthAmerica	unknown	unknown	93.3601	unknown	DENV2/AA
EPI_ISL_18739867	2022	Illumina	SouthAmerica	unknown	unknown	93.3787	unknown	DENV2/AA
EPI_ISL_18776243	2018	Illumina MiniSeq	SouthAmerica	Female	2	94.9081	unknown	DENV2/AA
EPI_ISL_18776245	2020	Illumina MiniSeq	SouthAmerica	Male	9 months	94.9734	unknown	DENV2/AA
EPI_ISL_18776249	2022	Illumina MiniSeq	SouthAmerica	Male	29	94.9081	unknown	DENV2/AA
EPI_ISL_18861627	2019	Illumina	NorthAmerica	unknown	unknown	99.3192	unknown	DENV2/AA
EPI_ISL_18861634	2018	Illumina	Asia	unknown	unknown	98.6011	unknown	DENV2/AA
EPI_ISL_18861643	2019	Illumina	NorthAmerica	unknown	unknown	98.9275	unknown	DENV2/AA
EPI_ISL_18861646	2018	Illumina	SouthAmerica	unknown	unknown	99.4125	unknown	DENV2/AA
EPI_ISL_18928530	2024	Illumina MiSeq	SouthAmerica	Female	33	94.4419	unknown	DENV2/AA
EPI_ISL_19005055	2024	Illumina MiSeq	SouthAmerica	Female	11	98.34	unknown	DENV2/AA
EPI_ISL_19005061	2024	Illumina MiSeq	SouthAmerica	Male	12	98.34	unknown	DENV2/AA
EPI_ISL_19007617	2012	Oxford Nanopore	Africa	unknown	unknown	97.9856	unknown	DENV2/AA
EPI_ISL_19032605	2024	Illumina MiSeq	SouthAmerica	Female	17	99.0674	unknown	DENV2/AA
EPI_ISL_19032611	2024	Illumina MiSeq	SouthAmerica	Female	33	99.0674	unknown	DENV2/AA
EPI_ISL_19032624	2024	Illumina MiSeq	SouthAmerica	Male	19	98.9928	unknown	DENV2/AA
EPI_ISL_19032625	2024	Illumina MiSeq	SouthAmerica	Female	18	99.142	unknown	DENV2/AA
EPI_ISL_19038054	2024	Illumina MiSeq	SouthAmerica	Female	33	98.6384	unknown	DENV2/AA
EPI_ISL_19038055	2024	Illumina MiSeq	SouthAmerica	Female	12	99.0021	unknown	DENV2/AA
EPI_ISL_19038057	2024	Illumina MiSeq	SouthAmerica	Male	13	98.6944	unknown	DENV2/AA
EPI_ISL_19038058	2024	Illumina MiSeq	SouthAmerica	Male	11	98.6944	unknown	DENV2/AA
EPI_ISL_19038059	2024	Illumina MiSeq	SouthAmerica	Female	17	98.7597	unknown	DENV2/AA
EPI_ISL_19038060	2024	Illumina MiSeq	SouthAmerica	Female	13	99.0488	unknown	DENV2/AA
EPI_ISL_19038061	2024	Illumina MiSeq	SouthAmerica	Female	8	99.2539	unknown	DENV2/AA
EPI_ISL_19038063	2024	Illumina MiSeq	SouthAmerica	Male	38	98.7317	unknown	DENV2/AA
EPI_ISL_19038069	2024	Illumina MiSeq	SouthAmerica	Female	12	98.8343	unknown	DENV2/AA
EPI_ISL_19038070	2024	Illumina MiSeq	SouthAmerica	Male	13	98.6851	unknown	DENV2/AA
EPI_ISL_19038071	2024	Illumina MiSeq	SouthAmerica	Female	29	98.825	unknown	DENV2/AA
EPI_ISL_19038072	2024	Illumina MiSeq	SouthAmerica	Male	20	98.6851	unknown	DENV2/AA
EPI_ISL_19038084	2024	Illumina MiSeq	SouthAmerica	Male	21	98.713	unknown	DENV2/AA
EPI_ISL_19038086	2024	Illumina MiSeq	SouthAmerica	Female	27	98.6384	unknown	DENV2/AA
EPI_ISL_19038087	2024	Illumina MiSeq	SouthAmerica	Female	20	99.0861	unknown	DENV2/AA
EPI_ISL_19038088	2024	Illumina MiSeq	SouthAmerica	Male	27	98.2934	unknown	DENV2/AA
EPI_ISL_19038089	2024	Illumina MiSeq	SouthAmerica	Female	12	98.6198	unknown	DENV2/AA
EPI_ISL_19038090	2024	Illumina MiSeq	SouthAmerica	Male	8	98.6757	unknown	DENV2/AA
EPI_ISL_19038091	2024	Illumina MiSeq	SouthAmerica	Female	14	98.9462	unknown	DENV2/AA
EPI_ISL_19038100	2024	Illumina MiSeq	SouthAmerica	Male	34	99.0861	unknown	DENV2/AA
EPI_ISL_19038101	2024	Illumina MiSeq	SouthAmerica	Male	30	98.6851	unknown	DENV2/AA
EPI_ISL_19038102	2024	Illumina MiSeq	SouthAmerica	Female	13	99.0115	unknown	DENV2/AA
EPI_ISL_19038103	2024	Illumina MiSeq	SouthAmerica	Female	20	98.825	unknown	DENV2/AA
EPI_ISL_19038104	2024	Illumina MiSeq	SouthAmerica	Female	14	98.6198	unknown	DENV2/AA
EPI_ISL_19038108	2024	Illumina MiSeq	SouthAmerica	Male	19	99.0581	unknown	DENV2/AA
EPI_ISL_19038109	2024	Illumina MiSeq	SouthAmerica	Female	10	98.6851	unknown	DENV2/AA
EPI_ISL_19049675	2014	IonTorrent	NorthAmerica	unknown	unknown	98.769	unknown	DENV2/AA
EPI_ISL_19049677	2013	IonTorrent	NorthAmerica	unknown	unknown	99.4871	unknown	DENV2/AA
EPI_ISL_19058587	2024	Illumina - CovidSeq	SouthAmerica	Male	20 years	93.5466	unknown	DENV2/AA
EPI_ISL_19058588	2024	Illumina - CovidSeq	SouthAmerica	Female	33 years	92.1477	unknown	DENV2/AA
EPI_ISL_19058589	2024	Illumina - CovidSeq	SouthAmerica	Male	67 years	92.5767	unknown	DENV2/AA
EPI_ISL_19070326	2019	Illumina MiSeq	NorthAmerica	unknown	unknown	95.3931	unknown	DENV2/AA
EPI_ISL_19070327	2021	Illumina MiSeq	NorthAmerica	unknown	unknown	95.3931	unknown	DENV2/AA
EPI_ISL_19070328	2021	Illumina MiSeq	NorthAmerica	unknown	unknown	95.3931	unknown	DENV2/AA
EPI_ISL_19070329	2021	Illumina MiSeq	NorthAmerica	unknown	unknown	95.3931	unknown	DENV2/AA
EPI_ISL_19070330	2021	Illumina MiSeq	NorthAmerica	unknown	unknown	95.3931	unknown	DENV2/AA
EPI_ISL_19070340	2022	Illumina MiSeq	NorthAmerica	unknown	unknown	95.3931	unknown	DENV2/AA
EPI_ISL_19070341	2022	Illumina MiSeq	NorthAmerica	unknown	unknown	95.3931	unknown	DENV2/AA
EPI_ISL_19070362	2022	Illumina MiSeq	NorthAmerica	unknown	unknown	95.3931	unknown	DENV2/AA
EPI_ISL_19070365	2022	Illumina MiSeq	NorthAmerica	unknown	unknown	95.3931	unknown	DENV2/AA
EPI_ISL_19070366	2022	Illumina MiSeq	NorthAmerica	unknown	unknown	95.3931	unknown	DENV2/AA
EPI_ISL_19070367	2022	Illumina MiSeq	NorthAmerica	unknown	unknown	95.3931	unknown	DENV2/AA
EPI_ISL_19070368	2022	Illumina MiSeq	NorthAmerica	unknown	unknown	95.3931	unknown	DENV2/AA
EPI_ISL_19070369	2022	Illumina MiSeq	NorthAmerica	unknown	unknown	95.3931	unknown	DENV2/AA
EPI_ISL_19070370	2022	Illumina MiSeq	NorthAmerica	unknown	unknown	95.3931	unknown	DENV2/AA
EPI_ISL_19070371	2022	Illumina MiSeq	NorthAmerica	unknown	unknown	95.3931	unknown	DENV2/AA
EPI_ISL_19070372	2022	Illumina MiSeq	NorthAmerica	unknown	unknown	95.3931	unknown	DENV2/AA
EPI_ISL_19070373	2022	Illumina MiSeq	NorthAmerica	unknown	unknown	95.3931	unknown	DENV2/AA
EPI_ISL_19070374	2022	Illumina MiSeq	NorthAmerica	unknown	unknown	95.3931	unknown	DENV2/AA
EPI_ISL_19070375	2022	Illumina MiSeq	NorthAmerica	unknown	unknown	95.3931	unknown	DENV2/AA
EPI_ISL_19070376	2022	Illumina MiSeq	NorthAmerica	unknown	unknown	95.3931	unknown	DENV2/AA
EPI_ISL_19070377	2022	Illumina MiSeq	NorthAmerica	unknown	unknown	95.3931	unknown	DENV2/AA
EPI_ISL_19070378	2022	Illumina MiSeq	NorthAmerica	unknown	unknown	95.3931	unknown	DENV2/AA
EPI_ISL_19070379	2022	Illumina MiSeq	NorthAmerica	unknown	unknown	95.3931	unknown	DENV2/AA
EPI_ISL_19070380	2022	Illumina MiSeq	NorthAmerica	unknown	unknown	95.3931	unknown	DENV2/AA
EPI_ISL_19070381	2022	Illumina MiSeq	NorthAmerica	unknown	unknown	95.3931	unknown	DENV2/AA
EPI_ISL_19070382	2022	Illumina MiSeq	NorthAmerica	unknown	unknown	95.3931	unknown	DENV2/AA
EPI_ISL_19070383	2022	Illumina MiSeq	NorthAmerica	unknown	unknown	95.3931	unknown	DENV2/AA
EPI_ISL_19070384	2022	Illumina MiSeq	NorthAmerica	unknown	unknown	95.3931	unknown	DENV2/AA
EPI_ISL_19070385	2022	Illumina MiSeq	NorthAmerica	unknown	unknown	95.3931	unknown	DENV2/AA
EPI_ISL_19070386	2022	Illumina MiSeq	NorthAmerica	unknown	unknown	95.3931	unknown	DENV2/AA
EPI_ISL_19070387	2022	Illumina MiSeq	NorthAmerica	unknown	unknown	95.3931	unknown	DENV2/AA
EPI_ISL_19070388	2022	Illumina MiSeq	NorthAmerica	unknown	unknown	95.3931	unknown	DENV2/AA
EPI_ISL_19070389	2022	Illumina MiSeq	NorthAmerica	unknown	unknown	95.3744	unknown	DENV2/AA
EPI_ISL_19070424	2024	Illumina MiSeq	NorthAmerica	unknown	unknown	95.3931	unknown	DENV2/AA
EPI_ISL_19070425	2024	Illumina MiSeq	NorthAmerica	unknown	unknown	95.3931	unknown	DENV2/AA
EPI_ISL_19070426	2024	Illumina MiSeq	NorthAmerica	unknown	unknown	95.3931	unknown	DENV2/AA
EPI_ISL_19070427	2024	Illumina MiSeq	NorthAmerica	unknown	unknown	95.3931	unknown	DENV2/AA
EPI_ISL_19078851	2024	Illumina MiSeq	SouthAmerica	Male	5	98.1722	unknown	DENV2/AA
EPI_ISL_19078852	2024	Illumina MiSeq	SouthAmerica	Female	50	99.0954	unknown	DENV2/AA
EPI_ISL_19078854	2024	Illumina MiSeq	SouthAmerica	Female	4 months	99.0674	unknown	DENV2/AA
EPI_ISL_19078856	2024	Illumina MiSeq	SouthAmerica	Male	7 months	99.142	unknown	DENV2/AA
EPI_ISL_19078858	2024	Illumina MiSeq	SouthAmerica	Male	10	98.6198	unknown	DENV2/AA
EPI_ISL_19078859	2024	Illumina MiSeq	SouthAmerica	Female	13	99.0954	unknown	DENV2/AA
EPI_ISL_19082823	2024	Illumina	NorthAmerica	unknown	unknown	98.9089	unknown	DENV2/AA
EPI_ISL_19083105	2022	Illumina	NorthAmerica	unknown	unknown	98.9089	unknown	DENV2/AA
EPI_ISL_19085607	2024	Illumina MiSeq	SouthAmerica	Female	61	93.071	unknown	DENV2/AA
EPI_ISL_19129988	2022	Illumina MiSeq	NorthAmerica	Male	15 years	94.9734	unknown	DENV2/AA
EPI_ISL_19130000	2019	Illumina MiSeq	NorthAmerica	Female	7 months	94.3952	unknown	DENV2/AA
EPI_ISL_19130001	2019	Illumina MiSeq	NorthAmerica	Female	5 years	94.9734	unknown	DENV2/AA
EPI_ISL_19130002	2019	Illumina MiSeq	NorthAmerica	Male	4 years	94.9734	unknown	DENV2/AA
EPI_ISL_19130003	2019	Illumina MiSeq	NorthAmerica	Female	8 years	94.9734	unknown	DENV2/AA
EPI_ISL_19130006	2019	Illumina MiSeq	NorthAmerica	Female	4 months	94.9734	unknown	DENV2/AA
EPI_ISL_19130007	2019	Illumina MiSeq	NorthAmerica	Male	4 months	94.9734	unknown	DENV2/AA
EPI_ISL_19130009	2019	Illumina MiSeq	NorthAmerica	Female	4 years	94.9734	unknown	DENV2/AA
EPI_ISL_19130010	2019	Illumina MiSeq	NorthAmerica	Female	6 years	94.9734	unknown	DENV2/AA
EPI_ISL_19136985	2021	Sanger	NorthAmerica	unknown	unknown	99.2819	unknown	DENV2/AA
EPI_ISL_19136988	2022	Sanger	NorthAmerica	unknown	unknown	98.0323	unknown	DENV2/AA
EPI_ISL_19136989	2021	Sanger	NorthAmerica	unknown	unknown	98.0323	unknown	DENV2/AA
EPI_ISL_19136991	2021	Sanger	NorthAmerica	unknown	unknown	98.0323	unknown	DENV2/AA
EPI_ISL_19136992	2021	Sanger	NorthAmerica	unknown	unknown	98.0323	unknown	DENV2/AA
EPI_ISL_19149691	2022	Illumina MiSeq	SouthAmerica	unknown	unknown	97.7711	unknown	DENV2/AA
EPI_ISL_19150222	2022	Illumina MiSeq	SouthAmerica	unknown	unknown	97.7711	unknown	DENV2/AA
EPI_ISL_19161321	2024	Illumina MiSeq	SouthAmerica	Male	25	96.335	unknown	DENV2/AA
EPI_ISL_19161323	2024	Illumina MiSeq	SouthAmerica	Female	14	99.0861	unknown	DENV2/AA
EPI_ISL_19161328	2024	Illumina MiSeq	SouthAmerica	Male	20	98.34	unknown	DENV2/AA
EPI_ISL_19161333	2024	Illumina MiSeq	SouthAmerica	Male	15	99.0954	unknown	DENV2/AA
EPI_ISL_19161335	2024	Illumina MiSeq	SouthAmerica	Female	12	99.1141	unknown	DENV2/AA
EPI_ISL_19161336	2024	Illumina MiSeq	SouthAmerica	Female	36	97.8364	unknown	DENV2/AA
EPI_ISL_19161337	2024	Illumina MiSeq	SouthAmerica	Male	26	98.6478	unknown	DENV2/AA
EPI_ISL_19161338	2024	Illumina MiSeq	SouthAmerica	Female	41	99.0861	unknown	DENV2/AA
EPI_ISL_19161341	2024	Illumina MiSeq	SouthAmerica	Male	18	98.8529	unknown	DENV2/AA
EPI_ISL_19161342	2024	Illumina MiSeq	SouthAmerica	Male	20	99.142	unknown	DENV2/AA
EPI_ISL_19161344	2024	Illumina MiSeq	SouthAmerica	Female	25	99.0954	unknown	DENV2/AA
EPI_ISL_19161345	2024	Illumina MiSeq	SouthAmerica	Male	14	98.6011	unknown	DENV2/AA
EPI_ISL_19161348	2024	Illumina MiSeq	SouthAmerica	Female	2	99.6923	unknown	DENV2/AA
EPI_ISL_19161349	2024	Illumina MiSeq	SouthAmerica	Female	11	98.7224	unknown	DENV2/AA
EPI_ISL_19161354	2024	Illumina MiSeq	SouthAmerica	Female	37	98.9835	unknown	DENV2/AA
EPI_ISL_19161355	2024	Illumina MiSeq	SouthAmerica	Female	38	99.0861	unknown	DENV2/AA
EPI_ISL_19161356	2024	Illumina MiSeq	SouthAmerica	Female	18	99.1514	unknown	DENV2/AA
EPI_ISL_19161358	2024	Illumina MiSeq	SouthAmerica	Female	30	99.0861	unknown	DENV2/AA
EPI_ISL_19161360	2024	Illumina MiSeq	SouthAmerica	Female	19	98.7037	unknown	DENV2/AA
EPI_ISL_19161361	2024	Illumina MiSeq	SouthAmerica	Female	26	99.0954	unknown	DENV2/AA
EPI_ISL_19161363	2024	Illumina MiSeq	SouthAmerica	Male	13	99.1607	unknown	DENV2/AA
EPI_ISL_19161365	2024	Illumina MiSeq	SouthAmerica	Female	72	99.0581	unknown	DENV2/AA
EPI_ISL_19161366	2024	Illumina MiSeq	SouthAmerica	Female	44	99.1327	unknown	DENV2/AA
EPI_ISL_19161368	2024	Illumina MiSeq	SouthAmerica	Female	13	99.1514	unknown	DENV2/AA
EPI_ISL_19161369	2024	Illumina MiSeq	SouthAmerica	Male	12	99.1234	unknown	DENV2/AA
EPI_ISL_19161370	2024	Illumina MiSeq	SouthAmerica	Female	34	98.5638	unknown	DENV2/AA
EPI_ISL_19161371	2024	Illumina MiSeq	SouthAmerica	Male	16	99.0954	unknown	DENV2/AA
EPI_ISL_19161373	2024	Illumina MiSeq	SouthAmerica	Female	12	99.0768	unknown	DENV2/AA
EPI_ISL_19161374	2024	Illumina MiSeq	SouthAmerica	Male	16	99.142	unknown	DENV2/AA
EPI_ISL_19161375	2024	Illumina MiSeq	SouthAmerica	Male	33	99.1047	unknown	DENV2/AA
EPI_ISL_19161376	2024	Illumina MiSeq	SouthAmerica	Female	4	99.1514	unknown	DENV2/AA
EPI_ISL_19167316	2024	Illumina MiSeq	SouthAmerica	Female	27	97.7432	unknown	DENV2/AA
EPI_ISL_19194025	2024	Illumina Miseq	NorthAmerica	Female	70	94.9734	unknown	DENV2/AA
EPI_ISL_19194026	2024	Illumina Miseq	NorthAmerica	Male	50	94.9734	unknown	DENV2/AA
EPI_ISL_19194027	2024	Illumina Miseq	NorthAmerica	Female	90	94.9734	unknown	DENV2/AA
EPI_ISL_19210427	2024	Illumina MiSeq	SouthAmerica	Female	34	98.7317	unknown	DENV2/AA
EPI_ISL_19210434	2024	Illumina MiSeq	SouthAmerica	Female	37	99.0581	unknown	DENV2/AA
EPI_ISL_19210441	2024	Illumina MiSeq	SouthAmerica	Male	57	99.0115	unknown	DENV2/AA
EPI_ISL_19211614	2024	Illumina MiSeq	SouthAmerica	Male	12	99.1047	unknown	DENV2/AA
EPI_ISL_19211615	2024	Illumina MiSeq	SouthAmerica	Male	33	98.9928	unknown	DENV2/AA
EPI_ISL_19211616	2024	Illumina MiSeq	SouthAmerica	Female	43	99.0768	unknown	DENV2/AA
EPI_ISL_19211617	2024	Illumina MiSeq	SouthAmerica	Female	31	98.9742	unknown	DENV2/AA
EPI_ISL_19211623	2024	Illumina MiSeq	SouthAmerica	Male	18	99.3099	unknown	DENV2/AA
EPI_ISL_19211625	2024	Illumina MiSeq	SouthAmerica	Male	11	99.0861	unknown	DENV2/AA
EPI_ISL_19216382	2024	INS Colombia Primer Scheme, Oxford Nanopore MinION flowcell 9.4	SouthAmerica	Male	9	96.2977	unknown	DENV2/AA
EPI_ISL_19216383	2024	INS Colombia Primer Scheme, Oxford Nanopore MinION flowcell 9.4	SouthAmerica	Female	40	96.2977	unknown	DENV2/AA
EPI_ISL_19216385	2024	INS Colombia Primer Scheme, Oxford Nanopore MinION flowcell 9.4	SouthAmerica	Male	5	96.2977	unknown	DENV2/AA
EPI_ISL_19216386	2024	INS Colombia Primer Scheme, Oxford Nanopore MinION flowcell 9.4	SouthAmerica	Female	15	96.2977	unknown	DENV2/AA
EPI_ISL_19216387	2024	INS Colombia Primer Scheme, Oxford Nanopore MinION flowcell 9.4	SouthAmerica	Female	24	96.2977	unknown	DENV2/AA
EPI_ISL_19216414	2024	INS Colombia Primer Scheme, Nanopore MinION flowcell 9.21	SouthAmerica	Male	7	99.2819	unknown	DENV2/AA
EPI_ISL_19216417	2024	INS Colombia Primer Scheme, Nanopore MinION flowcell 9.24	SouthAmerica	Male	9	99.2726	unknown	DENV2/AA
EPI_ISL_19216422	2024	INS Colombia Primer Scheme, Nanopore MinION flowcell 9.29	SouthAmerica	Female	28	99.2726	unknown	DENV2/AA
EPI_ISL_19216431	2024	INS Colombia Primer Scheme, Nanopore MinION flowcell 9.38	SouthAmerica	Male	18	99.2726	unknown	DENV2/AA
EPI_ISL_19216437	2024	INS Colombia Primer Scheme, Nanopore MinION flowcell 9.44	SouthAmerica	Male	35	99.2726	unknown	DENV2/AA
EPI_ISL_19216441	2024	INS Colombia Primer Scheme, Nanopore MinION flowcell 9.48	SouthAmerica	Male	8	99.2726	unknown	DENV2/AA
EPI_ISL_19216443	2024	INS Colombia Primer Scheme, Nanopore MinION flowcell 9.50	SouthAmerica	Male	10	99.2726	unknown	DENV2/AA
EPI_ISL_19219747	2024	Illumina MiSeq	SouthAmerica	Female	54 years	93.071	unknown	DENV2/AA
EPI_ISL_19220651	2024	Illumina MiSeq	SouthAmerica	Male	58	94.0222	unknown	DENV2/AA
EPI_ISL_19220652	2024	Illumina MiSeq	SouthAmerica	Female	37	97.3328	unknown	DENV2/AA
EPI_ISL_19220659	2024	Illumina MiSeq	SouthAmerica	Male	11	94.8802	unknown	DENV2/AA
EPI_ISL_19220662	2024	Illumina MiSeq	SouthAmerica	Male	47	94.0222	unknown	DENV2/AA
EPI_ISL_19254880	2024	Illumina MiSeq	SouthAmerica	Male	12	93.071	unknown	DENV2/AA
EPI_ISL_19254881	2024	Illumina MiSeq	SouthAmerica	Male	56	93.071	unknown	DENV2/AA
EPI_ISL_19254886	2024	Illumina MiSeq	SouthAmerica	Male	76	93.071	unknown	DENV2/AA
EPI_ISL_19256346	2024	Illumina MiSeq	SouthAmerica	Male	58	93.071	unknown	DENV2/AA
EPI_ISL_19257594	2024	Illumina	SouthAmerica	unknown	unknown	98.0416	unknown	DENV2/AA
EPI_ISL_19257602	2024	Illumina	SouthAmerica	unknown	unknown	98.9089	unknown	DENV2/AA
EPI_ISL_19257614	2024	Illumina	SouthAmerica	unknown	unknown	98.5265	unknown	DENV2/AA
EPI_ISL_19257617	2024	Illumina	SouthAmerica	unknown	unknown	98.0416	unknown	DENV2/AA
EPI_ISL_19257618	2024	Illumina	SouthAmerica	unknown	unknown	98.9462	unknown	DENV2/AA
EPI_ISL_19257622	2024	Illumina	SouthAmerica	unknown	unknown	98.8996	unknown	DENV2/AA
EPI_ISL_19257624	2024	Illumina	SouthAmerica	unknown	unknown	98.9182	unknown	DENV2/AA
EPI_ISL_19257625	2024	Illumina	SouthAmerica	unknown	unknown	98.5172	unknown	DENV2/AA
EPI_ISL_19257628	2024	Illumina	SouthAmerica	unknown	unknown	98.8996	unknown	DENV2/AA
EPI_ISL_19257629	2024	Illumina	SouthAmerica	unknown	unknown	98.9462	unknown	DENV2/AA
EPI_ISL_19270435	2024	Illumina MiSeq	NorthAmerica	Male	30	94.9734	unknown	DENV2/AA
EPI_ISL_19270445	2024	Illumina MiSeq	NorthAmerica	Male	4	92.7539	unknown	DENV2/AA
EPI_ISL_19270446	2024	Illumina MiSeq	NorthAmerica	Male	19	92.8285	unknown	DENV2/AA
EPI_ISL_19270447	2024	Illumina MiSeq	NorthAmerica	Male	27	91.6535	unknown	DENV2/AA
EPI_ISL_19270448	2024	Illumina MiSeq	NorthAmerica	Female	38	94.9734	unknown	DENV2/AA
EPI_ISL_19285525	2024	INS Colombia Primer Scheme, Nanopore MinION flowcell 9.7	SouthAmerica	Male	17	93.2575	unknown	DENV2/AA
EPI_ISL_19285527	2024	INS Colombia Primer Scheme, Nanopore MinION flowcell 9.9	SouthAmerica	Female	17	95.5143	unknown	DENV2/AA
EPI_ISL_19285529	2024	INS Colombia Primer Scheme, Nanopore MinION flowcell 9.11	SouthAmerica	Male	13	93.2761	unknown	DENV2/AA
EPI_ISL_19285530	2024	INS Colombia Primer Scheme, Nanopore MinION flowcell 9.12	SouthAmerica	Male	10	95.5143	unknown	DENV2/AA
EPI_ISL_19285545	2024	INS Colombia Primer Scheme, Nanopore MinION flowcell 9.27	SouthAmerica	Male	74	98.2654	unknown	DENV2/AA
EPI_ISL_19295110	2024	Illumina MiSeq	SouthAmerica	Female	70	93.5093	unknown	DENV2/AA
EPI_ISL_19295125	2024	Illumina MiSeq	SouthAmerica	Male	31	93.6212	unknown	DENV2/AA
EPI_ISL_19295131	2024	Illumina MiSeq	SouthAmerica	Female	49	92.5207	unknown	DENV2/AA
EPI_ISL_19295141	2024	Illumina MiSeq	SouthAmerica	Female	51	93.5932	unknown	DENV2/AA
EPI_ISL_19328454	2020	Illumina MiSeq	SouthAmerica	Male	32	97.7525	unknown	DENV2/AA
EPI_ISL_19328455	2019	Illumina MiSeq	SouthAmerica	Male	20	97.7432	unknown	DENV2/AA
EPI_ISL_19333651	2024	Illumina	NorthAmerica	unknown	unknown	98.8902	unknown	DENV2/AA
EPI_ISL_19342855	2024	Illumina Miseq	SouthAmerica	Male	54	92.1011	unknown	DENV2/AA
EPI_ISL_19342859	2024	Illumina Miseq	SouthAmerica	Male	26	97.1836	unknown	DENV2/AA
EPI_ISL_19342860	2024	Illumina Miseq	SouthAmerica	Male	49	97.8551	unknown	DENV2/AA
EPI_ISL_19342862	2024	Illumina Miseq	SouthAmerica	Male	19	96.363	unknown	DENV2/AA
EPI_ISL_19342864	2024	Illumina Miseq	SouthAmerica	Female	16	91.9519	unknown	DENV2/AA
EPI_ISL_19342865	2024	Illumina Miseq	SouthAmerica	Male	16	91.8679	unknown	DENV2/AA
EPI_ISL_19342873	2024	Illumina Miseq	SouthAmerica	Female	8	97.3328	unknown	DENV2/AA
EPI_ISL_19342877	2024	Illumina Miseq	SouthAmerica	Female	15	97.0717	unknown	DENV2/AA
EPI_ISL_19342880	2024	Illumina Miseq	SouthAmerica	Female	21	97.538	unknown	DENV2/AA
EPI_ISL_19342885	2024	Illumina Miseq	SouthAmerica	Female	14	92.0638	unknown	DENV2/AA
EPI_ISL_19342886	2024	Illumina Miseq	SouthAmerica	Female	42	92.1011	unknown	DENV2/AA
EPI_ISL_19342888	2024	Illumina Miseq	SouthAmerica	Male	12	95.934	unknown	DENV2/AA
EPI_ISL_19342889	2024	Illumina Miseq	SouthAmerica	Female	23	95.1506	unknown	DENV2/AA
EPI_ISL_19342891	2024	Illumina Miseq	SouthAmerica	Female	13	93.416	unknown	DENV2/AA
EPI_ISL_19342892	2024	Illumina Miseq	SouthAmerica	Male	10	97.0717	unknown	DENV2/AA
EPI_ISL_19342893	2024	Illumina Miseq	SouthAmerica	Male	15	97.3328	unknown	DENV2/AA
EPI_ISL_19342894	2024	Illumina Miseq	SouthAmerica	Female	21	92.1011	unknown	DENV2/AA
EPI_ISL_19342902	2024	Illumina Miseq	SouthAmerica	Female	42	97.7525	unknown	DENV2/AA
EPI_ISL_3358972	2019	Illumina	SouthAmerica	unknown	unknown	99.7296	unknown	DENV2/AA
EPI_ISL_3722706	2020	Illumina	NorthAmerica	unknown	unknown	95.3465	unknown	DENV2/AA
EPI_ISL_3722712	2020	Illumina	NorthAmerica	unknown	unknown	95.3558	unknown	DENV2/AA
EPI_ISL_3722718	2020	Illumina	NorthAmerica	unknown	unknown	95.3558	unknown	DENV2/AA
EPI_ISL_3722739	2020	Illumina	NorthAmerica	unknown	unknown	95.3558	unknown	DENV2/AA
EPI_ISL_3723495	2020	Illumina	NorthAmerica	unknown	unknown	95.505	unknown	DENV2/AA
EPI_ISL_406563	2005	unknown	NorthAmerica	unknown	unknown	99.2912	unknown	DENV2/AA
EPI_ISL_406564	2005	unknown	NorthAmerica	unknown	unknown	99.4591	unknown	DENV2/AA
EPI_ISL_406565	2005	unknown	NorthAmerica	unknown	unknown	99.8881	unknown	DENV2/AA
EPI_ISL_406566	2005	unknown	NorthAmerica	unknown	unknown	99.944	unknown	DENV2/AA
EPI_ISL_408706	2022	unknown	NorthAmerica	unknown	unknown	98.1162	unknown	DENV2/AA
EPI_ISL_431883	2010	Oxford Nanopore MinION	SouthAmerica	unknown	unknown	98.312	unknown	DENV2/AA
EPI_ISL_431884	2010	Illumina	SouthAmerica	unknown	unknown	98.2934	unknown	DENV2/AA
EPI_ISL_431885	2010	Illumina	SouthAmerica	unknown	unknown	98.825	unknown	DENV2/AA
EPI_ISL_431886	2010	Illumina	SouthAmerica	unknown	unknown	98.7317	unknown	DENV2/AA
EPI_ISL_431887	2010	Illumina	SouthAmerica	unknown	unknown	98.3307	unknown	DENV2/AA
EPI_ISL_431888	2010	Illumina	SouthAmerica	unknown	unknown	99.1327	unknown	DENV2/AA
EPI_ISL_431889	2010	Illumina	SouthAmerica	unknown	unknown	98.9555	unknown	DENV2/AA
EPI_ISL_431890	2010	Illumina	SouthAmerica	unknown	unknown	98.8156	unknown	DENV2/AA
EPI_ISL_431891	2010	Illumina	SouthAmerica	unknown	unknown	98.2841	unknown	DENV2/AA
EPI_ISL_431892	2010	Illumina	SouthAmerica	unknown	unknown	98.8343	unknown	DENV2/AA
EPI_ISL_431893	2010	Illumina	SouthAmerica	unknown	unknown	98.8436	unknown	DENV2/AA
EPI_ISL_436793	2010	Illumina	SouthAmerica	unknown	unknown	100	unknown	DENV2/AA
EPI_ISL_436794	2010	Illumina	SouthAmerica	unknown	unknown	100	unknown	DENV2/AA
EPI_ISL_436795	2009	Illumina	SouthAmerica	unknown	unknown	100	unknown	DENV2/AA
EPI_ISL_436797	2011	Illumina	SouthAmerica	unknown	unknown	100	unknown	DENV2/AA
EPI_ISL_436798	2011	Illumina	SouthAmerica	unknown	unknown	100	unknown	DENV2/AA
EPI_ISL_436799	2011	Illumina	SouthAmerica	unknown	unknown	100	unknown	DENV2/AA
EPI_ISL_437480	2011	Illumina	SouthAmerica	unknown	unknown	100	unknown	DENV2/AA
EPI_ISL_438129	2011	Illumina	SouthAmerica	unknown	unknown	100	unknown	DENV2/AA
EPI_ISL_438130	2011	Illumina	SouthAmerica	unknown	unknown	100	unknown	DENV2/AA
EPI_ISL_438131	2011	Illumina	SouthAmerica	unknown	unknown	100	unknown	DENV2/AA
EPI_ISL_438132	2011	Illumina	SouthAmerica	unknown	unknown	100	unknown	DENV2/AA
EPI_ISL_438133	2011	Illumina	SouthAmerica	unknown	unknown	100	unknown	DENV2/AA
EPI_ISL_438134	2011	Illumina	SouthAmerica	unknown	unknown	100	unknown	DENV2/AA
EPI_ISL_438135	2011	Illumina	SouthAmerica	unknown	unknown	100	unknown	DENV2/AA
EPI_ISL_438136	2011	Illumina	SouthAmerica	unknown	unknown	100	unknown	DENV2/AA
EPI_ISL_438137	2010	Illumina	SouthAmerica	unknown	unknown	100	unknown	DENV2/AA
EPI_ISL_443250	2010	Illumina	SouthAmerica	unknown	unknown	100	unknown	DENV2/AA
EPI_ISL_443251	2010	Illumina	SouthAmerica	unknown	unknown	100	unknown	DENV2/AA
EPI_ISL_443252	2010	Illumina	SouthAmerica	unknown	unknown	100	unknown	DENV2/AA
EPI_ISL_444991	2010	Illumina	SouthAmerica	unknown	unknown	100	unknown	DENV2/AA
EPI_ISL_444992	2010	Illumina	SouthAmerica	unknown	unknown	100	unknown	DENV2/AA
EPI_ISL_444993	2022	Illumina	SouthAmerica	unknown	unknown	100	unknown	DENV2/AA
EPI_ISL_445218	2022	Illumina	SouthAmerica	unknown	unknown	100	unknown	DENV2/AA
EPI_ISL_495007	2014	Illumina	SouthAmerica	unknown	unknown	97.1743	unknown	DENV2/AA
EPI_ISL_495011	2013	Illumina	SouthAmerica	unknown	unknown	98.1628	unknown	DENV2/AA
EPI_ISL_496379	2013	Illumina	SouthAmerica	unknown	unknown	99.3845	unknown	DENV2/AA
EPI_ISL_496381	2013	Illumina	SouthAmerica	unknown	unknown	99.7762	unknown	DENV2/AA
EPI_ISL_496383	2013	Illumina	SouthAmerica	unknown	unknown	97.0158	unknown	DENV2/AA
EPI_ISL_496387	2012	Illumina	SouthAmerica	unknown	unknown	98.1722	unknown	DENV2/AA
EPI_ISL_496388	2012	Illumina	SouthAmerica	unknown	unknown	98.8809	unknown	DENV2/AA
EPI_ISL_496399	2008	Illumina	SouthAmerica	unknown	unknown	99.8601	unknown	DENV2/AA
EPI_ISL_715132	2016	Sanger	NorthAmerica	unknown	unknown	100	unknown	DENV2/AA
EPI_ISL_715409	1995	Sanger	Asia	unknown	unknown	99.2073	unknown	DENV2/AA
EPI_ISL_716957	2015	Illumina	SouthAmerica	unknown	unknown	99.0301	unknown	DENV2/AA
EPI_ISL_716958	2015	Illumina	SouthAmerica	unknown	unknown	99.7296	unknown	DENV2/AA
EPI_ISL_716959	2015	Illumina	SouthAmerica	unknown	unknown	99.8881	unknown	DENV2/AA
EPI_ISL_716960	2015	Illumina	SouthAmerica	unknown	unknown	99.8228	unknown	DENV2/AA
EPI_ISL_716961	2015	Illumina	SouthAmerica	unknown	unknown	99.8974	unknown	DENV2/AA
EPI_ISL_717065	2016	Sanger	SouthAmerica	unknown	unknown	99.9907	unknown	DENV2/AA
EPI_ISL_773007	2019	Illumina	SouthAmerica	unknown	unknown	99.4498	unknown	DENV2/AA
EPI_ISL_773578	2015	Illumina	SouthAmerica	unknown	unknown	94.8708	unknown	DENV2/AA
EPI_ISL_773579	2015	Illumina	SouthAmerica	unknown	unknown	94.8708	unknown	DENV2/AA
EPI_ISL_773580	2015	Illumina	SouthAmerica	unknown	unknown	93.8637	unknown	DENV2/AA
EPI_ISL_773581	2015	Illumina	SouthAmerica	unknown	unknown	94.8708	unknown	DENV2/AA
EPI_ISL_773582	2015	Illumina	SouthAmerica	unknown	unknown	94.8708	unknown	DENV2/AA
EPI_ISL_773583	2015	Illumina	SouthAmerica	unknown	unknown	94.8708	unknown	DENV2/AA
EPI_ISL_773625	2019	Illumina	SouthAmerica	unknown	unknown	99.8601	unknown	DENV2/AA
EPI_ISL_773652	2011	Illumina	SouthAmerica	unknown	unknown	99.3285	unknown	DENV2/AA
EPI_ISL_773653	2011	Illumina	SouthAmerica	unknown	unknown	99.3285	unknown	DENV2/AA
EPI_ISL_773654	2011	Illumina	SouthAmerica	unknown	unknown	99.3285	unknown	DENV2/AA
EPI_ISL_773655	2011	Illumina	SouthAmerica	unknown	unknown	99.3285	unknown	DENV2/AA
EPI_ISL_773656	2011	Illumina	SouthAmerica	unknown	unknown	99.3285	unknown	DENV2/AA
EPI_ISL_773657	2011	Illumina	SouthAmerica	unknown	unknown	99.3285	unknown	DENV2/AA
EPI_ISL_773658	2011	Illumina	SouthAmerica	unknown	unknown	99.3285	unknown	DENV2/AA
EPI_ISL_773659	2010	Illumina	SouthAmerica	unknown	unknown	99.3285	unknown	DENV2/AA
EPI_ISL_773660	2010	Illumina	SouthAmerica	unknown	unknown	99.3285	unknown	DENV2/AA
EPI_ISL_773661	2010	Illumina	SouthAmerica	unknown	unknown	99.3285	unknown	DENV2/AA
EPI_ISL_773662	2010	Illumina	SouthAmerica	unknown	unknown	99.3285	unknown	DENV2/AA
EPI_ISL_773663	2010	Illumina	SouthAmerica	unknown	unknown	99.3285	unknown	DENV2/AA
EPI_ISL_773664	2009	Illumina	SouthAmerica	unknown	unknown	99.3285	unknown	DENV2/AA
EPI_ISL_773665	2008	Illumina	SouthAmerica	unknown	unknown	99.3285	unknown	DENV2/AA
EPI_ISL_773666	2008	Illumina	SouthAmerica	unknown	unknown	99.3285	unknown	DENV2/AA
EPI_ISL_773667	2008	Illumina	SouthAmerica	unknown	unknown	99.3285	unknown	DENV2/AA
EPI_ISL_773668	2008	Illumina	SouthAmerica	unknown	unknown	99.3285	unknown	DENV2/AA
EPI_ISL_773669	2008	Illumina	SouthAmerica	unknown	unknown	99.3285	unknown	DENV2/AA
EPI_ISL_773670	2007	Illumina	SouthAmerica	unknown	unknown	99.3285	unknown	DENV2/AA
EPI_ISL_773671	2007	Illumina	SouthAmerica	unknown	unknown	99.3285	unknown	DENV2/AA
EPI_ISL_773672	2007	Illumina	SouthAmerica	unknown	unknown	99.3285	unknown	DENV2/AA
EPI_ISL_773673	2001	Illumina	SouthAmerica	unknown	unknown	99.3285	unknown	DENV2/AA
EPI_ISL_773674	2001	Illumina	SouthAmerica	unknown	unknown	99.3285	unknown	DENV2/AA
EPI_ISL_773675	2000	Illumina	SouthAmerica	unknown	unknown	99.3285	unknown	DENV2/AA
EPI_ISL_773676	1999	Illumina	SouthAmerica	unknown	unknown	99.3285	unknown	DENV2/AA
EPI_ISL_773677	1999	Illumina	SouthAmerica	unknown	unknown	99.3285	unknown	DENV2/AA
EPI_ISL_773678	1999	Illumina	SouthAmerica	unknown	unknown	99.3285	unknown	DENV2/AA
EPI_ISL_774859	2019	Oxford Nanopore MinION	SouthAmerica	unknown	unknown	93.0337	unknown	DENV2/AA
EPI_ISL_774860	2019	Oxford Nanopore MinION	SouthAmerica	unknown	unknown	93.0337	unknown	DENV2/AA
EPI_ISL_774861	2019	Oxford Nanopore MinION	SouthAmerica	unknown	unknown	93.0337	unknown	DENV2/AA
EPI_ISL_774862	2019	Oxford Nanopore MinION	SouthAmerica	unknown	unknown	93.0337	unknown	DENV2/AA
EPI_ISL_774863	2019	Oxford Nanopore MinION	SouthAmerica	unknown	unknown	93.0337	unknown	DENV2/AA
EPI_ISL_774864	2019	Oxford Nanopore MinION	SouthAmerica	unknown	unknown	93.0337	unknown	DENV2/AA
EPI_ISL_774866	2019	Oxford Nanopore MinION	SouthAmerica	unknown	unknown	93.0337	unknown	DENV2/AA
EPI_ISL_774867	2019	Oxford Nanopore MinION	SouthAmerica	unknown	unknown	93.0337	unknown	DENV2/AA
EPI_ISL_774868	2019	Oxford Nanopore MinION	SouthAmerica	unknown	unknown	93.0337	unknown	DENV2/AA
EPI_ISL_774869	2019	Oxford Nanopore MinION	SouthAmerica	unknown	unknown	93.0337	unknown	DENV2/AA
EPI_ISL_774870	2019	Oxford Nanopore MinION	SouthAmerica	unknown	unknown	93.0337	unknown	DENV2/AA
EPI_ISL_774871	2019	Oxford Nanopore MinION	SouthAmerica	unknown	unknown	93.0337	unknown	DENV2/AA
EPI_ISL_775237	2019	Oxford Nanopore MinION	SouthAmerica	unknown	unknown	93.0337	unknown	DENV2/AA
EPI_ISL_775238	2019	Oxford Nanopore MinION	SouthAmerica	unknown	unknown	93.0337	unknown	DENV2/AA
EPI_ISL_775241	2019	Oxford Nanopore MinION	SouthAmerica	unknown	unknown	93.0337	unknown	DENV2/AA
EPI_ISL_775604	2019	Oxford Nanopore MinION	SouthAmerica	unknown	unknown	93.0337	unknown	DENV2/AA
EPI_ISL_776873	2019	Oxford Nanopore MinION	SouthAmerica	unknown	unknown	93.0337	unknown	DENV2/AA
EPI_ISL_776878	2017	Oxford Nanopore MinION	SouthAmerica	unknown	unknown	93.0337	unknown	DENV2/AA
EPI_ISL_808155	2019	Illumina	NorthAmerica	unknown	unknown	95.7941	unknown	DENV2/AA
EPI_ISL_808157	2019	Illumina	NorthAmerica	unknown	unknown	95.7941	unknown	DENV2/AA
EPI_ISL_808158	2018	Sanger	NorthAmerica	unknown	unknown	95.0294	unknown	DENV2/AA
EPI_ISL_808160	2019	Oxford Nanopore MinION	SouthAmerica	unknown	unknown	93.5186	unknown	DENV2/AA
EPI_ISL_808163	2019	Oxford Nanopore MinION	SouthAmerica	unknown	unknown	93.5186	unknown	DENV2/AA
EPI_ISL_808167	2019	Oxford Nanopore MinION	SouthAmerica	unknown	unknown	93.5186	unknown	DENV2/AA
EPI_ISL_808168	2019	Oxford Nanopore MinION	SouthAmerica	unknown	unknown	93.5186	unknown	DENV2/AA
EPI_ISL_808169	2019	Oxford Nanopore MinION	SouthAmerica	unknown	unknown	93.5186	unknown	DENV2/AA
EPI_ISL_808170	2019	Oxford Nanopore MinION	SouthAmerica	unknown	unknown	93.5186	unknown	DENV2/AA
EPI_ISL_808171	2019	Oxford Nanopore MinION	SouthAmerica	unknown	unknown	93.5186	unknown	DENV2/AA
EPI_ISL_808172	2019	Oxford Nanopore MinION	SouthAmerica	unknown	unknown	93.5186	unknown	DENV2/AA
EPI_ISL_808173	2019	Oxford Nanopore MinION	SouthAmerica	unknown	unknown	93.5186	unknown	DENV2/AA
EPI_ISL_808174	2019	Oxford Nanopore MinION	SouthAmerica	unknown	unknown	93.5186	unknown	DENV2/AA
EPI_ISL_808175	2019	Oxford Nanopore MinION	SouthAmerica	unknown	unknown	93.5186	unknown	DENV2/AA
EPI_ISL_808176	2019	Oxford Nanopore MinION	SouthAmerica	unknown	unknown	93.5186	unknown	DENV2/AA
EPI_ISL_808177	2019	Oxford Nanopore MinION	SouthAmerica	unknown	unknown	93.5186	unknown	DENV2/AA
EPI_ISL_808178	2019	Oxford Nanopore MinION	SouthAmerica	unknown	unknown	93.5186	unknown	DENV2/AA
EPI_ISL_808179	2019	Oxford Nanopore MinION	SouthAmerica	unknown	unknown	93.5093	unknown	DENV2/AA
EPI_ISL_808180	2018	Oxford Nanopore MinION	SouthAmerica	unknown	unknown	93.5186	unknown	DENV2/AA
EPI_ISL_808181	2016	Oxford Nanopore MinION	SouthAmerica	unknown	unknown	93.5186	unknown	DENV2/AA
EPI_ISL_808182	2016	Oxford Nanopore MinION	SouthAmerica	unknown	unknown	93.5186	unknown	DENV2/AA
EPI_ISL_808183	2016	Oxford Nanopore MinION	SouthAmerica	unknown	unknown	93.6865	unknown	DENV2/AA
EPI_ISL_808184	2019	Oxford Nanopore MinION	SouthAmerica	unknown	unknown	93.5186	unknown	DENV2/AA
EPI_ISL_808185	2019	Oxford Nanopore MinION	SouthAmerica	unknown	unknown	93.4533	unknown	DENV2/AA
EPI_ISL_808188	2019	Oxford Nanopore MinION	SouthAmerica	unknown	unknown	93.444	unknown	DENV2/AA
EPI_ISL_808191	2019	Oxford Nanopore MinION	SouthAmerica	unknown	unknown	93.1083	unknown	DENV2/AA
EPI_ISL_808194	2019	Oxford Nanopore MinION	SouthAmerica	unknown	unknown	93.5186	unknown	DENV2/AA
EPI_ISL_808196	2019	Oxford Nanopore MinION	SouthAmerica	unknown	unknown	93.5186	unknown	DENV2/AA
EPI_ISL_808198	2016	Oxford Nanopore MinION	SouthAmerica	unknown	unknown	93.5186	unknown	DENV2/AA
EPI_ISL_808203	2016	Oxford Nanopore MinION	SouthAmerica	unknown	unknown	93.5	unknown	DENV2/AA
EPI_ISL_808205	2019	Oxford Nanopore MinION	SouthAmerica	unknown	unknown	93.5186	unknown	DENV2/AA
EPI_ISL_808206	2019	Oxford Nanopore MinION	SouthAmerica	unknown	unknown	93.5186	unknown	DENV2/AA
EPI_ISL_808210	2019	Oxford Nanopore MinION	SouthAmerica	unknown	unknown	93.5186	unknown	DENV2/AA
EPI_ISL_808211	2019	Oxford Nanopore MinION	SouthAmerica	unknown	unknown	93.5186	unknown	DENV2/AA
EPI_ISL_808212	2019	Oxford Nanopore MinION	SouthAmerica	unknown	unknown	93.5186	unknown	DENV2/AA
EPI_ISL_808213	2019	Oxford Nanopore MinION	SouthAmerica	unknown	unknown	93.5186	unknown	DENV2/AA
EPI_ISL_808214	2019	Oxford Nanopore MinION	SouthAmerica	unknown	unknown	93.5186	unknown	DENV2/AA
EPI_ISL_808215	2019	Oxford Nanopore MinION	SouthAmerica	unknown	unknown	93.2202	unknown	DENV2/AA
EPI_ISL_808217	2019	Oxford Nanopore MinION	SouthAmerica	unknown	unknown	93.5186	unknown	DENV2/AA
EPI_ISL_808219	2019	Oxford Nanopore MinION	SouthAmerica	unknown	unknown	93.6398	unknown	DENV2/AA
EPI_ISL_808220	2019	Oxford Nanopore MinION	SouthAmerica	unknown	unknown	93.5186	unknown	DENV2/AA
EPI_ISL_808221	2019	Oxford Nanopore MinION	SouthAmerica	unknown	unknown	93.5186	unknown	DENV2/AA
EPI_ISL_808222	2019	Oxford Nanopore MinION	SouthAmerica	unknown	unknown	93.5186	unknown	DENV2/AA
EPI_ISL_808223	2019	Oxford Nanopore MinION	SouthAmerica	unknown	unknown	93.5373	unknown	DENV2/AA
EPI_ISL_808224	2019	Oxford Nanopore MinION	SouthAmerica	unknown	unknown	93.5186	unknown	DENV2/AA
EPI_ISL_808226	2019	Oxford Nanopore MinION	SouthAmerica	unknown	unknown	93.5186	unknown	DENV2/AA
EPI_ISL_808228	2019	Oxford Nanopore MinION	SouthAmerica	unknown	unknown	93.5186	unknown	DENV2/AA
EPI_ISL_808229	2019	Oxford Nanopore MinION	SouthAmerica	unknown	unknown	93.5186	unknown	DENV2/AA
EPI_ISL_808230	2019	Oxford Nanopore MinION	SouthAmerica	unknown	unknown	93.5186	unknown	DENV2/AA
EPI_ISL_808232	2019	Oxford Nanopore MinION	SouthAmerica	unknown	unknown	93.5186	unknown	DENV2/AA
EPI_ISL_808235	2019	Oxford Nanopore MinION	SouthAmerica	unknown	unknown	93.5186	unknown	DENV2/AA
EPI_ISL_808238	2019	Oxford Nanopore MinION	SouthAmerica	unknown	unknown	93.5186	unknown	DENV2/AA
EPI_ISL_808239	2019	Oxford Nanopore MinION	SouthAmerica	unknown	unknown	93.5	unknown	DENV2/AA
EPI_ISL_808242	2019	Oxford Nanopore MinION	SouthAmerica	unknown	unknown	93.5186	unknown	DENV2/AA
EPI_ISL_808243	2019	Oxford Nanopore MinION	SouthAmerica	unknown	unknown	93.5186	unknown	DENV2/AA
EPI_ISL_808244	2018	Oxford Nanopore MinION	SouthAmerica	unknown	unknown	93.5186	unknown	DENV2/AA
EPI_ISL_808245	2019	Oxford Nanopore MinION	SouthAmerica	unknown	unknown	93.5186	unknown	DENV2/AA
EPI_ISL_808246	2019	Oxford Nanopore MinION	SouthAmerica	unknown	unknown	93.5186	unknown	DENV2/AA
EPI_ISL_808247	2019	Oxford Nanopore MinION	SouthAmerica	unknown	unknown	93.5186	unknown	DENV2/AA
EPI_ISL_808248	2019	Oxford Nanopore MinION	SouthAmerica	unknown	unknown	93.5186	unknown	DENV2/AA
EPI_ISL_808251	2019	Oxford Nanopore MinION	SouthAmerica	unknown	unknown	93.5186	unknown	DENV2/AA
EPI_ISL_808253	2019	Oxford Nanopore MinION	SouthAmerica	unknown	unknown	93.5186	unknown	DENV2/AA
EPI_ISL_808254	2019	Oxford Nanopore MinION	SouthAmerica	unknown	unknown	93.5186	unknown	DENV2/AA
EPI_ISL_808255	2019	Oxford Nanopore MinION	SouthAmerica	unknown	unknown	93.5186	unknown	DENV2/AA
EPI_ISL_808256	2019	Oxford Nanopore MinION	SouthAmerica	unknown	unknown	93.4906	unknown	DENV2/AA
EPI_ISL_808257	2019	Oxford Nanopore MinION	SouthAmerica	unknown	unknown	93.4906	unknown	DENV2/AA
EPI_ISL_808259	2019	Oxford Nanopore MinION	SouthAmerica	unknown	unknown	93.5186	unknown	DENV2/AA
EPI_ISL_808260	2019	Oxford Nanopore MinION	SouthAmerica	unknown	unknown	93.5186	unknown	DENV2/AA
EPI_ISL_808261	2019	Oxford Nanopore MinION	SouthAmerica	unknown	unknown	93.5186	unknown	DENV2/AA
EPI_ISL_808262	2019	Oxford Nanopore MinION	SouthAmerica	unknown	unknown	93.5186	unknown	DENV2/AA
EPI_ISL_808263	2019	Oxford Nanopore MinION	SouthAmerica	unknown	unknown	93.5186	unknown	DENV2/AA
EPI_ISL_808264	2017	Oxford Nanopore MinION	SouthAmerica	unknown	unknown	93.5186	unknown	DENV2/AA
EPI_ISL_808266	2008	Oxford Nanopore MinION	SouthAmerica	unknown	unknown	93.3414	unknown	DENV2/AA
EPI_ISL_808267	2019	Oxford Nanopore MinION	SouthAmerica	unknown	unknown	93.5186	unknown	DENV2/AA
EPI_ISL_808268	2019	Oxford Nanopore MinION	SouthAmerica	unknown	unknown	93.5186	unknown	DENV2/AA
EPI_ISL_808269	2019	Oxford Nanopore MinION	SouthAmerica	unknown	unknown	93.5186	unknown	DENV2/AA
EPI_ISL_808270	2019	Oxford Nanopore MinION	SouthAmerica	unknown	unknown	93.5186	unknown	DENV2/AA
EPI_ISL_808284	2019	Oxford Nanopore MinION	SouthAmerica	unknown	unknown	93.5186	unknown	DENV2/AA
EPI_ISL_808285	2019	Oxford Nanopore MinION	SouthAmerica	unknown	unknown	93.5279	unknown	DENV2/AA
EPI_ISL_808287	2019	Oxford Nanopore MinION	SouthAmerica	unknown	unknown	93.5186	unknown	DENV2/AA
EPI_ISL_808289	2019	Oxford Nanopore MinION	SouthAmerica	unknown	unknown	93.472	unknown	DENV2/AA
EPI_ISL_808290	2019	Oxford Nanopore MinION	SouthAmerica	unknown	unknown	93.6865	unknown	DENV2/AA
EPI_ISL_808292	2019	Oxford Nanopore MinION	SouthAmerica	unknown	unknown	93.5186	unknown	DENV2/AA
EPI_ISL_808302	2019	Oxford Nanopore MinION	SouthAmerica	unknown	unknown	93.5186	unknown	DENV2/AA
EPI_ISL_808303	2019	Oxford Nanopore MinION	SouthAmerica	unknown	unknown	93.5186	unknown	DENV2/AA
EPI_ISL_808305	2019	Oxford Nanopore MinION	SouthAmerica	unknown	unknown	93.5186	unknown	DENV2/AA
EPI_ISL_808306	2018	Oxford Nanopore MinION	SouthAmerica	unknown	unknown	93.5186	unknown	DENV2/AA
EPI_ISL_808307	2018	Oxford Nanopore MinION	SouthAmerica	unknown	unknown	93.5186	unknown	DENV2/AA
EPI_ISL_808308	2019	Oxford Nanopore MinION	SouthAmerica	unknown	unknown	93.5	unknown	DENV2/AA
EPI_ISL_808309	2019	Oxford Nanopore MinION	SouthAmerica	unknown	unknown	93.5186	unknown	DENV2/AA
EPI_ISL_808310	2019	Oxford Nanopore MinION	SouthAmerica	unknown	unknown	93.5186	unknown	DENV2/AA
EPI_ISL_808311	2019	Oxford Nanopore MinION	SouthAmerica	unknown	unknown	93.5652	unknown	DENV2/AA
EPI_ISL_808312	2019	Oxford Nanopore MinION	SouthAmerica	unknown	unknown	93.5559	unknown	DENV2/AA
EPI_ISL_808313	2019	Oxford Nanopore MinION	SouthAmerica	unknown	unknown	93.5186	unknown	DENV2/AA
EPI_ISL_808314	2019	Oxford Nanopore MinION	SouthAmerica	unknown	unknown	93.5186	unknown	DENV2/AA
EPI_ISL_808315	2019	Oxford Nanopore MinION	SouthAmerica	unknown	unknown	93.4906	unknown	DENV2/AA
EPI_ISL_808316	2019	Oxford Nanopore MinION	SouthAmerica	unknown	unknown	93.5466	unknown	DENV2/AA
EPI_ISL_808317	2019	Oxford Nanopore MinION	SouthAmerica	unknown	unknown	93.4906	unknown	DENV2/AA
EPI_ISL_808318	2019	Oxford Nanopore MinION	SouthAmerica	unknown	unknown	93.4906	unknown	DENV2/AA
EPI_ISL_808320	2019	Oxford Nanopore MinION	SouthAmerica	unknown	unknown	93.5186	unknown	DENV2/AA
EPI_ISL_808321	2019	Oxford Nanopore MinION	SouthAmerica	unknown	unknown	93.5186	unknown	DENV2/AA
EPI_ISL_808322	2019	Oxford Nanopore MinION	SouthAmerica	unknown	unknown	93.5186	unknown	DENV2/AA
EPI_ISL_808323	2019	Oxford Nanopore MinION	SouthAmerica	unknown	unknown	93.5466	unknown	DENV2/AA
EPI_ISL_808324	2019	Oxford Nanopore MinION	SouthAmerica	unknown	unknown	93.4906	unknown	DENV2/AA
EPI_ISL_808325	2019	Oxford Nanopore MinION	SouthAmerica	unknown	unknown	93.5186	unknown	DENV2/AA
EPI_ISL_808326	2019	Oxford Nanopore MinION	SouthAmerica	unknown	unknown	93.5186	unknown	DENV2/AA
EPI_ISL_808327	2019	Oxford Nanopore MinION	SouthAmerica	unknown	unknown	93.5186	unknown	DENV2/AA
EPI_ISL_808328	2019	Oxford Nanopore MinION	SouthAmerica	unknown	unknown	93.6398	unknown	DENV2/AA
EPI_ISL_808329	2019	Oxford Nanopore MinION	SouthAmerica	unknown	unknown	93.4906	unknown	DENV2/AA
EPI_ISL_808330	2019	Oxford Nanopore MinION	SouthAmerica	unknown	unknown	93.5839	unknown	DENV2/AA
EPI_ISL_808331	2019	Oxford Nanopore MinION	SouthAmerica	unknown	unknown	93.5186	unknown	DENV2/AA
EPI_ISL_808332	2019	Oxford Nanopore MinION	SouthAmerica	unknown	unknown	93.4906	unknown	DENV2/AA
EPI_ISL_808333	2019	Oxford Nanopore MinION	SouthAmerica	unknown	unknown	93.4906	unknown	DENV2/AA
EPI_ISL_808334	2019	Oxford Nanopore MinION	SouthAmerica	unknown	unknown	93.5186	unknown	DENV2/AA
EPI_ISL_808335	2019	Oxford Nanopore MinION	SouthAmerica	unknown	unknown	93.5559	unknown	DENV2/AA
EPI_ISL_808336	2019	Oxford Nanopore MinION	SouthAmerica	unknown	unknown	93.4906	unknown	DENV2/AA
EPI_ISL_808337	2019	Oxford Nanopore MinION	SouthAmerica	unknown	unknown	93.4906	unknown	DENV2/AA
EPI_ISL_808338	2019	Oxford Nanopore MinION	SouthAmerica	unknown	unknown	93.5186	unknown	DENV2/AA
EPI_ISL_808339	2019	Oxford Nanopore MinION	SouthAmerica	unknown	unknown	93.5186	unknown	DENV2/AA
EPI_ISL_808340	2019	Oxford Nanopore MinION	SouthAmerica	unknown	unknown	93.5186	unknown	DENV2/AA
EPI_ISL_808341	2018	Oxford Nanopore MinION	SouthAmerica	unknown	unknown	93.5186	unknown	DENV2/AA
EPI_ISL_808343	2018	Oxford Nanopore MinION	SouthAmerica	unknown	unknown	93.5373	unknown	DENV2/AA
EPI_ISL_808344	2018	Oxford Nanopore MinION	SouthAmerica	unknown	unknown	93.5279	unknown	DENV2/AA
EPI_ISL_808346	2019	Oxford Nanopore MinION	SouthAmerica	unknown	unknown	93.5373	unknown	DENV2/AA
EPI_ISL_808347	2019	Oxford Nanopore MinION	SouthAmerica	unknown	unknown	93.5186	unknown	DENV2/AA
EPI_ISL_808349	2019	Oxford Nanopore MinION	SouthAmerica	unknown	unknown	93.5186	unknown	DENV2/AA
EPI_ISL_808350	2019	Oxford Nanopore MinION	SouthAmerica	unknown	unknown	93.5186	unknown	DENV2/AA
EPI_ISL_808351	2019	Oxford Nanopore MinION	SouthAmerica	unknown	unknown	93.5186	unknown	DENV2/AA
EPI_ISL_808352	2019	Oxford Nanopore MinION	SouthAmerica	unknown	unknown	93.6865	unknown	DENV2/AA
EPI_ISL_808354	2019	Oxford Nanopore MinION	SouthAmerica	unknown	unknown	93.5186	unknown	DENV2/AA
EPI_ISL_808361	2019	Oxford Nanopore MinION	SouthAmerica	unknown	unknown	93.6865	unknown	DENV2/AA
EPI_ISL_808363	2019	Oxford Nanopore MinION	SouthAmerica	unknown	unknown	93.5186	unknown	DENV2/AA
EPI_ISL_808366	2019	Oxford Nanopore MinION	SouthAmerica	unknown	unknown	93.5186	unknown	DENV2/AA
EPI_ISL_808367	2019	Oxford Nanopore MinION	SouthAmerica	unknown	unknown	93.4906	unknown	DENV2/AA
EPI_ISL_808368	2019	Oxford Nanopore MinION	SouthAmerica	unknown	unknown	93.5186	unknown	DENV2/AA
EPI_ISL_808369	2019	Oxford Nanopore MinION	SouthAmerica	unknown	unknown	93.5186	unknown	DENV2/AA
EPI_ISL_808370	2019	Oxford Nanopore MinION	SouthAmerica	unknown	unknown	93.5186	unknown	DENV2/AA
EPI_ISL_808371	2019	Oxford Nanopore MinION	SouthAmerica	unknown	unknown	93.5093	unknown	DENV2/AA
EPI_ISL_808373	2019	Oxford Nanopore MinION	SouthAmerica	unknown	unknown	93.5186	unknown	DENV2/AA
EPI_ISL_808374	2019	Oxford Nanopore MinION	SouthAmerica	unknown	unknown	93.5186	unknown	DENV2/AA
EPI_ISL_808375	2019	Oxford Nanopore MinION	SouthAmerica	unknown	unknown	93.5186	unknown	DENV2/AA
EPI_ISL_808376	2019	Oxford Nanopore MinION	SouthAmerica	unknown	unknown	93.5186	unknown	DENV2/AA
EPI_ISL_808377	2019	Oxford Nanopore MinION	SouthAmerica	unknown	unknown	93.5186	unknown	DENV2/AA
EPI_ISL_808379	2019	Oxford Nanopore MinION	SouthAmerica	unknown	unknown	93.5186	unknown	DENV2/AA
EPI_ISL_808380	2019	Oxford Nanopore MinION	SouthAmerica	unknown	unknown	93.5186	unknown	DENV2/AA
EPI_ISL_808381	2019	Oxford Nanopore MinION	SouthAmerica	unknown	unknown	93.5186	unknown	DENV2/AA
EPI_ISL_808382	2019	Oxford Nanopore MinION	SouthAmerica	unknown	unknown	93.5373	unknown	DENV2/AA
EPI_ISL_808385	2008	Oxford Nanopore MinION	SouthAmerica	unknown	unknown	93.4906	unknown	DENV2/AA
EPI_ISL_808386	2019	Oxford Nanopore MinION	SouthAmerica	unknown	unknown	93.5186	unknown	DENV2/AA
EPI_ISL_808387	2019	Oxford Nanopore MinION	SouthAmerica	unknown	unknown	93.5186	unknown	DENV2/AA
EPI_ISL_808589	2019	Illumina	SouthAmerica	unknown	unknown	94.8242	unknown	DENV2/AA
EPI_ISL_808590	2019	Illumina	SouthAmerica	unknown	unknown	94.8988	unknown	DENV2/AA
EPI_ISL_808591	2019	Illumina	SouthAmerica	unknown	unknown	94.8149	unknown	DENV2/AA
EPI_ISL_808594	2019	Illumina	SouthAmerica	unknown	unknown	94.8988	unknown	DENV2/AA
EPI_ISL_808595	2019	Illumina	SouthAmerica	unknown	unknown	94.8988	unknown	DENV2/AA
EPI_ISL_808597	2019	Illumina	SouthAmerica	unknown	unknown	94.8988	unknown	DENV2/AA
EPI_ISL_808610	2010	Illumina	SouthAmerica	unknown	unknown	94.8335	unknown	DENV2/AA
EPI_ISL_808613	2019	Illumina	SouthAmerica	unknown	unknown	94.7869	unknown	DENV2/AA
EPI_ISL_939748	2019	Illumina	SouthAmerica	unknown	unknown	100	unknown	DENV2/AA
EPI_ISL_939752	2019	Illumina	SouthAmerica	unknown	unknown	99.7948	unknown	DENV2/AA
EPI_ISL_939754	2019	Illumina	SouthAmerica	unknown	unknown	99.9254	unknown	DENV2/AA
EPI_ISL_939755	2019	Illumina	SouthAmerica	unknown	unknown	99.9813	unknown	DENV2/AA
EPI_ISL_939756	2019	Illumina	SouthAmerica	unknown	unknown	99.9907	unknown	DENV2/AA
EPI_ISL_939757	2019	Illumina	SouthAmerica	unknown	unknown	99.8508	unknown	DENV2/AA
EPI_ISL_939758	2019	Illumina	SouthAmerica	unknown	unknown	99.7762	unknown	DENV2/AA
EPI_ISL_939762	2019	Illumina	SouthAmerica	unknown	unknown	99.8788	unknown	DENV2/AA
EPI_ISL_939766	2019	Illumina	SouthAmerica	unknown	unknown	99.9347	unknown	DENV2/AA
EPI_ISL_939767	2019	Illumina	SouthAmerica	unknown	unknown	99.9813	unknown	DENV2/AA
EPI_ISL_939768	2019	Illumina	SouthAmerica	unknown	unknown	99.6083	unknown	DENV2/AA
EPI_ISL_939771	2019	Illumina	SouthAmerica	unknown	unknown	99.9907	unknown	DENV2/AA
EPI_ISL_939772	2011	Illumina	SouthAmerica	unknown	unknown	99.6363	unknown	DENV2/AA
EPI_ISL_939773	2011	Illumina	SouthAmerica	unknown	unknown	100	unknown	DENV2/AA
EPI_ISL_939774	2011	Illumina	SouthAmerica	unknown	unknown	99.9627	unknown	DENV2/AA
EPI_ISL_939775	2011	Illumina	SouthAmerica	unknown	unknown	100	unknown	DENV2/AA
EPI_ISL_939776	2010	Illumina	SouthAmerica	unknown	unknown	99.972	unknown	DENV2/AA
EPI_ISL_939777	2010	Illumina	SouthAmerica	unknown	unknown	99.7948	unknown	DENV2/AA
EPI_ISL_939778	2010	Illumina	SouthAmerica	unknown	unknown	99.4498	unknown	DENV2/AA
EPI_ISL_939779	2010	Illumina	SouthAmerica	unknown	unknown	99.627	unknown	DENV2/AA
EPI_ISL_939780	2010	Illumina	SouthAmerica	unknown	unknown	99.9627	unknown	DENV2/AA
EPI_ISL_939782	2010	Illumina	SouthAmerica	unknown	unknown	100	unknown	DENV2/AA
EPI_ISL_939783	2010	Illumina	SouthAmerica	unknown	unknown	99.7948	unknown	DENV2/AA
EPI_ISL_939784	2010	Illumina	SouthAmerica	unknown	unknown	99.9627	unknown	DENV2/AA
EPI_ISL_939785	2010	Illumina	SouthAmerica	unknown	unknown	99.4405	unknown	DENV2/AA
EPI_ISL_939786	2009	Illumina	SouthAmerica	unknown	unknown	99.571	unknown	DENV2/AA
EPI_ISL_939787	2009	Illumina	SouthAmerica	unknown	unknown	99.4032	unknown	DENV2/AA
EPI_ISL_939788	2008	Illumina	SouthAmerica	unknown	unknown	99.6829	unknown	DENV2/AA
EPI_ISL_939789	2008	Illumina	SouthAmerica	unknown	unknown	99.4311	unknown	DENV2/AA
EPI_ISL_939790	2008	Illumina	SouthAmerica	unknown	unknown	99.6829	unknown	DENV2/AA
EPI_ISL_939791	2008	Illumina	SouthAmerica	unknown	unknown	99.8881	unknown	DENV2/AA
EPI_ISL_939792	2008	Illumina	SouthAmerica	unknown	unknown	100	unknown	DENV2/AA
EPI_ISL_939793	2008	Illumina	SouthAmerica	unknown	unknown	99.5337	unknown	DENV2/AA
EPI_ISL_939794	2008	Illumina	SouthAmerica	unknown	unknown	99.7575	unknown	DENV2/AA
EPI_ISL_9437081	2021	Illumina	NorthAmerica	unknown	unknown	99.5897	unknown	DENV2/AA
EPI_ISL_9437082	2021	Illumina	NorthAmerica	unknown	unknown	99.5897	unknown	DENV2/AA
EPI_ISL_11104978	2011	Illumina	Asia	unknown	unknown	98.3214	unknown	DENV2/AI
EPI_ISL_11310230	2012	Illumina	Asia	unknown	unknown	97.9856	unknown	DENV2/AI
EPI_ISL_11313367	2011	Illumina	Asia	unknown	unknown	97.9856	unknown	DENV2/AI
EPI_ISL_11313374	2011	Illumina	Asia	unknown	unknown	97.9856	unknown	DENV2/AI
EPI_ISL_11313675	2011	Illumina	Asia	unknown	unknown	97.9856	unknown	DENV2/AI
EPI_ISL_11317561	2010	Illumina	Asia	unknown	unknown	97.9856	unknown	DENV2/AI
EPI_ISL_11317956	2010	Illumina	Asia	unknown	unknown	97.9856	unknown	DENV2/AI
EPI_ISL_11319325	2009	Illumina	Asia	unknown	unknown	97.9856	unknown	DENV2/AI
EPI_ISL_11319777	2004	Illumina	Asia	unknown	unknown	97.9856	unknown	DENV2/AI
EPI_ISL_11319783	2004	Illumina	Asia	unknown	unknown	97.9856	unknown	DENV2/AI
EPI_ISL_11320272	2003	Illumina	Asia	unknown	unknown	97.9856	unknown	DENV2/AI
EPI_ISL_11320295	2003	Illumina	Asia	unknown	unknown	97.9856	unknown	DENV2/AI
EPI_ISL_1310794	2019	Illumina	Asia	unknown	unknown	98.797	unknown	DENV2/AI
EPI_ISL_1315606	2019	Illumina	Asia	unknown	unknown	98.797	unknown	DENV2/AI
EPI_ISL_13469902	2018	Illumina	Asia	unknown	unknown	99.6549	unknown	DENV2/AI
EPI_ISL_1348051	2019	Illumina	Asia	unknown	unknown	98.797	unknown	DENV2/AI
EPI_ISL_1348099	2019	Illumina	Asia	unknown	unknown	98.8156	unknown	DENV2/AI
EPI_ISL_1348251	2019	Illumina	Asia	unknown	unknown	98.0696	unknown	DENV2/AI
EPI_ISL_1348389	2018	Illumina	Asia	unknown	unknown	98.5732	unknown	DENV2/AI
EPI_ISL_1348429	2018	Illumina	Asia	unknown	unknown	98.368	unknown	DENV2/AI
EPI_ISL_13531046	2019	Sanger	Asia	unknown	unknown	98.6011	unknown	DENV2/AI
EPI_ISL_13566018	2019	Illumina	Asia	unknown	unknown	98.7224	unknown	DENV2/AI
EPI_ISL_15416611	2019	Nanopore	Asia	unknown	unknown	99.3938	unknown	DENV2/AI
EPI_ISL_15416613	2019	Nanopore	Asia	unknown	unknown	99.3938	unknown	DENV2/AI
EPI_ISL_15417894	2019	Nanopore	Asia	unknown	unknown	99.3938	unknown	DENV2/AI
EPI_ISL_15417895	2019	Nanopore	Asia	unknown	unknown	99.4032	unknown	DENV2/AI
EPI_ISL_15417903	2019	Nanopore	Asia	unknown	unknown	99.4032	unknown	DENV2/AI
EPI_ISL_15417905	2018	Nanopore	Asia	unknown	unknown	99.4032	unknown	DENV2/AI
EPI_ISL_15417906	2018	Nanopore	Asia	unknown	unknown	99.5897	unknown	DENV2/AI
EPI_ISL_15417907	2018	Nanopore	Asia	unknown	unknown	99.5897	unknown	DENV2/AI
EPI_ISL_15417908	2018	Nanopore	Asia	unknown	unknown	99.4032	unknown	DENV2/AI
EPI_ISL_15417909	2018	Nanopore	Asia	unknown	unknown	99.3938	unknown	DENV2/AI
EPI_ISL_15417910	2018	Nanopore	Asia	unknown	unknown	99.3938	unknown	DENV2/AI
EPI_ISL_15417912	2018	Nanopore	Asia	unknown	unknown	99.3938	unknown	DENV2/AI
EPI_ISL_15417913	2018	Nanopore	Asia	unknown	unknown	99.3938	unknown	DENV2/AI
EPI_ISL_16092328	2020	Illumina	Asia	unknown	unknown	94.8708	unknown	DENV2/AI
EPI_ISL_16092329	2019	Illumina	Asia	unknown	unknown	94.8708	unknown	DENV2/AI
EPI_ISL_16092330	2019	Illumina	Asia	unknown	unknown	94.8708	unknown	DENV2/AI
EPI_ISL_16092331	2019	Illumina	Asia	unknown	unknown	94.8708	unknown	DENV2/AI
EPI_ISL_16092332	2019	Illumina	Asia	unknown	unknown	94.8708	unknown	DENV2/AI
EPI_ISL_16092333	2019	Illumina	Asia	unknown	unknown	94.8708	unknown	DENV2/AI
EPI_ISL_16092335	2019	Illumina	Asia	unknown	unknown	94.8708	unknown	DENV2/AI
EPI_ISL_16092340	2019	Illumina	Asia	unknown	unknown	94.8708	unknown	DENV2/AI
EPI_ISL_16092341	2019	Illumina	Asia	unknown	unknown	94.8708	unknown	DENV2/AI
EPI_ISL_16092345	2018	Illumina	Asia	unknown	unknown	94.8708	unknown	DENV2/AI
EPI_ISL_16092346	2017	Illumina	Asia	unknown	unknown	94.8708	unknown	DENV2/AI
EPI_ISL_17410516	2001	unknown	Asia	unknown	unknown	99.8135	unknown	DENV2/AI
EPI_ISL_17410517	2001	unknown	Asia	unknown	unknown	99.5897	unknown	DENV2/AI
EPI_ISL_17410518	2001	unknown	Asia	unknown	unknown	99.5803	unknown	DENV2/AI
EPI_ISL_17410522	2001	unknown	Asia	unknown	unknown	99.4032	unknown	DENV2/AI
EPI_ISL_17410523	2001	unknown	Asia	unknown	unknown	99.5803	unknown	DENV2/AI
EPI_ISL_17410524	2001	unknown	Asia	unknown	unknown	99.5897	unknown	DENV2/AI
EPI_ISL_17410527	2001	unknown	Asia	unknown	unknown	99.5897	unknown	DENV2/AI
EPI_ISL_17410529	2001	unknown	Asia	unknown	unknown	99.5057	unknown	DENV2/AI
EPI_ISL_17410530	2001	unknown	Asia	unknown	unknown	99.4125	unknown	DENV2/AI
EPI_ISL_17410531	2001	unknown	Asia	unknown	unknown	99.3938	unknown	DENV2/AI
EPI_ISL_17410544	2001	unknown	Asia	unknown	unknown	99.4218	unknown	DENV2/AI
EPI_ISL_17410545	2001	unknown	Asia	unknown	unknown	99.5897	unknown	DENV2/AI
EPI_ISL_17410546	2001	unknown	Asia	unknown	unknown	99.5897	unknown	DENV2/AI
EPI_ISL_17410547	2001	unknown	Asia	unknown	unknown	99.5897	unknown	DENV2/AI
EPI_ISL_17410548	2001	unknown	Asia	unknown	unknown	99.5897	unknown	DENV2/AI
EPI_ISL_17410549	2001	unknown	Asia	unknown	unknown	99.5803	unknown	DENV2/AI
EPI_ISL_17410550	2001	unknown	Asia	unknown	unknown	99.5803	unknown	DENV2/AI
EPI_ISL_17410551	2001	unknown	Asia	unknown	unknown	99.5803	unknown	DENV2/AI
EPI_ISL_17410552	2001	unknown	Asia	unknown	unknown	99.5803	unknown	DENV2/AI
EPI_ISL_17410553	2001	unknown	Asia	unknown	unknown	99.5803	unknown	DENV2/AI
EPI_ISL_17410554	2001	unknown	Asia	unknown	unknown	99.5803	unknown	DENV2/AI
EPI_ISL_17410555	2001	unknown	Asia	unknown	unknown	99.5803	unknown	DENV2/AI
EPI_ISL_17410557	2001	unknown	Asia	unknown	unknown	99.5803	unknown	DENV2/AI
EPI_ISL_17410558	2001	unknown	Asia	unknown	unknown	99.9627	unknown	DENV2/AI
EPI_ISL_17410559	2001	unknown	Asia	unknown	unknown	99.5803	unknown	DENV2/AI
EPI_ISL_17410560	2001	unknown	Asia	unknown	unknown	99.5897	unknown	DENV2/AI
EPI_ISL_17410561	2001	unknown	Asia	unknown	unknown	99.5897	unknown	DENV2/AI
EPI_ISL_17410562	2001	unknown	Asia	unknown	unknown	99.5897	unknown	DENV2/AI
EPI_ISL_17410564	2001	unknown	Asia	unknown	unknown	99.5803	unknown	DENV2/AI
EPI_ISL_17410567	2001	unknown	Asia	unknown	unknown	99.5803	unknown	DENV2/AI
EPI_ISL_17410570	2001	unknown	Asia	unknown	unknown	99.5897	unknown	DENV2/AI
EPI_ISL_17410571	2001	unknown	Asia	unknown	unknown	99.5803	unknown	DENV2/AI
EPI_ISL_17410572	2001	unknown	Asia	unknown	unknown	99.5897	unknown	DENV2/AI
EPI_ISL_17410573	2001	unknown	Asia	unknown	unknown	99.571	unknown	DENV2/AI
EPI_ISL_17410574	2001	unknown	Asia	unknown	unknown	99.5803	unknown	DENV2/AI
EPI_ISL_17410575	2001	unknown	Asia	unknown	unknown	99.5897	unknown	DENV2/AI
EPI_ISL_17410578	2001	unknown	Asia	unknown	unknown	99.5151	unknown	DENV2/AI
EPI_ISL_17410581	2001	unknown	Asia	unknown	unknown	99.5897	unknown	DENV2/AI
EPI_ISL_17410981	2007	unknown	Asia	unknown	unknown	99.4405	unknown	DENV2/AI
EPI_ISL_17410988	2006	unknown	Asia	unknown	unknown	99.5803	unknown	DENV2/AI
EPI_ISL_17434479	1998	ABI 3730xl DNA Analyzers	Asia	unknown	unknown	100	unknown	DENV2/AI
EPI_ISL_17434539	2011	Sanger	Asia	unknown	unknown	98.3214	unknown	DENV2/AI
EPI_ISL_17434798	2007	454/Roche	Asia	unknown	unknown	99.571	unknown	DENV2/AI
EPI_ISL_17434802	2008	unknown	Asia	unknown	unknown	99.4405	unknown	DENV2/AI
EPI_ISL_17434811	2007	unknown	Asia	unknown	unknown	99.5803	unknown	DENV2/AI
EPI_ISL_17434815	2007	unknown	Asia	unknown	unknown	99.4871	unknown	DENV2/AI
EPI_ISL_17434822	2006	unknown	Asia	unknown	unknown	99.5803	unknown	DENV2/AI
EPI_ISL_17434828	2007	unknown	Asia	unknown	unknown	99.5803	unknown	DENV2/AI
EPI_ISL_17434842	2007	unknown	Asia	unknown	unknown	99.5803	unknown	DENV2/AI
EPI_ISL_17434860	2006	unknown	Asia	unknown	unknown	99.5803	unknown	DENV2/AI
EPI_ISL_17434861	2006	unknown	Asia	unknown	unknown	99.5803	unknown	DENV2/AI
EPI_ISL_17434865	2006	unknown	Asia	unknown	unknown	99.5803	unknown	DENV2/AI
EPI_ISL_17434896	2007	unknown	Asia	unknown	unknown	99.4498	unknown	DENV2/AI
EPI_ISL_17434907	2007	unknown	Asia	unknown	unknown	99.5803	unknown	DENV2/AI
EPI_ISL_17434908	2006	unknown	Asia	unknown	unknown	99.5803	unknown	DENV2/AI
EPI_ISL_17434931	2006	unknown	Asia	unknown	unknown	99.5337	unknown	DENV2/AI
EPI_ISL_17434943	2007	unknown	Asia	unknown	unknown	99.5803	unknown	DENV2/AI
EPI_ISL_17434944	2006	unknown	Asia	unknown	unknown	99.5803	unknown	DENV2/AI
EPI_ISL_17434955	2007	unknown	Asia	unknown	unknown	99.5803	unknown	DENV2/AI
EPI_ISL_17434959	2007	unknown	Asia	unknown	unknown	99.5803	unknown	DENV2/AI
EPI_ISL_17434965	2007	unknown	Asia	unknown	unknown	99.5897	unknown	DENV2/AI
EPI_ISL_17434966	2006	unknown	Asia	unknown	unknown	99.5803	unknown	DENV2/AI
EPI_ISL_17435005	2007	unknown	Asia	unknown	unknown	99.4591	unknown	DENV2/AI
EPI_ISL_17435013	2007	unknown	Asia	unknown	unknown	99.8881	unknown	DENV2/AI
EPI_ISL_17435016	2008	unknown	Asia	unknown	unknown	99.5803	unknown	DENV2/AI
EPI_ISL_17435017	2007	unknown	Asia	unknown	unknown	99.7296	unknown	DENV2/AI
EPI_ISL_17435030	2006	unknown	Asia	unknown	unknown	99.5803	unknown	DENV2/AI
EPI_ISL_17435035	2006	unknown	Asia	unknown	unknown	99.5803	unknown	DENV2/AI
EPI_ISL_17435170	2006	unknown	Asia	unknown	unknown	99.5803	unknown	DENV2/AI
EPI_ISL_17435171	2006	unknown	Asia	unknown	unknown	99.5803	unknown	DENV2/AI
EPI_ISL_17435183	2006	unknown	Asia	unknown	unknown	99.5803	unknown	DENV2/AI
EPI_ISL_17435186	2006	unknown	Asia	unknown	unknown	99.5803	unknown	DENV2/AI
EPI_ISL_17435199	2006	unknown	Asia	unknown	unknown	99.4871	unknown	DENV2/AI
EPI_ISL_17435202	2007	unknown	Asia	unknown	unknown	99.4218	unknown	DENV2/AI
EPI_ISL_17435215	2007	unknown	Asia	unknown	unknown	96.1298	unknown	DENV2/AI
EPI_ISL_17435218	2007	unknown	Asia	unknown	unknown	99.5803	unknown	DENV2/AI
EPI_ISL_17435220	2007	unknown	Asia	unknown	unknown	99.5803	unknown	DENV2/AI
EPI_ISL_17435224	2007	unknown	Asia	unknown	unknown	99.5803	unknown	DENV2/AI
EPI_ISL_17435226	2007	unknown	Asia	unknown	unknown	99.5803	unknown	DENV2/AI
EPI_ISL_17435228	2006	unknown	Asia	unknown	unknown	99.5803	unknown	DENV2/AI
EPI_ISL_17435229	2006	unknown	Asia	unknown	unknown	99.5803	unknown	DENV2/AI
EPI_ISL_17435270	2006	unknown	Asia	unknown	unknown	99.5803	unknown	DENV2/AI
EPI_ISL_17435280	2006	unknown	Asia	unknown	unknown	99.5803	unknown	DENV2/AI
EPI_ISL_17435290	2007	unknown	Asia	unknown	unknown	99.5803	unknown	DENV2/AI
EPI_ISL_17435299	2007	unknown	Asia	unknown	unknown	99.543	unknown	DENV2/AI
EPI_ISL_17435300	2007	unknown	Asia	unknown	unknown	99.5803	unknown	DENV2/AI
EPI_ISL_17435307	2007	unknown	Asia	unknown	unknown	99.5803	unknown	DENV2/AI
EPI_ISL_17435308	2006	unknown	Asia	unknown	unknown	99.5803	unknown	DENV2/AI
EPI_ISL_17435314	2008	unknown	Asia	unknown	unknown	99.5803	unknown	DENV2/AI
EPI_ISL_17435320	2006	unknown	Asia	unknown	unknown	99.5803	unknown	DENV2/AI
EPI_ISL_17435329	2007	unknown	Asia	unknown	unknown	99.5803	unknown	DENV2/AI
EPI_ISL_17435332	2006	unknown	Asia	unknown	unknown	99.5803	unknown	DENV2/AI
EPI_ISL_17435334	2007	unknown	Asia	unknown	unknown	99.4218	unknown	DENV2/AI
EPI_ISL_17435337	2008	unknown	Asia	unknown	unknown	99.5803	unknown	DENV2/AI
EPI_ISL_17435345	2007	unknown	Asia	unknown	unknown	99.4871	unknown	DENV2/AI
EPI_ISL_17435349	2006	unknown	Asia	unknown	unknown	99.5151	unknown	DENV2/AI
EPI_ISL_17435350	2006	unknown	Asia	unknown	unknown	99.5803	unknown	DENV2/AI
EPI_ISL_17435351	2008	unknown	Asia	unknown	unknown	99.5803	unknown	DENV2/AI
EPI_ISL_17435362	2006	unknown	Asia	unknown	unknown	99.5803	unknown	DENV2/AI
EPI_ISL_17435365	2006	unknown	Asia	unknown	unknown	99.571	unknown	DENV2/AI
EPI_ISL_17435366	2007	unknown	Asia	unknown	unknown	99.5803	unknown	DENV2/AI
EPI_ISL_17435370	2006	unknown	Asia	unknown	unknown	99.4125	unknown	DENV2/AI
EPI_ISL_17435371	2007	unknown	Asia	unknown	unknown	99.5803	unknown	DENV2/AI
EPI_ISL_17435387	2007	unknown	Asia	unknown	unknown	99.5803	unknown	DENV2/AI
EPI_ISL_17435389	2006	unknown	Asia	unknown	unknown	99.5803	unknown	DENV2/AI
EPI_ISL_17435392	2008	unknown	Asia	unknown	unknown	99.5803	unknown	DENV2/AI
EPI_ISL_17435397	2006	unknown	Asia	unknown	unknown	99.5803	unknown	DENV2/AI
EPI_ISL_17435410	2006	unknown	Asia	unknown	unknown	99.5803	unknown	DENV2/AI
EPI_ISL_17435411	2007	unknown	Asia	unknown	unknown	99.5803	unknown	DENV2/AI
EPI_ISL_17435424	2006	unknown	Asia	unknown	unknown	99.5803	unknown	DENV2/AI
EPI_ISL_17435425	2008	unknown	Asia	unknown	unknown	99.5803	unknown	DENV2/AI
EPI_ISL_17435436	2006	unknown	Asia	unknown	unknown	99.5803	unknown	DENV2/AI
EPI_ISL_17435438	2003	unknown	Asia	unknown	unknown	99.5897	unknown	DENV2/AI
EPI_ISL_17435439	2003	unknown	Asia	unknown	unknown	99.5803	unknown	DENV2/AI
EPI_ISL_17435442	2007	unknown	Asia	unknown	unknown	99.5803	unknown	DENV2/AI
EPI_ISL_17435449	2006	unknown	Asia	unknown	unknown	99.4964	unknown	DENV2/AI
EPI_ISL_17435453	2003	unknown	Asia	unknown	unknown	99.5803	unknown	DENV2/AI
EPI_ISL_17435474	2008	unknown	Asia	unknown	unknown	99.4964	unknown	DENV2/AI
EPI_ISL_17435478	2006	unknown	Asia	unknown	unknown	99.5803	unknown	DENV2/AI
EPI_ISL_17435480	2007	unknown	Asia	unknown	unknown	99.5803	unknown	DENV2/AI
EPI_ISL_17435486	2006	unknown	Asia	unknown	unknown	99.5803	unknown	DENV2/AI
EPI_ISL_17435487	2006	unknown	Asia	unknown	unknown	99.4591	unknown	DENV2/AI
EPI_ISL_17435504	2007	unknown	Asia	unknown	unknown	99.5803	unknown	DENV2/AI
EPI_ISL_17435507	2007	unknown	Asia	unknown	unknown	99.5803	unknown	DENV2/AI
EPI_ISL_17435511	2007	unknown	Asia	unknown	unknown	99.4871	unknown	DENV2/AI
EPI_ISL_17435512	2007	unknown	Asia	unknown	unknown	99.5803	unknown	DENV2/AI
EPI_ISL_17435519	2006	unknown	Asia	unknown	unknown	99.5803	unknown	DENV2/AI
EPI_ISL_17435524	2006	unknown	Asia	unknown	unknown	99.5803	unknown	DENV2/AI
EPI_ISL_17435527	2006	unknown	Asia	unknown	unknown	99.4125	unknown	DENV2/AI
EPI_ISL_17435541	2007	unknown	Asia	unknown	unknown	99.5803	unknown	DENV2/AI
EPI_ISL_17435545	2005	unknown	Asia	unknown	unknown	99.5803	unknown	DENV2/AI
EPI_ISL_17435546	2004	unknown	Asia	unknown	unknown	99.5803	unknown	DENV2/AI
EPI_ISL_17435560	2004	unknown	Asia	unknown	unknown	99.5803	unknown	DENV2/AI
EPI_ISL_17435569	2006	unknown	Asia	unknown	unknown	99.4218	unknown	DENV2/AI
EPI_ISL_17435572	2006	unknown	Asia	unknown	unknown	99.5803	unknown	DENV2/AI
EPI_ISL_17435581	2007	unknown	Asia	unknown	unknown	99.5803	unknown	DENV2/AI
EPI_ISL_17435603	2006	unknown	Asia	unknown	unknown	99.5803	unknown	DENV2/AI
EPI_ISL_17435627	2006	unknown	Asia	unknown	unknown	99.5803	unknown	DENV2/AI
EPI_ISL_17435631	2007	unknown	Asia	unknown	unknown	99.5524	unknown	DENV2/AI
EPI_ISL_17435641	2007	unknown	Asia	unknown	unknown	99.5803	unknown	DENV2/AI
EPI_ISL_17435651	2007	unknown	Asia	unknown	unknown	99.4405	unknown	DENV2/AI
EPI_ISL_17435658	2005	unknown	Asia	unknown	unknown	99.5803	unknown	DENV2/AI
EPI_ISL_17435665	2007	unknown	Asia	unknown	unknown	99.5337	unknown	DENV2/AI
EPI_ISL_17435671	2007	unknown	Asia	unknown	unknown	99.5803	unknown	DENV2/AI
EPI_ISL_17435681	2006	unknown	Asia	unknown	unknown	99.5803	unknown	DENV2/AI
EPI_ISL_17435682	2006	unknown	Asia	unknown	unknown	99.5803	unknown	DENV2/AI
EPI_ISL_17435698	2007	unknown	Asia	unknown	unknown	99.5803	unknown	DENV2/AI
EPI_ISL_17435709	2007	unknown	Asia	unknown	unknown	99.5803	unknown	DENV2/AI
EPI_ISL_17435712	2007	unknown	Asia	unknown	unknown	99.5803	unknown	DENV2/AI
EPI_ISL_17435716	2006	unknown	Asia	unknown	unknown	99.5803	unknown	DENV2/AI
EPI_ISL_17435725	2006	unknown	Asia	unknown	unknown	99.4871	unknown	DENV2/AI
EPI_ISL_17435726	2006	unknown	Asia	unknown	unknown	99.5803	unknown	DENV2/AI
EPI_ISL_17435735	2004	unknown	Asia	unknown	unknown	99.5803	unknown	DENV2/AI
EPI_ISL_17435739	2007	unknown	Asia	unknown	unknown	99.5803	unknown	DENV2/AI
EPI_ISL_17435752	2007	unknown	Asia	unknown	unknown	99.5803	unknown	DENV2/AI
EPI_ISL_17435755	2007	unknown	Asia	unknown	unknown	99.4405	unknown	DENV2/AI
EPI_ISL_17435762	2007	unknown	Asia	unknown	unknown	99.571	unknown	DENV2/AI
EPI_ISL_17435763	2006	unknown	Asia	unknown	unknown	99.571	unknown	DENV2/AI
EPI_ISL_17435765	2006	unknown	Asia	unknown	unknown	99.5803	unknown	DENV2/AI
EPI_ISL_17435770	2006	unknown	Asia	unknown	unknown	99.5803	unknown	DENV2/AI
EPI_ISL_17435774	2007	unknown	Asia	unknown	unknown	99.5803	unknown	DENV2/AI
EPI_ISL_17435779	2007	unknown	Asia	unknown	unknown	99.5803	unknown	DENV2/AI
EPI_ISL_17435788	2006	unknown	Asia	unknown	unknown	99.5803	unknown	DENV2/AI
EPI_ISL_17435811	2007	unknown	Asia	unknown	unknown	99.5803	unknown	DENV2/AI
EPI_ISL_17435814	2007	unknown	Asia	unknown	unknown	99.4684	unknown	DENV2/AI
EPI_ISL_17435827	2007	unknown	Asia	unknown	unknown	99.5803	unknown	DENV2/AI
EPI_ISL_17435832	2007	unknown	Asia	unknown	unknown	99.5803	unknown	DENV2/AI
EPI_ISL_17435837	2007	unknown	Asia	unknown	unknown	99.4871	unknown	DENV2/AI
EPI_ISL_17436229	2008	unknown	Asia	unknown	unknown	99.1327	unknown	DENV2/AI
EPI_ISL_17436230	2008	unknown	Asia	unknown	unknown	98.2095	unknown	DENV2/AI
EPI_ISL_17436235	2008	unknown	Asia	unknown	unknown	98.2095	unknown	DENV2/AI
EPI_ISL_17436243	2005	unknown	Asia	unknown	unknown	99.4684	unknown	DENV2/AI
EPI_ISL_17436244	2008	unknown	Asia	unknown	unknown	98.2188	unknown	DENV2/AI
EPI_ISL_17436254	2003	unknown	Asia	unknown	unknown	99.5803	unknown	DENV2/AI
EPI_ISL_17436255	2007	unknown	Asia	unknown	unknown	98.2095	unknown	DENV2/AI
EPI_ISL_17436258	2007	unknown	Asia	unknown	unknown	97.2489	unknown	DENV2/AI
EPI_ISL_17436287	2005	unknown	Asia	unknown	unknown	99.571	unknown	DENV2/AI
EPI_ISL_17436288	2005	unknown	Asia	unknown	unknown	99.571	unknown	DENV2/AI
EPI_ISL_17436290	2008	Sanger	Asia	unknown	unknown	97.967	unknown	DENV2/AI
EPI_ISL_17436291	2004	unknown	Asia	unknown	unknown	99.571	unknown	DENV2/AI
EPI_ISL_17436299	2008	unknown	Asia	unknown	unknown	97.6872	unknown	DENV2/AI
EPI_ISL_17436300	2008	unknown	Asia	unknown	unknown	97.7059	unknown	DENV2/AI
EPI_ISL_17436302	2008	unknown	Asia	unknown	unknown	97.7059	unknown	DENV2/AI
EPI_ISL_17436310	2008	Sanger	Asia	unknown	unknown	98.4613	unknown	DENV2/AI
EPI_ISL_17436312	2008	unknown	Asia	unknown	unknown	99.3938	unknown	DENV2/AI
EPI_ISL_17436327	2008	unknown	Asia	unknown	unknown	97.8644	unknown	DENV2/AI
EPI_ISL_17436333	2008	unknown	Asia	unknown	unknown	99.2819	unknown	DENV2/AI
EPI_ISL_17436349	2008	unknown	Asia	unknown	unknown	98.4519	unknown	DENV2/AI
EPI_ISL_17436354	2007	unknown	Asia	unknown	unknown	99.5897	unknown	DENV2/AI
EPI_ISL_17436356	2003	unknown	Asia	unknown	unknown	99.5244	unknown	DENV2/AI
EPI_ISL_17436360	2008	unknown	Asia	unknown	unknown	99.2539	unknown	DENV2/AI
EPI_ISL_17436363	2008	unknown	Asia	unknown	unknown	99.5897	unknown	DENV2/AI
[truncated: 8,166 more rows]
