# Supplementary material for: Genomic hotspots in the DENV-2 serotype (E, NS4B, and NS5 genes) are associated with dengue disease severity in the endemic region of India
Source: PLoS Negl Trop Dis. 2025 Apr 29;19(4):e0013034. doi: 10.1371/journal.pntd.0013034 (PMC12040166; doi:10.1371/journal.pntd.0013034)
Supplement: S8 Table — (XLSX) [file pntd.0013034.s008.xlsx]

## Sheet: Sheet1
S8 Table: DENV-2 Genome Coverage vis-a-vis SNVs count
Sample	Gender	Severity	Genomic coverage	SNVs	Month
IGIB1130B2B2968557D	Female	Mild	92.2037	485	2023-06-01
IGIB1130PH0373458D	Male	Mild	90.5623	484	2023-06-01
IGIB1130B2B3689066D	Female	Mild	94.218	501	2023-07-01
IGIB1130SS0376768D	Male	Mild	92.5674	495	2023-07-01
IGIB1130B2B3638377D	Female	Mild	69.4768	361	2023-07-01
IGIB1130SS0376452D	Male	Mild	94.2087	503	2023-07-01
IGIB1130B2B3754593D	Female	Mild	77.4783	424	2023-07-01
IGIB1130SP0668444D	Female	Mild	93.9569	497	2023-07-01
IGIB1130B2B3657780D	Male	Mild	94.218	506	2023-07-01
IGIB1130B2B3704991D	Male	Mild	90.5623	483	2023-07-01
IGIB1130B2B3764031D	Male	Mild	96.9505	514	2023-07-01
IGIB1130B2B3828294D	Female	Mild	96.9878	512	2023-07-01
IGIB1130GGN227757D	Male	Mild	94.1901	503	2023-07-01
IGIB1130MBB366181D	Male	Mild	92.5674	496	2023-07-01
IGIB1130HHR0201587D	Male	Mild	92.5581	496	2023-07-01
IGIB1130SS0378914D	Male	Mild	96.736	510	2023-07-01
IGIB1130DF1057611D	Male	Mild	92.5767	497	2023-07-01
IGIB1130DF1060344D	Male	Mild	96.9878	512	2023-07-01
IGIB1130DF1057021D	Male	Mild	94.218	505	2023-07-01
IGIB1130B2B3677185D	Male	Mild	94.218	505	2023-07-01
IGIB1130B2B3651070D	Male	Mild	94.2087	502	2023-07-01
IGIB1130B2B3668283D	Male	Mild	96.0645	524	2023-07-01
IGIB1130B2B3862990D	Male	Mild	94.1994	505	2023-07-01
IGIB1130B2B3702507D	Male	Mild	95.8873	505	2023-07-01
IGIB1130B2B3862991D	Male	Mild	96.3536	504	2023-07-01
IGIB1130B2B3803106D	Child	Mild	94.1714	710	2023-08-01
IGIB1130B2B3841297D	Child	Mild	94.1901	709	2023-08-01
IGIB1130B2C178652D	Child	Mild	94.1994	710	2023-08-01
IGIB1130SP0680069D	Female	Mild	94.1901	708	2023-08-01
IGIB1130PH0372469D	Female	Mild	96.0366	730	2023-08-01
IGIB1130B2C178378D	Male	Mild	96.0179	732	2023-08-01
IGIB1130B2B3613077D	Male	Mild	96.0366	731	2023-08-01
IGIB1130B2B3337311D	Male	Mild	94.1807	715	2023-08-01
IGIB1130B2B3917307D	Male	Mild	94.1994	711	2023-08-01
IGIB1130DD0500829D	Male	Mild	94.1807	709	2023-08-01
IGIB1130B2B3879546D	Male	Mild	94.1807	718	2023-08-01
IGIB1130B2B3655089D	Male	Mild	96.0272	732	2023-08-01
IGIB1130B2B3902937D	Female	Mild	94.1528	709	2023-08-01
IGIB1130B2B3891519D	Male	Mild	94.2087	718	2023-08-01
IGIB1130B2B3872430D	Male	Mild	94.1714	707	2023-08-01
IGIB1130b2b3930486D	Male	Mild	94.1434	708	2023-08-01
IGIB1130b2b4017351D	Child	Mild	94.1155	703	2023-08-01
IGIB1130b2b4090953D	Male	Mild	70.5586	532	2023-08-01
IGIB1130b2b3969845D	Child	Mild	50.6481	277	2023-08-01
IGIB1130b2b3872088D	Male	Mild	79.5393	542	2023-08-01
IGIB1130b2b3953104D	Male	Mild	94.1807	723	2023-08-01
IGIB1130B2B3947903D	Male	Mild	90.4877	674	2023-08-01
IGIB1130B2B3973677D	Child	Mild	94.1901	710	2023-08-01
IGIB1130B2B4032992D	Female	Mild	52.7558	414	2023-08-01
IGIB1130B2B3904957D	Child	Mild	55.4882	425	2023-08-01
IGIB1130SB1625613D	Male	Mild	59.4983	472	2023-08-01
IGIB1130SB1688473D	Male	Mild	56.2343	443	2023-08-01
IGIB1130B2B3879067D	Child	Mild	94.1434	705	2023-08-01
IGIB1130VSH1942897D	Male	Mild	92.5207	707	2023-08-01
IGIB1130B2B3777748D	Female	Mild	94.1341	701	2023-08-01
IGIB1130B2B3932713D	Male	Mild	94.1621	705	2023-08-01
IGIB1130B2B3996398D	Female	Mild	94.1714	710	2023-08-01
IGIB1130B2B3952354D	Male	Mild	94.1341	707	2023-08-01
IGIB1130B2B4049391D	Male	Mild	94.1621	709	2023-08-01
IGIB1130B2B3802191D	Child	Mild	94.1621	706	2023-08-01
IGIB1130B2B2941967D	Female	Mild	94.1807	711	2023-08-01
IGIB1130b2b3912547D	Female	Mild	94.218	501	2023-08-01
IGIB1130ggn245870D	Male	Mild	94.2087	502	2023-08-01
IGIB1130b2b4009492D	Male	Mild	94.2087	506	2023-08-01
IGIB1130b2b4015369D	Male	Mild	87.1584	467	2023-08-01
IGIB1130B2B4027662D	Female	Mild	94.218	508	2023-08-01
IGIB1130B2B3872437D	Female	Mild	94.1994	504	2023-08-01
IGIB1130B2B3962040D	Male	Mild	98.8343	530	2023-08-01
IGIB1130B2C184872D	Male	Mild	94.218	506	2023-08-01
IGIB1130B2B4012264D	Male	Mild	79.7911	420	2023-08-01
IGIB1130VSH1940735D	Child	Mild	92.5674	497	2023-08-01
IGIB1130ggn222870D	Female	Mild	91.411	484	2023-08-01
IGIB1130ss0377351D	Female	Mild	94.218	505	2023-08-01
IGIB1130dn1071465D	Male	Mild	94.218	511	2023-08-01
IGIB1130b2b3660542D	Male	Mild	94.2087	504	2023-08-01
IGIB1130vsh1927094D	Male	Mild	94.218	506	2023-08-01
IGIB1130b2b3863413D	Female	Mild	96.0645	526	2023-08-01
IGIB1130b2b3800909D	Male	Mild	93.9289	503	2023-08-01
IGIB1130b2b3573537D	Male	Mild	94.218	508	2023-08-01
IGIB1130hhr0204640D	Male	Mild	92.5767	505	2023-08-01
IGIB1130b2b3636866D	Male	Mild	98.3773	508	2023-08-01
IGIB1130B2B3715098D	Male	Mild	92.5767	496	2023-08-01
IGIB1130B2B3839710D	Female	Mild	94.218	506	2023-08-01
IGIB1130B2B3740938D	Male	Mild	94.2087	505	2023-08-01
IGIB1130B2B3797845D	Male	Mild	82.5888	449	2023-08-01
IGIB1130B2B3844392D	Male	Mild	98.8343	531	2023-08-01
IGIB1130B2B4021738D	Male	Mild	96.9785	513	2023-08-01
IGIB1130B2B3954158D	Male	Mild	98.8156	528	2023-08-01
IGIB1130b2b4041423D	Female	Mild	94.1994	505	2023-08-01
IGIB1130B2B3832542D	Male	Mild	94.2087	505	2023-08-01
IGIB1130B2B3799391D	Female	Mild	94.218	504	2023-08-01
IGIB1130B2B3923935D	Female	Mild	98.8343	529	2023-08-01
IGIB1130B2B3398013D	Female	Mild	96.0645	525	2023-08-01
IGIB1130SP0678522D	Male	Mild	96.9878	512	2023-08-01
IGIB1130SP0679642D	Female	Mild	94.218	507	2023-08-01
IGIB1130B2B3678310D	Female	Mild	96.1298	508	2023-08-01
IGIB1130B2B3881965D	Female	Mild	94.218	505	2023-08-01
IGIB1130B2B3863157D	Male	Mild	92.5767	495	2023-08-01
IGIB1130GGN222737D	Female	Mild	64.1145	339	2023-08-01
IGIB1130B2B3869496D	Male	Mild	94.218	517	2023-08-01
IGIB1130B2B3971550D	Male	Mild	81.6283	445	2023-08-01
IGIB1130SS0381907D	Male	Mild	92.5767	505	2023-08-01
IGIB1130GGN242778D	Child	Mild	94.2087	506	2023-08-01
IGIB1130MBC111919D	Female	Mild	94.2087	503	2023-08-01
IGIB1130B2B3707974D	Male	Mild	86.3564	465	2023-08-01
IGIB1130HHR0199374D	Female	Mild	94.218	504	2023-08-01
IGIB1130B2B4090838D	Male	Mild	94.218	501	2023-08-01
IGIB1130DN1156565D	Male	Mild	90.553	483	2023-08-01
IGIB1130B2B3976082D	Male	Mild	94.218	509	2023-08-01
IGIB1130B2B4049567D	Female	Mild	94.218	506	2023-08-01
IGIB1130B2B4041893D	Child	Mild	94.2087	503	2023-08-01
IGIB1130B2B3949500D	Child	Mild	90.5623	483	2023-08-01
IGIB1130B2B3864554D	Female	Mild	90.5623	483	2023-08-01
IGIB1130VSH1942982D	Male	Mild	90.5437	482	2023-08-01
IGIB1130B2B3848287D	Female	Mild	89.1448	478	2023-08-01
IGIB1130VSH1932838D	Male	Mild	87.1584	463	2023-08-01
IGIB1130B2B3964076D	Male	Mild	90.5344	482	2023-08-01
IGIB1130B2B3707986D	Male	Mild	94.2087	505	2023-08-01
IGIB1130B2B4037290D	Child	Mild	94.1994	506	2023-08-01
IGIB1130B2B4079963D	Female	Mild	90.2546	477	2023-08-01
IGIB1130B2B4079969D	Female	Mild	94.218	509	2023-08-01
IGIB1130B2B3618259D	Male	Mild	90.5623	482	2023-08-01
IGIB1130B2B3777756D	Female	Mild	94.218	505	2023-08-01
IGIB1130B2B4025413D	Child	Mild	87.9698	457	2023-08-01
IGIB1130B2B3966800D	Female	Mild	90.3852	480	2023-08-01
IGIB1130B2B3969797D	Child	Mild	89.3034	463	2023-08-01
IGIB1130B2B4017730D	Male	Mild	94.2087	505	2023-08-01
IGIB1130B2B3870677D	Male	Mild	87.1398	467	2023-08-01
IGIB1130SB1688285D	Male	Mild	90.6463	495	2023-08-01
IGIB1130B2B3911853D	Female	Mild	94.2087	502	2023-08-01
IGIB1130PH0372537D	Female	Mild	94.218	505	2023-08-01
IGIB1130B2B3578677D	Male	Mild	98.825	528	2023-08-01
IGIB1130SP0682291D	Male	Mild	90.982	485	2023-08-01
IGIB1130DN1160715D	Male	Mild	96.0459	525	2023-08-01
IGIB1130B2B3872413D	Child	Mild	57.5678	282	2023-08-01
IGIB1130PH0372601D	Female	Mild	94.2087	503	2023-08-01
IGIB1130B2B3764366D	Child	Mild	62.3986	316	2023-08-01
IGIB1130SS0380176D	Female	Mild	94.1994	508	2023-08-01
IGIB1130PH0372066D	Female	Mild	96.0552	527	2023-08-01
IGIB1130B2C184854D	Male	Mild	68.3298	353	2023-08-01
IGIB1130B2B3655102D	Male	Mild	95.7848	505	2023-08-01
IGIB1130GGN242020D	Female	Mild	94.2087	505	2023-08-01
IGIB1130B2B3677347D	Male	Mild	92.5674	496	2023-08-01
IGIB1130GGN233051D	Male	Mild	93.9569	504	2023-08-01
IGIB1130B2B3965578D	Child	Mild	96.9785	508	2023-08-01
IGIB1130B2B3662625D	Female	Mild	94.218	505	2023-08-01
IGIB1130B2B3898078D	Male	Mild	94.2087	506	2023-08-01
IGIB1130B2B3930460D	Male	Mild	96.0552	523	2023-08-01
IGIB1130B2B3803759D	Female	Mild	92.5767	499	2023-08-01
IGIB1130B2B4037284D	Child	Mild	92.5767	498	2023-08-01
IGIB1130B2B4015249D	Male	Mild	72.0507	376	2023-08-01
IGIB1130B2B3762352D	Male	Mild	92.3063	492	2023-08-01
IGIB1130B2B3701454D	Male	Mild	92.5581	497	2023-08-01
IGIB1130B2B3880222D	Female	Mild	59.3118	304	2023-08-01
IGIB1130B2B3964332D	Female	Mild	92.3529	496	2023-08-01
IGIB1130B2B3724463D	Female	Mild	96.0645	522	2023-08-01
IGIB1130B2B3829921D	Male	Mild	90.5437	485	2023-08-01
IGIB1130SB1749421D	Female	Mild	94.1994	518	2023-08-01
IGIB1130DD0500665D	Female	Mild	94.2087	505	2023-08-01
IGIB1130B2B3863154D	Male	Mild	94.1901	505	2023-08-01
IGIB1130DN1075046D	Male	Mild	94.2087	506	2023-08-01
IGIB1130B2B3636330D	Child	Mild	85.8901	459	2023-08-01
IGIB1130B2B3777291D	Male	Mild	94.2274	513	2023-08-01
IGIB1130B2B3647621D	Male	Mild	94.1901	502	2023-08-01
IGIB1130B2B3426620D	Child	Mild	94.2087	503	2023-08-01
IGIB1130B2B3949280D	Male	Mild	92.5674	496	2023-08-01
IGIB1130B2B4012162D	Child	Mild	92.5767	495	2023-08-01
IGIB1130B2B2465254D	Male	Mild	94.218	505	2023-08-01
IGIB1130B2B3839087D	Male	Mild	94.218	506	2023-08-01
IGIB1130B2B4079892D	Female	Mild	96.0645	522	2023-08-01
IGIB1130B2B4023706D	Male	Mild	98.2281	535	2023-08-01
IGIB1130VSH1938673D	Female	Mild	90.5623	481	2023-08-01
IGIB1130B2B4016466D	Male	Mild	94.2087	503	2023-08-01
IGIB1130B2B3410676D	Male	Mild	93.9476	504	2023-08-01
IGIB1130B2C178236D	Female	Mild	90.553	482	2023-08-01
IGIB1130B2B4006400D	Male	Mild	94.1994	503	2023-08-01
IGIB1130B2B3661436D	Female	Mild	94.2087	501	2023-08-01
IGIB1130B2B3620192D	Male	Mild	94.218	505	2023-08-01
IGIB1130B2B3972158D	Female	Mild	62.9488	363	2023-08-01
IGIB1130B2B3917015D	Male	Mild	95.8967	696	2023-09-01
IGIB1130B2B3984823D	Child	Mild	96.0272	730	2023-09-01
IGIB1130B2B3972229D	Child	Mild	94.1807	724	2023-09-01
IGIB1130B2B3694512D	Female	Mild	96.0272	728	2023-09-01
IGIB1130B2B3872041D	Child	Mild	88.5014	576	2023-09-01
IGIB1130SS0379661D	Male	Mild	96.0272	727	2023-09-01
IGIB1130B2C185142D	Female	Mild	96.0179	726	2023-09-01
IGIB1130SP0687196D	Male	Mild	96.0366	709	2023-09-01
IGIB1130SP0681265D	Female	Mild	93.9849	677	2023-09-01
IGIB1130B2B3959691D	Male	Mild	59.1998	436	2023-09-01
IGIB1130B2B3689311D	Male	Mild	62.3333	435	2023-09-01
IGIB1130B2B3877257D	Child	Mild	62.2494	430	2023-09-01
IGIB1130GGN245504D	Child	Mild	62.5571	472	2023-09-01
IGIB1130VSH1923954D	Female	Mild	58.9387	422	2023-09-01
IGIB1130VSH1923960D	Female	Mild	62.2027	435	2023-09-01
IGIB1130B2B3884465D	Child	Mild	59.0786	410	2023-09-01
IGIB1130B2B3906986D	Female	Mild	62.3333	439	2023-09-01
IGIB1130B2B3877906D	Child	Mild	94.1714	708	2023-09-01
IGIB1130B2B4117463D	Female	Mild	94.1714	707	2023-09-01
IGIB1130SB1797638D	Male	Mild	94.1807	707	2023-09-01
IGIB1130B2B4112919D	Female	Mild	94.1714	709	2023-09-01
IGIB1130B2B4114217D	Child	Mild	94.1714	708	2023-09-01
IGIB1130VSH1923922D	Male	Mild	94.1621	708	2023-09-01
IGIB1130B2B4114191D	Male	Mild	94.1714	709	2023-09-01
IGIB1130B2C170500D	Female	Mild	94.1621	709	2023-09-01
IGIB1130DN1137960D	Male	Mild	94.1714	708	2023-09-01
IGIB1130B2B4023517D	Female	Mild	94.1621	709	2023-09-01
IGIB1130B2B3838915D	Child	Mild	94.1807	712	2023-09-01
IGIB1130B2B4139311D	Female	Mild	96.9411	731	2023-09-01
IGIB1130B2B4035612D	Female	Mild	94.1714	701	2023-09-01
IGIB1130SS0383571D	Child	Mild	96.0179	731	2023-09-01
IGIB1130B2B3981108D	Male	Mild	96.9411	717	2023-09-01
IGIB1130B2B4153331D	Female	Mild	94.1714	707	2023-09-01
IGIB1130B2B3968046D	Male	Mild	94.1621	709	2023-09-01
IGIB1130DF1100296D	Female	Mild	96.9132	714	2023-09-01
IGIB1130MS0875438D	Male	Mild	94.1901	712	2023-09-01
IGIB1130B2B4063227D	Male	Mild	94.1807	711	2023-09-01
IGIB1130SS0379422D	Male	Mild	61.1396	486	2023-09-01
IGIB1130B2B4112119D	Child	Mild	92.5114	696	2023-09-01
IGIB1130B2B3919326D	Female	Mild	59.461	443	2023-09-01
IGIB1130B2B3837929D	Female	Mild	59.4983	443	2023-09-01
IGIB1130B2B4164822D	Child	Mild	56.2436	437	2023-09-01
IGIB1130B2B4164609D	Female	Mild	94.2087	504	2023-09-01
IGIB1130B2B3962231D	Male	Mild	94.218	506	2023-09-01
IGIB1130VSH1957589D	Child	Mild	68.8707	377	2023-09-01
IGIB1130B2B4083926D	Child	Mild	70.6239	379	2023-09-01
IGIB1130PH0366458D	Female	Mild	92.3902	493	2023-09-01
IGIB1130B2B4088908D	Male	Mild	95.8967	506	2023-09-01
IGIB1130DN1137909D	Female	Mild	96.0459	525	2023-09-01
IGIB1130B2B2941942D	Male	Mild	94.218	506	2023-09-01
IGIB1130B2B3959851D	Child	Mild	56.8311	308	2023-09-01
IGIB1130sp0699304D	Male	Mild	96.0645	527	2023-09-01
IGIB1130dd0499870D	Male	Mild	96.9878	509	2023-09-01
IGIB1130b2b4152542D	Child	Mild	98.8156	528	2023-09-01
IGIB1130b2b4039662D	Female	Mild	71.5751	365	2023-09-01
IGIB1130b2b4173369D	Male	Mild	91.3364	492	2023-09-01
IGIB1130vsh1954924D	Female	Mild	88.5293	471	2023-09-01
IGIB1130b2b4162365D	Male	Mild	51.1238	270	2023-09-01
IGIB1130b2b4237434D	Child	Mild	96.0366	523	2023-09-01
IGIB1130b2b4173374D	Male	Mild	77.1426	418	2023-09-01
IGIB1130b2b4017559D	Male	Mild	91.3271	493	2023-09-01
IGIB1130b2b4027714D	Female	Mild	94.218	504	2023-09-01
IGIB1130B2B3626234D	Male	Mild	96.0645	523	2023-09-01
IGIB1130GGN0174219D	Child	Mild	83.0365	442	2023-09-01
IGIB1130B2B4019146D	Female	Mild	87.6807	472	2023-09-01
IGIB1130B2B3954631D	Female	Mild	94.1994	505	2023-09-01
IGIB1130B2B3930223D	Female	Mild	93.9289	498	2023-09-01
IGIB1130B2B3998955D	Female	Mild	74.9697	411	2023-09-01
IGIB1130B2B4208052D	Female	Mild	89.6764	468	2023-09-01
IGIB1130B2B4019120D	Male	Mild	83.4654	446	2023-09-01
IGIB1130B2B3944081D	Female	Mild	96.0459	524	2023-09-01
IGIB1130B2B4170242D	Female	Mild	96.0552	525	2023-09-01
IGIB1130DN1165531D	Male	Mild	96.0645	527	2023-09-01
IGIB1130B2B3399068D	Child	Mild	86.888	468	2023-09-01
IGIB1130B2B4236107D	Child	Mild	94.2087	510	2023-09-01
IGIB1130B2B4136630D	Child	Mild	92.3809	502	2023-09-01
IGIB1130B2B4173350D	Male	Mild	96.0552	524	2023-09-01
IGIB1130B2B4245398D	Female	Mild	74.7925	404	2023-09-01
IGIB1130B2B3927788D	Male	Mild	91.3177	491	2023-09-01
IGIB1130B2B4035602D	Male	Mild	51.4408	277	2023-09-01
IGIB1130vsh1960505D	Child	Mild	93.9849	494	2023-09-01
IGIB1130b2b4152572D	Male	Mild	96.0366	524	2023-09-01
IGIB1130b2b3626168D	Female	Mild	94.1994	506	2023-09-01
IGIB1130b2b4205708D	Female	Mild	92.5767	499	2023-09-01
IGIB1130b2b4211871D	Child	Mild	81.8801	427	2023-09-01
IGIB1130b2b4217425D	Child	Mild	86.5523	465	2023-09-01
IGIB1130vsh1969485D	Male	Mild	73.9625	398	2023-09-01
IGIB1130ggn253140D	Female	Mild	94.218	506	2023-09-01
IGIB1130B2B4007132D	Child	Mild	89.695	486	2023-09-01
IGIB1130SB1797551D	Female	Mild	87.662	470	2023-09-01
IGIB1130B2B3932291D	Male	Mild	94.1901	505	2023-09-01
IGIB1130B2B3777105D	Male	Mild	89.6764	485	2023-09-01
IGIB1130B2B4102668D	Female	Mild	96.0645	528	2023-09-01
IGIB1130B2B4019719D	Male	Mild	91.2431	474	2023-09-01
IGIB1130B2B3823983D	Female	Mild	92.5581	497	2023-09-01
IGIB1130B2B3964442D	Male	Mild	93.472	504	2023-09-01
IGIB1130B2B4007086D	Child	Mild	89.695	484	2023-09-01
IGIB1130B2B3799873D	Child	Mild	94.2087	502	2023-09-01
IGIB1130B2B4238773D	Male	Mild	89.6577	487	2023-09-01
IGIB1130B2B4153328D	Male	Mild	94.218	506	2023-09-01
IGIB1130B2B4170109D	Child	Mild	90.525	480	2023-09-01
IGIB1130DN1166667D	Male	Mild	73.4496	390	2023-09-01
IGIB1130B2B3973164D	Female	Mild	90.5623	481	2023-09-01
IGIB1130SS0384655D	Female	Mild	90.65	488	2023-09-01
IGIB1130DN1168338D	Male	Mild	90.63	493	2023-09-01
IGIB1130B2B3930243D	Male	Mild	94.1807	706	2023-10-01
IGIB1130B2B4153103D	Male	Mild	94.1434	707	2023-10-01
IGIB1130B2B3930245D	Male	Mild	79.2689	539	2023-10-01
IGIB1130B2B3719532D	Female	Mild	94.1155	705	2023-10-01
IGIB1130B2B4234421D	Female	Mild	52.0004	338	2023-10-01
IGIB1130VSH1976927D	Child	Mild	56.9803	367	2023-10-01
IGIB1130DD0499256D	Female	Mild	79.7631	487	2023-10-01
IGIB1130B2B4258994D	Child	Mild	92.2223	685	2023-10-01
IGIB1130B2B4245302D	Female	Mild	75.7531	520	2023-10-01
IGIB1130B2B4314332D	Male	Mild	77.7394	539	2023-10-01
IGIB1130B2B4316471D	Female	Mild	79.0823	536	2023-10-01
IGIB1130VSH1976868D	Female	Mild	92.2503	695	2023-10-01
IGIB1130B2B3791286D	Male	Mild	53.4086	376	2023-10-01
IGIB1130SB1811669D	Female	Mild	64.0959	421	2023-10-01
IGIB1130B2B4370802D	Male	Mild	84.8736	500	2023-10-01
IGIB1130SP0690544D	Male	Mild	91.5136	651	2023-10-01
IGIB1130B2C175511D	Male	Mild	94.1061	697	2023-10-01
IGIB1130B2B3838255D	Female	Mild	96.9878	510	2023-10-01
IGIB1130DD0499366D	Female	Mild	96.9878	512	2023-10-01
IGIB1130B2B4022482D	Male	Mild	94.1994	504	2023-10-01
IGIB1130B2B4033027D	Child	Mild	81.936	429	2023-10-01
IGIB1130DD0503750D	Female	Mild	80.2481	422	2023-10-01
IGIB1130VSH1990706D	Male	Mild	94.2087	505	2023-10-01
IGIB1130VSH1990734D	Female	Mild	94.2087	509	2023-10-01
IGIB1130B2B4027975D	Female	Mild	92.0078	485	2023-10-01
IGIB1130VSH1938982D	Male	Mild	92.1197	488	2023-10-01
IGIB1130B2B4330582D	Male	Mild	81.507	417	2023-10-01
IGIB1130B2B4211889D	Male	Mild	98.8343	538	2023-10-01
IGIB1130B2B3694472D	Male	Mild	94.218	506	2023-10-01
IGIB1130B2B3879468D	Female	Mild	98.797	525	2023-10-01
IGIB1130B2B3921926D	Male	Mild	94.218	509	2023-10-01
IGIB1130vsh1962634D	Female	Mild	90.1334	480	2023-10-01
IGIB1130b2b4126710D	Female	Mild	98.7783	528	2023-10-01
IGIB1130b2b4259403D	Female	Mild	94.218	509	2023-10-01
IGIB1130b2b4367432D	Female	Mild	94.218	511	2023-10-01
IGIB1130b2b4367363D	Male	Mild	96.3816	512	2023-10-01
IGIB1130SS0386736D	Child	Mild	82.6261	447	2023-10-01
IGIB1130VSH1978409D	Male	Mild	62.9488	367	2023-10-01
IGIB1130B2B3726077D	Male	Mild	94.2087	503	2023-10-01
IGIB1130VSH1978239D	Male	Mild	96.0645	524	2023-10-01
IGIB1130SB1809514D	Male	Mild	96.9878	514	2023-10-01
IGIB1130B2B4204041D	Female	Mild	96.7267	514	2023-10-01
IGIB1130B2B4063096D	Male	Mild	96.0645	519	2023-10-01
IGIB1130B2B4082743D	Female	Mild	94.2087	506	2023-10-01
IGIB1130DD0503770D	Female	Mild	94.2087	506	2023-10-01
IGIB1130PH0370466D	Female	Mild	96.9878	505	2023-10-01
IGIB1130B2B4269628D	Female	Mild	73.319	392	2023-10-01
IGIB1130B2B4112012D	Child	Mild	90.5623	479	2023-10-01
IGIB1130b2b4153174D	Male	Mild	87.5688	472	2023-10-01
IGIB1130b2b4153173D	Male	Mild	94.2274	504	2023-10-01
IGIB1130b2b3268942D	Female	Mild	94.2087	510	2023-10-01
IGIB1130b2b4027018D	Male	Mild	98.825	530	2023-10-01
IGIB1130b2b4218829D	Male	Mild	92.5767	506	2023-10-01
IGIB1130b2b4265280D	Male	Mild	98.825	531	2023-10-01
IGIB1130b2b4137522D	Male	Mild	98.8343	529	2023-10-01
IGIB1130sb1724437D	Male	Mild	94.218	511	2023-10-01
IGIB1130B2B4327252D	Child	Mild	88.2309	468	2023-10-01
IGIB1130B2B3783029D	Female	Mild	94.218	506	2023-10-01
IGIB1130VSH1990274D	Female	Mild	88.977	457	2023-10-01
IGIB1130B2B4241669D	Male	Mild	98.825	534	2023-10-01
IGIB1130b2b4252454D	Female	Mild	98.8343	538	2023-10-01
IGIB1130b2b4066444D	Male	Mild	94.218	507	2023-10-01
IGIB1130b2b4374420D	Male	Mild	96.0459	509	2023-10-01
IGIB1130mb6511220D	Child	Mild	92.7632	518	2023-10-01
IGIB1130b2b4339576D	Male	Mild	92.5394	495	2023-10-01
IGIB1130b2b3904340D	Female	Mild	96.0645	523	2023-10-01
IGIB1130b2b4170578D	Male	Mild	96.0552	526	2023-10-01
IGIB1130B2B3924211D	Male	Mild	94.2087	507	2023-10-01
IGIB1130MM0438516D	Female	Mild	94.1994	507	2023-10-01
IGIB1130B2B4429926D	Female	Mild	94.218	505	2023-10-01
IGIB1130B2B4211910D	Male	Mild	98.5825	533	2023-10-01
IGIB1130B2B4367979D	Child	Mild	92.5674	499	2023-10-01
IGIB1130B2B4241757D	Male	Mild	94.2087	505	2023-10-01
IGIB1130B2B4078902D	Male	Mild	90.553	485	2023-10-01
IGIB1130SB1817621D	Male	Mild	94.2087	502	2023-10-01
IGIB1130VSH1967653D	Male	Mild	89.9468	497	2023-10-01
IGIB1130B2B4280626D	Male	Mild	79.6139	422	2023-10-01
IGIB1130B2B4263666D	Male	Mild	87.1211	468	2023-10-01
IGIB1130B2B4370654D	Male	Mild	77.2358	416	2023-10-01
IGIB1130B2B4249469D	Female	Mild	87.1491	465	2023-10-01
IGIB1130B2B4103753D	Female	Mild	94.218	506	2023-10-01
IGIB1130B2B4161129D	Male	Mild	98.825	531	2023-10-01
IGIB1130B2B4370382D	Female	Mild	96.0552	537	2023-10-01
IGIB1130dn1172189D	Male	Mild	64.9072	351	2023-10-01
IGIB1130dn1176028D	Female	Mild	96.0645	528	2023-10-01
IGIB1130b2b4248152D	Female	Mild	94.1901	504	2023-10-01
IGIB1130b2b4131320D	Male	Mild	94.218	510	2023-10-01
IGIB1130b2b4000464D	Female	Mild	53.1474	273	2023-10-01
IGIB1130b2b4252914D	Male	Mild	76.0795	421	2023-10-01
IGIB1130dn1141778D	Child	Mild	83.3629	448	2023-10-01
IGIB1130B2B4327690D	Female	Mild	90.553	481	2023-10-01
IGIB1130SB1854788D	Male	Mild	90.553	483	2023-10-01
IGIB1130B2B4039965D	Child	Mild	78.5135	428	2023-10-01
IGIB1130B2B3984753D	Female	Mild	90.553	485	2023-10-01
IGIB1130B2B3861862D	Male	Mild	94.218	505	2023-10-01
IGIB1130SS0387547D	Male	Mild	78.5415	406	2023-10-01
IGIB1130B2C170157D	Male	Mild	95.8034	508	2023-10-01
IGIB1130B2B4234370D	Male	Mild	96.708	513	2023-10-01
IGIB1130B2B4063127D	Male	Mild	70.4374	375	2023-10-01
IGIB1130B2B4032469D	Female	Mild	94.2087	506	2023-10-01
IGIB1130B2B4043184D	Child	Mild	94.218	507	2023-10-01
IGIB1130b2b4353902D	Female	Mild	94.218	506	2023-10-01
IGIB1130b2b4395523D	Female	Mild	92.5674	499	2023-10-01
IGIB1130B2B4259362D	Child	Mild	89.6764	484	2023-10-01
IGIB1130VSH1920301D	Male	Mild	94.218	506	2023-10-01
IGIB1130B2B4388629D	Male	Mild	89.5831	471	2023-10-01
IGIB1130B2B4300703D	Male	Mild	95.6635	502	2023-10-01
IGIB1130b2b4376670D	Male	Mild	94.1994	503	2023-10-01
IGIB1130VSH1976151D	Female	Mild	96.9878	511	2023-10-01
IGIB1130sp0696441D	Child	Mild	96.9691	518	2023-10-01
IGIB1130b2b4211084D	Female	Mild	94.1994	505	2023-10-01
IGIB1130b2b3626066D	Female	Mild	96.9785	512	2023-10-01
IGIB1130b2b3838020D	Male	Mild	81.2366	440	2023-10-01
IGIB1130b2b4204440D	Child	Mild	73.3284	393	2023-10-01
IGIB1130B2B4388436D	Male	Mild	90.553	480	2023-10-01
IGIB1130B2B4359946D	Male	Mild	96.0552	525	2023-10-01
IGIB1130B2B4241485D	Male	Mild	94.218	505	2023-10-01
IGIB1130B2B4112450D	Male	Mild	92.5674	495	2023-10-01
IGIB1130B2B4027980D	Child	Mild	94.2367	521	2023-10-01
IGIB1130DN1177792D	Female	Mild	96.9878	515	2023-10-01
IGIB1130B2B4394466D	Child	Mild	90.5437	484	2023-10-01
IGIB1130B2B4205551D	Male	Mild	94.218	508	2023-10-01
IGIB1130b2b4314831D	Female	Mild	96.9878	511	2023-10-01
IGIB1130b2b3647165D	Female	Mild	96.9691	510	2023-10-01
IGIB1130b2b4258978D	Child	Mild	92.5767	494	2023-10-01
IGIB1130b2b4209682D	Male	Mild	92.5767	497	2023-10-01
IGIB1130b2b4033015D	Child	Mild	90.5623	484	2023-10-01
IGIB1130b2b4204005D	Female	Mild	95.8873	514	2023-10-01
IGIB1130ggn244407D	Female	Mild	94.218	505	2023-10-01
IGIB1130b2b3930270D	Male	Mild	94.2087	504	2023-10-01
IGIB1130b2b4150292D	Male	Mild	98.769	533	2023-10-01
IGIB1130VSH1997986D	Male	Mild	93.9849	499	2023-10-01
IGIB1130B2B3360946D	Female	Mild	94.2087	507	2023-10-01
IGIB1130B2B4390201D	Child	Mild	94.218	506	2023-10-01
IGIB1130B2B4411060D	Female	Mild	92.5767	496	2023-10-01
IGIB1130B2B4437998D	Child	Mild	96.0552	523	2023-10-01
IGIB1130DN1178868D	Male	Mild	97.4261	525	2023-10-01
IGIB1130DN1178867D	Female	Mild	92.5767	499	2023-10-01
IGIB1130VSH1989251D	Male	Mild	96.0552	527	2023-11-01
IGIB1130DD0502607D	Male	Mild	92.5767	500	2023-11-01
IGIB1130SB1854095D	Male	Mild	53.0076	274	2023-11-01
IGIB1130DN1169618D	Child	Mild	77.413	430	2023-11-01
IGIB1130B2B4401225D	Male	Mild	90.553	484	2023-11-01
IGIB1130B2B4353217D	Female	Mild	95.8967	516	2023-11-01
IGIB1130B2B4307738D	Male	Mild	94.218	504	2023-11-01
IGIB1130B2B4359889D	Female	Mild	88.5666	472	2023-11-01
IGIB1130B2B4508345D	Male	Mild	96.0552	530	2023-11-01
IGIB1130B2B4534089D	Female	Mild	96.0552	525	2023-11-01
IGIB1130SS0388241D	Male	Mild	94.218	503	2023-11-01
IGIB1130B2B4395233D	Male	Mild	98.8343	531	2023-11-01
IGIB1130b2b4657893D	Female	Mild	98.8156	533	2023-11-01
IGIB1130vsh1996216D	Male	Mild	92.5674	496	2023-11-01
IGIB1130B2B4336974D	Male	Mild	98.8343	531	2023-11-01
IGIB1130B2B4219638D	Female	Mild	94.1994	508	2023-11-01
IGIB1130B2B4591851D	Male	Mild	96.6707	513	2023-11-01
IGIB1130B2B4267822D	Female	Mild	66.8656	352	2023-11-01
IGIB1130B2B4307823D	Female	Mild	60.7293	322	2023-11-01
IGIB1130B2B4284314D	Male	Mild	94.2087	505	2023-11-01
IGIB1130B2B4000084D	Male	Mild	73.4589	404	2023-11-01
IGIB1130B2B4039077D	Male	Mild	96.9785	516	2023-11-01
IGIB1130VSH2011960D	Child	Mild	90.5623	486	2023-11-01
IGIB1130B2B4392644D	Female	Mild	94.2087	506	2023-11-01
IGIB1130B2B4032448D	Male	Mild	94.218	505	2023-11-01
IGIB1130SP0711931D	Female	Mild	92.5767	498	2023-11-01
IGIB1130B2B4107192D	Male	Mild	78.9518	420	2023-11-01
IGIB1130B2B4321231D	Child	Mild	92.5581	489	2023-11-01
IGIB1130B2B4233246D	Male	Mild	80.6584	435	2023-11-01
IGIB1130B2B3900481D	Female	Mild	94.2087	507	2023-11-01
IGIB1130B2B4379063D	Female	Mild	94.218	507	2023-11-01
IGIB1130B2B4307550D	Male	Mild	94.2087	513	2023-11-01
IGIB1130B2B4602929D	Female	Mild	98.6478	510	2023-11-01
IGIB1130B2B4368472D	Female	Mild	94.1994	505	2023-11-01
IGIB1130B2B4477624D	Male	Mild	92.2503	479	2023-11-01
IGIB1130B2B4395151D	Female	Mild	96.0459	522	2023-11-01
IGIB1130DF1129267D	Female	Mild	73.9998	402	2023-11-01
IGIB1130MBC113681D	Male	Mild	94.2087	507	2023-11-01
IGIB1130B2B2850254D	Male	Mild	94.1994	501	2023-11-01
IGIB1130b2b3875008D	Male	Mild	94.2087	505	2023-11-01
IGIB1130vsh1985178D	Male	Mild	94.2087	496	2023-11-01
IGIB1130b2b4241098D	Male	Mild	96.0552	520	2023-11-01
IGIB1130dn1188301D	Female	Mild	92.5674	498	2023-11-01
IGIB1130B2B4630805D	Male	Mild	89.6764	484	2023-11-01
IGIB1130B2B4300321D	Female	Mild	96.0739	531	2023-11-01
IGIB1130B2B4377032D	Female	Mild	94.2087	506	2023-11-01
IGIB1130B2B2850257D	Female	Mild	92.5674	497	2023-11-01
IGIB1130GGN259766D	Female	Mild	94.218	506	2023-11-01
IGIB1130B2B4330157D	Female	Mild	92.2037	486	2023-11-01
IGIB1130B2B4127562D	Male	Mild	96.0366	523	2023-11-01
IGIB1130DN1181680D	Female	Mild	92.5674	499	2023-11-01
IGIB1130B2B2968555D	Child	Moderate	90.5437	478	2023-06-01
IGIB1130DF1073300D	Female	Moderate	94.218	505	2023-06-01
IGIB1130B2B1679655D	Male	Moderate	94.1901	514	2023-06-01
IGIB1130SS0374534D	Child	Moderate	94.2087	506	2023-07-01
IGIB1130SP0669859D	Female	Moderate	94.218	505	2023-07-01
IGIB1130B2B3713762D	Child	Moderate	90.5344	478	2023-07-01
IGIB1130B2B3645183D	Male	Moderate	90.525	481	2023-07-01
IGIB1130B2B3764072D	Female	Moderate	83.251	436	2023-07-01
IGIB1130B2B3653970D	Male	Moderate	94.2087	502	2023-07-01
IGIB1130DF1061178D	Male	Moderate	94.218	503	2023-07-01
IGIB1130B2B3770073D	Male	Moderate	80.8263	414	2023-07-01
IGIB1130B2B3651071D	Female	Moderate	94.2087	505	2023-07-01
IGIB1130B2B3179577D	Female	Moderate	92.5674	495	2023-07-01
IGIB1130B2B3398225D	Female	Moderate	92.5674	498	2023-07-01
IGIB1130B2C178812D	Male	Moderate	94.218	507	2023-07-01
IGIB1130B2B4012420D	Child	Moderate	92.3622	693	2023-08-01
IGIB1130B2B3932899D	Female	Moderate	94.1901	711	2023-08-01
IGIB1130B2B4026901D	Male	Moderate	94.1807	707	2023-08-01
IGIB1130B2C184140D	Male	Moderate	95.9806	717	2023-08-01
IGIB1130B2C186949D	Female	Moderate	96.0366	730	2023-08-01
IGIB1130B2C185346D	Female	Moderate	94.1807	708	2023-08-01
IGIB1130B2B3605554D	Male	Moderate	94.1807	706	2023-08-01
IGIB1130b2b3800621D	Female	Moderate	98.797	741	2023-08-01
IGIB1130B2B3729476D	Child	Moderate	91.3737	686	2023-08-01
IGIB1130B2B3576135D	Child	Moderate	94.1901	707	2023-08-01
IGIB1130B2C181191D	Male	Moderate	94.1714	709	2023-08-01
IGIB1130VSH1942430D	Female	Moderate	94.1901	717	2023-08-01
IGIB1130B2B3997035D	Female	Moderate	94.1807	708	2023-08-01
IGIB1130B2B3636504D	Child	Moderate	89.6577	689	2023-08-01
IGIB1130B2B4014741D	Child	Moderate	94.1621	710	2023-08-01
IGIB1130B2B3959000D	Child	Moderate	94.1714	710	2023-08-01
IGIB1130SB1784478D	Female	Moderate	94.1901	710	2023-08-01
IGIB1130DN1160718D	Female	Moderate	94.1528	710	2023-08-01
IGIB1130B2B3952492D	Female	Moderate	94.1807	710	2023-08-01
IGIB1130B2B3860965D	Female	Moderate	94.1528	718	2023-08-01
IGIB1130b2b4012177D	Female	Moderate	91.2804	696	2023-08-01
IGIB1130b2b3573367D	Female	Moderate	94.1621	715	2023-08-01
IGIB1130b2b3952406D	Male	Moderate	82.2811	615	2023-08-01
IGIB1130vsh1940917D	Female	Moderate	94.1714	716	2023-08-01
IGIB1130B2B3694817D	Child	Moderate	62.8369	483	2023-08-01
IGIB1130B2B3755122D	Female	Moderate	94.1901	709	2023-08-01
IGIB1130SP0680252D	Male	Moderate	52.6252	393	2023-08-01
IGIB1130SB1766295D	Male	Moderate	56.2529	435	2023-08-01
IGIB1130dn1160904D	Female	Moderate	59.461	472	2023-08-01
IGIB1130B2B3576141D	Male	Moderate	56.2716	441	2023-08-01
IGIB1130B2B3931933D	Child	Moderate	64.4316	437	2023-08-01
IGIB1130B2B3751753D	Child	Moderate	94.1528	706	2023-08-01
IGIB1130B2B3696532D	Female	Moderate	94.1621	711	2023-08-01
IGIB1130B2B3874659D	Child	Moderate	94.1714	708	2023-08-01
IGIB1130B2B3573458D	Female	Moderate	94.1528	713	2023-08-01
IGIB1130B2B3694533D	Female	Moderate	91.5229	668	2023-08-01
IGIB1130B2B3904429D	Child	Moderate	94.1621	701	2023-08-01
IGIB1130MBB368889D	Female	Moderate	94.1714	696	2023-08-01
IGIB1130b2b3777745D	Male	Moderate	94.1621	707	2023-08-01
IGIB1130b2b3930335D	Male	Moderate	90.5437	476	2023-08-01
IGIB1130b2b3953100D	Male	Moderate	58.6496	330	2023-08-01
IGIB1130b2b4017335D	Female	Moderate	90.5344	483	2023-08-01
IGIB1130b2b3968919D	Child	Moderate	90.553	481	2023-08-01
IGIB1130b2b4063300D	Male	Moderate	88.5666	469	2023-08-01
IGIB1130b2b4015376D	Male	Moderate	85.2094	458	2023-08-01
IGIB1130b2b3869135D	Female	Moderate	94.218	503	2023-08-01
IGIB1130B2B4097447D	Female	Moderate	71.9948	398	2023-08-01
IGIB1130B2B4097446D	Child	Moderate	70.9503	377	2023-08-01
IGIB1130HHR0199298D	Female	Moderate	90.5344	499	2023-08-01
IGIB1130DD0500537D	Male	Moderate	90.3665	468	2023-08-01
IGIB1130MM0449273D	Male	Moderate	90.5623	483	2023-08-01
IGIB1130B2B3852675D	Male	Moderate	92.3342	486	2023-08-01
IGIB1130B2B4027439D	Male	Moderate	88.5107	489	2023-08-01
IGIB1130B2B3973822D	Male	Moderate	92.5674	493	2023-08-01
IGIB1130sp0675653D	Male	Moderate	94.2087	502	2023-08-01
IGIB1130dd0506942D	Male	Moderate	94.1994	507	2023-08-01
IGIB1130b2b3832822D	Female	Moderate	96.0645	527	2023-08-01
IGIB1130b2b3839768D	Male	Moderate	80.0895	425	2023-08-01
IGIB1130b2b3847199D	Female	Moderate	94.218	505	2023-08-01
IGIB1130b2b3864684D	Female	Moderate	94.218	504	2023-08-01
IGIB1130b2b3651016D	Male	Moderate	94.1714	501	2023-08-01
IGIB1130b2b3659521D	Male	Moderate	87.4662	468	2023-08-01
IGIB1130b2b3900767D	Female	Moderate	92.5674	498	2023-08-01
IGIB1130b2b3675199D	Female	Moderate	94.218	505	2023-08-01
IGIB1130B2B3777892D	Male	Moderate	94.1994	504	2023-08-01
IGIB1130B2B3772397D	Male	Moderate	94.218	504	2023-08-01
IGIB1130B2B3396998D	Male	Moderate	94.2087	502	2023-08-01
IGIB1130GGN222774D	Male	Moderate	96.0459	524	2023-08-01
IGIB1130GGN222775D	Child	Moderate	79.1196	439	2023-08-01
IGIB1130B2B3678316D	Male	Moderate	94.1994	507	2023-08-01
IGIB1130B2B3799390D	Male	Moderate	96.7826	513	2023-08-01
IGIB1130B2B3678187D	Male	Moderate	96.9691	510	2023-08-01
IGIB1130B2B3573017D	Female	Moderate	92.5581	492	2023-08-01
IGIB1130B2B3797805D	Male	Moderate	96.9785	512	2023-08-01
IGIB1130B2B3912950D	Female	Moderate	96.9691	508	2023-08-01
IGIB1130B2B3764283D	Female	Moderate	94.1901	504	2023-08-01
IGIB1130DN1129975D	Female	Moderate	92.5581	497	2023-08-01
IGIB1130B2B3837289D	Male	Moderate	98.6571	510	2023-08-01
IGIB1130B2B3913948D	Male	Moderate	94.2087	502	2023-08-01
IGIB1130B2B3832696D	Female	Moderate	96.9691	509	2023-08-01
IGIB1130B2B3715239D	Female	Moderate	94.2087	505	2023-08-01
IGIB1130B2B3712945D	Child	Moderate	92.5394	495	2023-08-01
IGIB1130B2B3870575D	Male	Moderate	90.5623	483	2023-08-01
IGIB1130B2B4045932D	Child	Moderate	68.8707	367	2023-08-01
IGIB1130B2B3904950D	Child	Moderate	94.218	506	2023-08-01
IGIB1130SB1791092D	Male	Moderate	74.6806	395	2023-08-01
IGIB1130B2B3741949D	Female	Moderate	90.553	481	2023-08-01
IGIB1130B2B3571670D	Male	Moderate	89.5272	473	2023-08-01
IGIB1130HHR0199383D	Female	Moderate	82.3184	441	2023-08-01
IGIB1130B2B3853308D	Child	Moderate	94.218	504	2023-08-01
IGIB1130B2B3783866D	Male	Moderate	94.2087	504	2023-08-01
IGIB1130dn1156595D	Female	Moderate	94.218	506	2023-08-01
IGIB1130B2B3816461D	Male	Moderate	94.218	508	2023-08-01
IGIB1130B2B3928088D	Female	Moderate	94.2087	504	2023-08-01
IGIB1130B2B3697293D	Female	Moderate	94.2087	501	2023-08-01
IGIB1130B2B3848338D	Female	Moderate	89.1542	478	2023-08-01
IGIB1130B2B3762386D	Male	Moderate	94.218	502	2023-08-01
IGIB1130B2B3859990D	Male	Moderate	94.1994	505	2023-08-01
IGIB1130B2B3748354D	Female	Moderate	90.553	483	2023-08-01
IGIB1130B2B3891319D	Male	Moderate	90.553	484	2023-08-01
IGIB1130B2B3953168D	Female	Moderate	94.218	503	2023-08-01
IGIB1130B2B3907691D	Male	Moderate	94.2087	505	2023-08-01
IGIB1130B2B3961603D	Child	Moderate	94.2087	501	2023-08-01
IGIB1130B2B3969592D	Child	Moderate	94.2087	505	2023-08-01
IGIB1130B2B3891334D	Male	Moderate	94.2087	502	2023-08-01
IGIB1130B2B4017735D	Female	Moderate	96.0366	523	2023-08-01
IGIB1130B2B3745682D	Female	Moderate	90.553	485	2023-08-01
IGIB1130B2B3757851D	Child	Moderate	94.246	516	2023-08-01
IGIB1130B2B3971565D	Male	Moderate	96.0459	521	2023-08-01
IGIB1130B2B3954131D	Female	Moderate	94.218	504	2023-08-01
IGIB1130PH0372538D	Child	Moderate	62.5664	333	2023-08-01
IGIB1130PH0372533D	Female	Moderate	96.0645	522	2023-08-01
IGIB1130B2B3964078D	Male	Moderate	94.2087	503	2023-08-01
IGIB1130DD0500600D	Male	Moderate	96.0459	523	2023-08-01
IGIB1130B2B3837935D	Male	Moderate	63.7322	316	2023-08-01
IGIB1130GGN242079D	Female	Moderate	94.218	503	2023-08-01
IGIB1130B2B3692605D	Male	Moderate	94.218	505	2023-08-01
IGIB1130B2B3837936D	Male	Moderate	98.8343	532	2023-08-01
IGIB1130B2B3841635D	Female	Moderate	71.2767	381	2023-08-01
IGIB1130DF1068004D	Female	Moderate	72.517	394	2023-08-01
IGIB1130B2B3969594D	Female	Moderate	92.269	490	2023-08-01
IGIB1130GGN242011D	Female	Moderate	94.1994	506	2023-08-01
IGIB1130B2B4015280D	Male	Moderate	94.218	504	2023-08-01
IGIB1130B2B4021400D	Male	Moderate	94.218	504	2023-08-01
IGIB1130B2B3726128D	Female	Moderate	90.5623	484	2023-08-01
IGIB1130B2B3872134D	Male	Moderate	89.1355	478	2023-08-01
IGIB1130B2B3839461D	Female	Moderate	88.5573	471	2023-08-01
IGIB1130B2B3842154D	Male	Moderate	96.9691	512	2023-08-01
IGIB1130B2B4027730D	Child	Moderate	90.5437	485	2023-08-01
IGIB1130B2B3969467D	Female	Moderate	94.218	505	2023-08-01
IGIB1130B2B3717813D	Male	Moderate	94.218	504	2023-08-01
IGIB1130GGN242036D	Female	Moderate	85.6757	461	2023-08-01
IGIB1130SS0381587D	Male	Moderate	83.9038	443	2023-08-01
IGIB1130DF1101970D	Female	Moderate	96.0645	526	2023-08-01
IGIB1130SB1688023D	Female	Moderate	96.0645	527	2023-08-01
IGIB1130DD0500536D	Male	Moderate	82.0293	439	2023-08-01
IGIB1130B2B3870609D	Child	Moderate	79.2316	417	2023-08-01
IGIB1130B2B3729450D	Female	Moderate	94.2087	505	2023-08-01
IGIB1130B2C178806D	Child	Moderate	91.3084	493	2023-08-01
IGIB1130B2B3864663D	Male	Moderate	96.0552	524	2023-08-01
IGIB1130B2B3714523D	Child	Moderate	90.5623	484	2023-08-01
IGIB1130B2B3837757D	Female	Moderate	94.1994	507	2023-08-01
IGIB1130B2B3651001D	Male	Moderate	94.2087	505	2023-08-01
IGIB1130B2B3842993D	Male	Moderate	96.0552	524	2023-08-01
IGIB1130B2B4012969D	Female	Moderate	94.2087	504	2023-08-01
IGIB1130B2B3802098D	Child	Moderate	87.6807	471	2023-08-01
IGIB1130B2B4007179D	Child	Moderate	90.553	484	2023-08-01
IGIB1130B2B4012278D	Child	Moderate	90.553	482	2023-08-01
IGIB1130B2B3577826D	Female	Moderate	94.218	502	2023-08-01
IGIB1130B2B3904743D	Female	Moderate	87.6807	468	2023-08-01
IGIB1130B2B3879788D	Female	Moderate	94.1994	506	2023-08-01
IGIB1130B2B3953083D	Child	Moderate	94.218	505	2023-08-01
IGIB1130B2B4079881D	Female	Moderate	94.1994	507	2023-08-01
IGIB1130B2B4037244D	Female	Moderate	90.5437	479	2023-08-01
IGIB1130B2B4079510D	Child	Moderate	94.2087	504	2023-08-01
IGIB1130B2B3777007D	Female	Moderate	94.1901	505	2023-08-01
IGIB1130VSH1950139D	Female	Moderate	90.5437	483	2023-08-01
IGIB1130B2B3961505D	Female	Moderate	89.6577	480	2023-08-01
IGIB1130B2B4012109D	Female	Moderate	91.3364	690	2023-09-01
IGIB1130B2B4009402D	Female	Moderate	94.0222	665	2023-09-01
IGIB1130B2B3866837D	Female	Moderate	87.0652	563	2023-09-01
IGIB1130B2B4112676D	Female	Moderate	94.1621	694	2023-09-01
IGIB1130B2B3949251D	Male	Moderate	95.8407	698	2023-09-01
IGIB1130B2B4114355D	Child	Moderate	94.1154	701	2023-09-01
IGIB1130B2B4031499D	Male	Moderate	94.1714	706	2023-09-01
IGIB1130B2B4037228D	Male	Moderate	58.9667	426	2023-09-01
IGIB1130B2B3741752D	Male	Moderate	59.0506	436	2023-09-01
IGIB1130B2B3968617D	Female	Moderate	59.0693	427	2023-09-01
IGIB1130GGN245510D	Male	Moderate	59.1532	429	2023-09-01
IGIB1130B2B3920660D	Female	Moderate	57.6052	358	2023-09-01
IGIB1130B2B3874589D	Child	Moderate	59.0879	434	2023-09-01
IGIB1130SS0379574D	Male	Moderate	59.06	437	2023-09-01
IGIB1130SS0379568D	Female	Moderate	58.9387	418	2023-09-01
IGIB1130B2B4112315D	Child	Moderate	56.6446	339	2023-09-01
IGIB1130B2B3959680D	Male	Moderate	94.1714	707	2023-09-01
IGIB1130B2B4007117D	Child	Moderate	94.1621	706	2023-09-01
IGIB1130B2B3968742D	Female	Moderate	94.1621	706	2023-09-01
IGIB1130B2B3799892D	Child	Moderate	94.1341	687	2023-09-01
IGIB1130B2B3969254D	Female	Moderate	94.1807	711	2023-09-01
IGIB1130B2B3389038D	Male	Moderate	94.1714	710	2023-09-01
IGIB1130VSH1938603D	Female	Moderate	94.1901	707	2023-09-01
IGIB1130GGN245326D	Child	Moderate	78.0752	571	2023-09-01
IGIB1130VSH1951851D	Male	Moderate	94.1714	706	2023-09-01
IGIB1130B2B3724146D	Female	Moderate	94.1528	713	2023-09-01
IGIB1130B2B3080832D	Female	Moderate	94.1714	707	2023-09-01
IGIB1130B2B4117462D	Female	Moderate	94.1807	707	2023-09-01
IGIB1130B2B2941940D	Male	Moderate	94.1528	708	2023-09-01
IGIB1130B2B3959614D	Male	Moderate	94.1248	707	2023-09-01
IGIB1130B2B4122174D	Female	Moderate	94.1714	705	2023-09-01
IGIB1130B2B3979871D	Child	Moderate	94.1807	711	2023-09-01
IGIB1130B2B4083941D	Child	Moderate	94.1714	710	2023-09-01
IGIB1130B2B4238880D	Child	Moderate	94.1621	698	2023-09-01
IGIB1130B2B3923095D	Male	Moderate	94.1621	708	2023-09-01
IGIB1130B2B4016970D	Female	Moderate	94.1807	711	2023-09-01
IGIB1130B2B4017875D	Male	Moderate	94.1714	711	2023-09-01
IGIB1130B2B3965536D	Male	Moderate	94.1714	707	2023-09-01
IGIB1130DN1135353D	Male	Moderate	92.5114	704	2023-09-01
IGIB1130B2B3932179D	Male	Moderate	94.1528	713	2023-09-01
IGIB1130B2B4019255D	Child	Moderate	94.1714	709	2023-09-01
IGIB1130VSH1944383ED	Child	Moderate	94.1528	708	2023-09-01
IGIB1130SS0384356D	Male	Moderate	93.901	672	2023-09-01
IGIB1130SB1625033D	Child	Moderate	94.1807	708	2023-09-01
IGIB1130SP0686256D	Male	Moderate	59.4703	473	2023-09-01
IGIB1130B2B3490813D	Child	Moderate	94.1901	708	2023-09-01
IGIB1130B2B3968257D	Child	Moderate	84.1556	632	2023-09-01
IGIB1130B2B3968302D	Female	Moderate	61.8017	453	2023-09-01
IGIB1130B2B2465263D	Male	Moderate	94.2087	504	2023-09-01
IGIB1130B2B3909335D	Female	Moderate	94.218	505	2023-09-01
IGIB1130B2B3973273D	Male	Moderate	63.4431	358	2023-09-01
IGIB1130B2B4061171D	Female	Moderate	94.218	507	2023-09-01
IGIB1130B2B4170280D	Male	Moderate	56.514	297	2023-09-01
IGIB1130b2b3907134D	Male	Moderate	73.9625	398	2023-09-01
IGIB1130b2b3870221D	Female	Moderate	96.0552	524	2023-09-01
IGIB1130b2b3663782D	Female	Moderate	92.5674	498	2023-09-01
IGIB1130ggn0174240D	Child	Moderate	86.6549	463	2023-09-01
IGIB1130b2b4160150D	Male	Moderate	89.5458	474	2023-09-01
IGIB1130b2b3974300D	Female	Moderate	78.0565	430	2023-09-01
IGIB1130B2B4063614D	Female	Moderate	88.8278	479	2023-09-01
IGIB1130B2B3951448D	Female	Moderate	94.1994	505	2023-09-01
IGIB1130B2B3848571D	Child	Moderate	71.2021	380	2023-09-01
IGIB1130B2B4261810D	Female	Moderate	89.695	486	2023-09-01
IGIB1130B2B3626202D	Female	Moderate	92.1477	485	2023-09-01
IGIB1130B2B4120075D	Male	Moderate	85.8155	463	2023-09-01
IGIB1130B2B4196865D	Male	Moderate	89.3034	475	2023-09-01
IGIB1130GGN253219D	Female	Moderate	65.4668	341	2023-09-01
IGIB1130B2B3897170D	Child	Moderate	52.2335	277	2023-09-01
IGIB1130B2B3971731D	Female	Moderate	54.4157	294	2023-09-01
IGIB1130B2B4242643D	Female	Moderate	85.5451	449	2023-09-01
IGIB1130B2B4101756D	Female	Moderate	84.2302	451	2023-09-01
IGIB1130DD0499836D	Female	Moderate	89.4712	474	2023-09-01
IGIB1130B2B3848601D	Male	Moderate	98.8343	530	2023-09-01
IGIB1130B2B3797191D	Male	Moderate	83.3629	418	2023-09-01
IGIB1130B2C183110D	Male	Moderate	92.3529	505	2023-09-01
IGIB1130B2B4201488D	Female	Moderate	96.0552	523	2023-09-01
IGIB1130B2B3578506D	Child	Moderate	64.3943	345	2023-09-01
IGIB1130DN1097873D	Male	Moderate	94.218	509	2023-09-01
IGIB1130DN1137304D	Child	Moderate	69.1784	367	2023-09-01
IGIB1130B2B4167318D	Male	Moderate	87.6714	472	2023-09-01
IGIB1130B2B3979588D	Female	Moderate	94.218	505	2023-09-01
IGIB1130DF1096129D	Female	Moderate	94.1994	504	2023-09-01
IGIB1130B2B3884387D	Female	Moderate	74.634	390	2023-09-01
IGIB1130B2B4168000D	Child	Moderate	83.4095	440	2023-09-01
IGIB1130B2B4102548D	Male	Moderate	90.553	484	2023-09-01
IGIB1130B2B4237592D	Female	Moderate	90.5344	480	2023-09-01
IGIB1130b2b4167179D	Male	Moderate	93.9196	505	2023-09-01
IGIB1130b2b4230110D	Male	Moderate	94.2087	506	2023-09-01
IGIB1130b2b4166824D	Male	Moderate	94.2087	504	2023-09-01
IGIB1130b2b4196882D	Female	Moderate	93.9289	508	2023-09-01
IGIB1130B2B4114017D	Female	Moderate	96.0552	522	2023-09-01
IGIB1130B2B3968265D	Child	Moderate	96.4189	508	2023-09-01
IGIB1130B2B3983740D	Male	Moderate	91.3177	493	2023-09-01
IGIB1130SS0383930D	Child	Moderate	89.7044	485	2023-09-01
IGIB1130GGN253354D	Male	Moderate	89.6764	484	2023-09-01
IGIB1130B2B3880045D	Female	Moderate	86.6549	463	2023-09-01
IGIB1130DF1096083D	Female	Moderate	89.6857	484	2023-09-01
IGIB1130B2B4028589D	Male	Moderate	91.3084	489	2023-09-01
IGIB1130B2B4019230D	Child	Moderate	89.6764	483	2023-09-01
IGIB1130B2B4256923D	Female	Moderate	94.218	502	2023-09-01
IGIB1130VSH1963246D	Female	Moderate	96.0552	523	2023-09-01
IGIB1130B2B4035628D	Female	Moderate	84.8643	455	2023-09-01
IGIB1130SB1795083D	Female	Moderate	94.218	510	2023-09-01
IGIB1130B2B3879454D	Female	Moderate	94.18	497	2023-09-01
IGIB1130B2B4250036D	Female	Moderate	94.2	510	2023-09-01
IGIB1130B2B4139315D	Female	Moderate	81.37	435	2023-09-01
IGIB1130B2C170238D	Female	Moderate	92.57	504	2023-09-01
IGIB1130DN1176856D	Child	Moderate	90.4877	661	2023-10-01
IGIB1130B2B4164463D	Female	Moderate	84.1089	629	2023-10-01
IGIB1130B2B4171405D	Male	Moderate	74.9883	449	2023-10-01
IGIB1130B2B3901695D	Child	Moderate	76.3965	524	2023-10-01
IGIB1130VSH1966607D	Child	Moderate	86.86	625	2023-10-01
IGIB1130B2B4429948D	Female	Moderate	78.9798	545	2023-10-01
IGIB1130B2B4269625D	Female	Moderate	94.218	504	2023-10-01
IGIB1130B2B4318961D	Female	Moderate	94.2087	504	2023-10-01
IGIB1130b2b3962634D	Male	Moderate	92.5674	508	2023-10-01
IGIB1130vsh1975452D	Male	Moderate	89.1355	470	2023-10-01
IGIB1130b2b4207704D	Female	Moderate	85.2373	454	2023-10-01
IGIB1130B2B4179467D	Child	Moderate	75.6505	407	2023-10-01
IGIB1130B2B4268604D	Male	Moderate	94.218	505	2023-10-01
IGIB1130B2B3650296D	Child	Moderate	74.121	398	2023-10-01
IGIB1130B2B3960367D	Child	Moderate	92.5674	497	2023-10-01
IGIB1130MM0438445D	Male	Moderate	94.218	516	2023-10-01
IGIB1130DF1090486D	Male	Moderate	94.1901	504	2023-10-01
IGIB1130B2B4367761D	Male	Moderate	68.8707	370	2023-10-01
IGIB1130B2B4033623D	Child	Moderate	96.0645	523	2023-10-01
IGIB1130SB1807864D	Female	Moderate	82.0573	425	2023-10-01
IGIB1130B2B4171224D	Female	Moderate	87.1491	470	2023-10-01
IGIB1130B2B4367760D	Male	Moderate	63.0607	327	2023-10-01
IGIB1130B2B4367756D	Child	Moderate	90.5437	484	2023-10-01
IGIB1130B2B4203022D	Female	Moderate	94.218	510	2023-10-01
IGIB1130B2B4299979D	Female	Moderate	94.2087	505	2023-10-01
IGIB1130B2B4367633D	Child	Moderate	94.2087	504	2023-10-01
IGIB1130VSH1865046D	Female	Moderate	94.1994	506	2023-10-01
IGIB1130B2B4367625D	Female	Moderate	85.9741	450	2023-10-01
IGIB1130B2B4367645D	Child	Moderate	94.1994	505	2023-10-01
IGIB1130b2b4204307D	Female	Moderate	96.9785	511	2023-10-01
IGIB1130b2b4204368D	Male	Moderate	96.9878	517	2023-10-01
IGIB1130ss0386198D	Male	Moderate	94.2087	500	2023-10-01
IGIB1130DF1130452D	Male	Moderate	57.6051	314	2023-10-01
IGIB1130B2B4178669D	Female	Moderate	92.5767	500	2023-10-01
IGIB1130MB6515579D	Male	Moderate	98.825	531	2023-10-01
IGIB1130b2b4252452D	Male	Moderate	98.825	529	2023-10-01
IGIB1130b2b4101136D	Female	Moderate	96.7173	511	2023-10-01
IGIB1130vsh1982560D	Female	Moderate	92.5674	496	2023-10-01
IGIB1130B2B4161133D	Child	Moderate	94.218	507	2023-10-01
IGIB1130B2B4096177D	Child	Moderate	89.1355	479	2023-10-01
IGIB1130B2B4150466D	Female	Moderate	94.1901	513	2023-10-01
IGIB1130dn1172208D	Male	Moderate	80.0802	432	2023-10-01
IGIB1130b2b4154489D	Female	Moderate	80.5745	422	2023-10-01
IGIB1130b2b4252915D	Male	Moderate	90.18	472	2023-10-01
IGIB1130b2b4218413D	Male	Moderate	83.1204	446	2023-10-01
IGIB1130B2B4309355D	Child	Moderate	96.9878	513	2023-10-01
IGIB1130B2B4374974D	Child	Moderate	96.0272	507	2023-10-01
IGIB1130DN1172543D	Female	Moderate	94.2087	507	2023-10-01
IGIB1130B2B4150647D	Female	Moderate	94.2087	502	2023-10-01
IGIB1130B2B4312370D	Female	Moderate	85.7036	467	2023-10-01
IGIB1130b2b4393364D	Child	Moderate	94.1994	507	2023-10-01
IGIB1130b2b4136179D	Child	Moderate	94.1994	501	2023-10-01
IGIB1130B2B4082855D	Child	Moderate	89.695	484	2023-10-01
IGIB1130B2B4367388D	Child	Moderate	89.6857	482	2023-10-01
IGIB1130B2B4388616D	Female	Moderate	94.218	501	2023-10-01
IGIB1130b2b4217257D	Female	Moderate	89.695	485	2023-10-01
IGIB1130b2b4143148D	Child	Moderate	68.4417	374	2023-10-01
IGIB1130b2b4142997D	Male	Moderate	85.7969	458	2023-10-01
IGIB1130b2b4115274D	Female	Moderate	90.553	485	2023-10-01
IGIB1130b2b4204441D	Child	Moderate	81.4697	433	2023-10-01
IGIB1130b2b4173305D	Child	Moderate	92.5674	499	2023-10-01
IGIB1130GGN231945D	Child	Moderate	91.411	482	2023-10-01
IGIB1130B2B4241676D	Male	Moderate	94.1994	506	2023-10-01
IGIB1130B2B4329372D	Male	Moderate	94.2087	510	2023-10-01
IGIB1130B2B4359944D	Female	Moderate	94.2087	508	2023-10-01
IGIB1130B2B4173720D	Male	Moderate	96.0645	527	2023-10-01
IGIB1130SB1809107D	Male	Moderate	90.5344	484	2023-10-01
IGIB1130B2B4245164D	Female	Moderate	94.2087	505	2023-10-01
IGIB1130B2B4241680D	Female	Moderate	94.2087	505	2023-10-01
IGIB1130B2B4367050D	Child	Moderate	85.5731	454	2023-10-01
IGIB1130B2B4367023D	Child	Moderate	80.7144	435	2023-10-01
IGIB1130b2b4154112D	Female	Moderate	98.8156	515	2023-10-01
IGIB1130b2b3981017D	Female	Moderate	96.9785	514	2023-10-01
IGIB1130sb1809727D	Female	Moderate	81.4231	429	2023-10-01
IGIB1130b2b4211920D	Child	Moderate	94.218	506	2023-10-01
IGIB1130ggn244406D	Female	Moderate	94.218	505	2023-10-01
IGIB1130b2b4211915D	Child	Moderate	90.5623	481	2023-10-01
IGIB1130B2C188301D	Female	Moderate	94.218	504	2023-10-01
IGIB1130B2B4170503D	Female	Moderate	90.5344	486	2023-10-01
IGIB1130B2B4376053D	Child	Moderate	93.8916	508	2023-10-01
IGIB1130B2B4039104D	Female	Moderate	96.0459	524	2023-10-01
IGIB1130VSH1989540D	Female	Moderate	96.0552	522	2023-10-01
IGIB1130BHA0296925D	Female	Moderate	94.2087	505	2023-10-01
IGIB1130B2B4131475D	Female	Moderate	94.218	506	2023-10-01
IGIB1130B2B4170533D	Female	Moderate	88.2123	470	2023-10-01
IGIB1130B2B4000069D	Male	Moderate	96.9878	513	2023-11-01
IGIB1130B2B4385423D	Male	Moderate	94.218	507	2023-11-01
IGIB1130B2B4483027D	Female	Moderate	59.3677	309	2023-11-01
IGIB1130B2B4334297D	Female	Moderate	94.218	506	2023-11-01
IGIB1130SS0388067D	Female	Moderate	82.4489	446	2023-11-01
IGIB1130B2B4389961D	Female	Moderate	98.8156	532	2023-11-01
IGIB1130B2B4035823D	Child	Moderate	72.2279	405	2023-11-01
IGIB1130SB1854061D	Female	Moderate	63.928	336	2023-11-01
IGIB1130B2B4223455D	Male	Moderate	94.2087	510	2023-11-01
IGIB1130B2B4241121D	Male	Moderate	84.4353	458	2023-11-01
IGIB1130B2B4313528D	Male	Moderate	95.8873	509	2023-11-01
IGIB1130B2B4434316D	Child	Moderate	80.6584	442	2023-11-01
IGIB1130VSH1993443D	Male	Moderate	56.0011	301	2023-11-01
IGIB1130B2B4378603D	Female	Moderate	60.4495	328	2023-11-01
IGIB1130B2B4016711D	Female	Moderate	96.9878	515	2023-11-01
IGIB1130MB6524432D	Child	Moderate	90.5623	484	2023-11-01
IGIB1130B2B4045970D	Female	Moderate	92.4461	495	2023-11-01
IGIB1130B2B4397636D	Male	Moderate	96.6707	522	2023-11-01
IGIB1130B2B4307665D	Female	Moderate	74.2143	383	2023-11-01
IGIB1130b2b4405275D	Child	Moderate	92.5767	501	2023-11-01
IGIB1130B2B4241111D	Male	Moderate	94.2087	513	2023-11-01
IGIB1130B2B4102256D	Female	Moderate	94.218	508	2023-11-01
IGIB1130VSH1956854D	Female	Moderate	96.3536	507	2023-11-01
IGIB1130MM0446461D	Female	Moderate	98.8156	531	2023-11-01
IGIB1130B2B3736342D	Male	Moderate	88.464	462	2023-11-01
IGIB1130B2B3650280D	Female	Moderate	94.2087	509	2023-11-01
IGIB1130B2B4528850D	Female	Moderate	78.644	427	2023-11-01
IGIB1130B2B3961326D	Child	Moderate	87.0372	457	2023-11-01
IGIB1130DN1182463D	Child	Moderate	96.0459	535	2023-11-01
IGIB1130B2B4247856D	Child	Moderate	94.218	509	2023-11-01
IGIB1130VSH1985232D	Female	Moderate	92.5767	506	2023-11-01
IGIB1130b2b4196798D	Female	Moderate	94.2087	507	2023-11-01
IGIB1130b2b4178139D	Female	Moderate	92.5581	497	2023-11-01
IGIB1130b2b4362952D	Child	Moderate	94.2087	504	2023-11-01
IGIB1130b2b4368439D	Male	Moderate	75.3054	407	2023-11-01
IGIB1130B2B4359845D	Male	Moderate	94.2087	517	2023-11-01
IGIB1130B2B4300345D	Female	Moderate	96.0552	539	2023-11-01
IGIB1130B2B4432996D	Child	Moderate	87.6527	470	2023-11-01
IGIB1130DN1184588D	Child	Moderate	90.5437	481	2023-11-01
IGIB1130DN1184716D	Female	Moderate	94.218	505	2023-11-01
IGIB1130B2B3770698D	Male	Clinically severe	94.2087	504	2023-06-01
IGIB1130DN1083507D	Male	Clinically severe	96.9598	513	2023-07-01
IGIB1130B2B3640047D	Male	Clinically severe	94.2087	505	2023-07-01
IGIB1130MBB365263D	Female	Clinically severe	98.2374	521	2023-07-01
IGIB1130GGN229670D	Male	Clinically severe	94.218	506	2023-07-01
IGIB1130B2B3778915D	Female	Clinically severe	85.6663	454	2023-07-01
IGIB1130MH12061418D	Male	Clinically severe	96.0366	502	2023-07-01
IGIB1130B2B3741381D	Male	Clinically severe	90.5623	483	2023-07-01
IGIB1130B2B3749322D	Female	Clinically severe	94.218	501	2023-07-01
IGIB1130SP0670210D	Male	Clinically severe	94.218	507	2023-07-01
IGIB1130B2B3664420D	Male	Clinically severe	96.0645	525	2023-07-01
IGIB1130GGN225327D	Female	Clinically severe	94.218	505	2023-07-01
IGIB1130B2B3802752D	Child	Clinically severe	90.5344	478	2023-07-01
IGIB1130MB6426167D	Male	Clinically severe	89.5738	464	2023-07-01
IGIB1130B2B3678515D	Male	Clinically severe	92.5674	501	2023-07-01
IGIB1130B2B3422050D	Child	Clinically severe	72.3771	383	2023-07-01
IGIB1130B2B3677145D	Male	Clinically severe	94.2087	505	2023-07-01
IGIB1130MB6404016D	Female	Clinically severe	94.1621	728	2023-08-01
IGIB1130B2B4084898D	Male	Clinically severe	94.1621	713	2023-08-01
IGIB1130B2B3963355D	Female	Clinically severe	92.3715	688	2023-08-01
IGIB1130B2B3708120D	Female	Clinically severe	94.1807	721	2023-08-01
IGIB1130DN1124725D	Male	Clinically severe	94.1621	715	2023-08-01
IGIB1130GGN242228D	Male	Clinically severe	91.3644	703	2023-08-01
IGIB1130B2B3756801D	Male	Clinically severe	94.1901	709	2023-08-01
IGIB1130B2B3636049D	Female	Clinically severe	96.0272	730	2023-08-01
IGIB1130VSH1942435D	Female	Clinically severe	94.1714	709	2023-08-01
IGIB1130B2B3962084D	Female	Clinically severe	94.1528	698	2023-08-01
IGIB1130B2B3902027D	Female	Clinically severe	94.1807	709	2023-08-01
IGIB1130B2B4021526D	Female	Clinically severe	55.8706	376	2023-08-01
IGIB1130B2B4084473D	Male	Clinically severe	94.1714	709	2023-08-01
IGIB1130B2B3708098D	Male	Clinically severe	92.5301	712	2023-08-01
IGIB1130B2B3573839D	Male	Clinically severe	94.1714	710	2023-08-01
IGIB1130B2B4025906D	Child	Clinically severe	94.1714	708	2023-08-01
IGIB1130B2B4025416D	Child	Clinically severe	94.1714	707	2023-08-01
IGIB1130b2c176709D	Child	Clinically severe	64.329	482	2023-08-01
IGIB1130b2b4025986D	Male	Clinically severe	75.8463	562	2023-08-01
IGIB1130b2c176710D	Female	Clinically severe	89.6391	680	2023-08-01
IGIB1130ggn245864D	Male	Clinically severe	94.1714	710	2023-08-01
IGIB1130b2b3949328D	Female	Clinically severe	94.1901	716	2023-08-01
IGIB1130b2b3889292D	Female	Clinically severe	89.0702	668	2023-08-01
IGIB1130b2b3748344D	Male	Clinically severe	94.1528	706	2023-08-01
IGIB1130SB1766471D	Male	Clinically severe	94.1807	711	2023-08-01
IGIB1130B2B3902068D	Male	Clinically severe	56.2529	442	2023-08-01
IGIB1130SP0682993D	Female	Clinically severe	57.801	446	2023-08-01
IGIB1130DF1070872D	Female	Clinically severe	56.2156	402	2023-08-01
IGIB1130BHA0275199D	Male	Clinically severe	59.461	472	2023-08-01
IGIB1130B2B3869305D	Male	Clinically severe	94.1714	710	2023-08-01
IGIB1130B2B3777456D	Male	Clinically severe	91.355	690	2023-08-01
IGIB1130B2B3974365D	Female	Clinically severe	94.1621	707	2023-08-01
IGIB1130B2B3963261D	Female	Clinically severe	94.1901	693	2023-08-01
IGIB1130B2B3930465D	Female	Clinically severe	94.1434	705	2023-08-01
IGIB1130B2B3974024D	Female	Clinically severe	94.1528	707	2023-08-01
IGIB1130B2B4015294D	Male	Clinically severe	94.1621	708	2023-08-01
IGIB1130B2B3749549D	Male	Clinically severe	94.1621	710	2023-08-01
IGIB1130GGN245962D	Male	Clinically severe	94.1807	715	2023-08-01
IGIB1130B2B4015297D	Female	Clinically severe	55.9358	340	2023-08-01
IGIB1130B2B3726121D	Male	Clinically severe	50.1819	284	2023-08-01
IGIB1130B2B4021201D	Female	Clinically severe	64.385	381	2023-08-01
IGIB1130B2B4015288D	Female	Clinically severe	91.3177	663	2023-08-01
IGIB1130B2B4062298D	Male	Clinically severe	59.4889	355	2023-08-01
IGIB1130VSH1953723D	Child	Clinically severe	71.4073	480	2023-08-01
IGIB1130B2B4045825D	Female	Clinically severe	94.1714	704	2023-08-01
IGIB1130b2b3748665D	Male	Clinically severe	80.4253	438	2023-08-01
IGIB1130b2b3837964D	Female	Clinically severe	94.0968	496	2023-08-01
IGIB1130b2b3853902D	Female	Clinically severe	96.0552	522	2023-08-01
IGIB1130b2b4025643D	Male	Clinically severe	95.7754	524	2023-08-01
IGIB1130b2b3640899D	Male	Clinically severe	92.5767	495	2023-08-01
IGIB1130b2b4015450D	Male	Clinically severe	91.1032	491	2023-08-01
IGIB1130b2b3949318D	Male	Clinically severe	90.553	483	2023-08-01
IGIB1130b2b4015360D	Female	Clinically severe	92.5674	492	2023-08-01
IGIB1130B2B3961998D	Female	Clinically severe	92.5674	502	2023-08-01
IGIB1130B2B3694531D	Female	Clinically severe	94.218	508	2023-08-01
IGIB1130B2B3969482D	Female	Clinically severe	94.1901	504	2023-08-01
IGIB1130B2B3893206D	Child	Clinically severe	80.9195	424	2023-08-01
IGIB1130b2b3905530D	Male	Clinically severe	95.4863	505	2023-08-01
IGIB1130hhr0204468D	Female	Clinically severe	54.7888	296	2023-08-01
IGIB1130b2b3850383D	Male	Clinically severe	96.0366	517	2023-08-01
IGIB1130b2b3726228D	Female	Clinically severe	94.218	503	2023-08-01
IGIB1130b2b3832865D	Male	Clinically severe	92.5767	496	2023-08-01
IGIB1130b2b3894589D	Male	Clinically severe	95.8873	502	2023-08-01
IGIB1130b2b3694717D	Female	Clinically severe	94.2087	505	2023-08-01
IGIB1130b2b3837268D	Male	Clinically severe	94.1994	501	2023-08-01
IGIB1130B2B3742699D	Child	Clinically severe	85.4239	450	2023-08-01
IGIB1130B2B3905353D	Male	Clinically severe	80.2014	443	2023-08-01
IGIB1130B2B3571642D	Female	Clinically severe	96.0552	522	2023-08-01
IGIB1130B2B3905331D	Female	Clinically severe	94.218	503	2023-08-01
IGIB1130B2B3803310D	Child	Clinically severe	94.2087	503	2023-08-01
IGIB1130B2B3337367D	Male	Clinically severe	94.2087	505	2023-08-01
IGIB1130SB1792079D	Male	Clinically severe	54.8727	292	2023-08-01
IGIB1130B2B3962077D	Female	Clinically severe	94.218	505	2023-08-01
IGIB1130B2B3844116D	Male	Clinically severe	92.5767	497	2023-08-01
IGIB1130HHR0204169D	Male	Clinically severe	58.5657	318	2023-08-01
IGIB1130B2B3694941D	Male	Clinically severe	84.3514	433	2023-08-01
IGIB1130B2B3396339D	Child	Clinically severe	75.865	402	2023-08-01
IGIB1130GGN222552D	Female	Clinically severe	91.383	482	2023-08-01
IGIB1130DN1132095D	Male	Clinically severe	79.4834	421	2023-08-01
IGIB1130B2B3756764D	Female	Clinically severe	87.5874	452	2023-08-01
IGIB1130MBB374614D	Male	Clinically severe	94.2087	506	2023-08-01
IGIB1130SP0682972D	Child	Clinically severe	92.2037	491	2023-08-01
IGIB1130B2B3962106D	Male	Clinically severe	94.218	504	2023-08-01
IGIB1130B2B3900886D	Child	Clinically severe	81.6656	450	2023-08-01
IGIB1130MBC111923D	Female	Clinically severe	94.218	505	2023-08-01
IGIB1130B2B3755010D	Male	Clinically severe	94.218	504	2023-08-01
IGIB1130B2B3842961D	Male	Clinically severe	80.1455	430	2023-08-01
IGIB1130VSH1920769D	Male	Clinically severe	94.218	504	2023-08-01
IGIB1130B2B3974539D	Child	Clinically severe	94.2087	507	2023-08-01
IGIB1130B2B4079993D	Male	Clinically severe	94.218	505	2023-08-01
IGIB1130B2B3707976D	Female	Clinically severe	94.2087	503	2023-08-01
IGIB1130B2B3947810D	Female	Clinically severe	86.2445	468	2023-08-01
IGIB1130B2B4079990D	Female	Clinically severe	84.2488	457	2023-08-01
IGIB1130SB1766397D	Male	Clinically severe	94.2087	506	2023-08-01
IGIB1130GGN242155D	Male	Clinically severe	90.5437	483	2023-08-01
IGIB1130MB6462753D	Male	Clinically severe	92.2037	491	2023-08-01
IGIB1130DN1160647D	Male	Clinically severe	90.5623	484	2023-08-01
IGIB1130B2B4084687D	Male	Clinically severe	94.218	506	2023-08-01
IGIB1130B2B3694614D	Male	Clinically severe	94.2087	503	2023-08-01
IGIB1130GGN242084D	Male	Clinically severe	94.2087	502	2023-08-01
IGIB1130B2B3694615D	Male	Clinically severe	90.553	484	2023-08-01
IGIB1130B2B3996185D	Female	Clinically severe	94.1994	507	2023-08-01
IGIB1130B2B3930443D	Female	Clinically severe	90.5623	473	2023-08-01
IGIB1130VSH1932913D	Female	Clinically severe	94.218	505	2023-08-01
IGIB1130B2B3964318D	Male	Clinically severe	94.2087	505	2023-08-01
IGIB1130B2B3911787D	Female	Clinically severe	64.4409	343	2023-08-01
IGIB1130B2B4047984D	Female	Clinically severe	94.218	504	2023-08-01
IGIB1130B2B3636012D	Female	Clinically severe	93.9103	502	2023-08-01
IGIB1130B2B3147177D	Child	Clinically severe	94.2087	505	2023-08-01
IGIB1130B2B3966934D	Child	Clinically severe	94.2087	504	2023-08-01
IGIB1130SB1688309D	Female	Clinically severe	96.0459	525	2023-08-01
IGIB1130DF1070854D	Female	Clinically severe	94.218	506	2023-08-01
IGIB1130B2B3694611D	Female	Clinically severe	94.218	501	2023-08-01
IGIB1130B2B4026907D	Female	Clinically severe	94.2087	501	2023-08-01
IGIB1130B2B3783864D	Male	Clinically severe	65.5973	342	2023-08-01
IGIB1130DF1070461D	Male	Clinically severe	80.8915	431	2023-08-01
IGIB1130DF1075713D	Male	Clinically severe	96.0645	523	2023-08-01
IGIB1130MBB380130D	Male	Clinically severe	63.2379	339	2023-08-01
IGIB1130B2B3963606D	Male	Clinically severe	94.218	511	2023-08-01
IGIB1130B2B4021378D	Female	Clinically severe	96.0645	526	2023-08-01
IGIB1130B2B3842967D	Male	Clinically severe	92.4182	495	2023-08-01
IGIB1130B2B3947654D	Female	Clinically severe	94.1994	506	2023-08-01
IGIB1130B2B3961567D	Female	Clinically severe	90.5437	484	2023-08-01
IGIB1130B2B3795699D	Male	Clinically severe	90.5623	486	2023-08-01
IGIB1130B2B3891484D	Male	Clinically severe	92.2876	495	2023-08-01
IGIB1130SB1688071D	Female	Clinically severe	94.2087	508	2023-08-01
IGIB1130SB1688040D	Male	Clinically severe	98.8343	532	2023-08-01
IGIB1130B2B3636925D	Male	Clinically severe	92.4461	493	2023-08-01
IGIB1130B2B3695588D	Male	Clinically severe	94.2087	505	2023-08-01
IGIB1130B2C172712D	Male	Clinically severe	96.0459	525	2023-08-01
IGIB1130B2B3900795D	Female	Clinically severe	87.1025	464	2023-08-01
IGIB1130B2B4025739D	Female	Clinically severe	94.0781	505	2023-08-01
IGIB1130B2B4009415D	Female	Clinically severe	94.218	503	2023-08-01
IGIB1130B2B4047768D	Child	Clinically severe	87.6807	470	2023-08-01
IGIB1130GGN245732D	Male	Clinically severe	94.218	505	2023-08-01
IGIB1130SB1784319D	Male	Clinically severe	89.6857	477	2023-08-01
IGIB1130B2B3802089D	Female	Clinically severe	96.0552	521	2023-08-01
IGIB1130B2B3969347D	Child	Clinically severe	92.5487	494	2023-08-01
IGIB1130B2B3694850D	Female	Clinically severe	90.553	482	2023-08-01
IGIB1130B2B3927601D	Female	Clinically severe	94.218	505	2023-08-01
IGIB1130B2B4047941D	Male	Clinically severe	92.5581	496	2023-08-01
IGIB1130B2B3968694D	Male	Clinically severe	96.8572	712	2023-09-01
IGIB1130B2B3893074D	Male	Clinically severe	93.6678	699	2023-09-01
IGIB1130B2B3844011D	Child	Clinically severe	94.9921	702	2023-09-01
IGIB1130B2B4017406D	Female	Clinically severe	97.0624	726	2023-09-01
IGIB1130B2B3932597D	Female	Clinically severe	98.797	724	2023-09-01
IGIB1130B2B3932672D	Child	Clinically severe	96.5774	722	2023-09-01
IGIB1130B2B4031944D	Male	Clinically severe	94.1341	703	2023-09-01
IGIB1130B2B4006914D	Male	Clinically severe	94.1341	691	2023-09-01
IGIB1130B2B3931565D	Male	Clinically severe	94.1621	691	2023-09-01
IGIB1130B2B4112870D	Male	Clinically severe	59.0973	441	2023-09-01
IGIB1130B2B3898201D	Male	Clinically severe	62.5571	438	2023-09-01
IGIB1130B2B3930413D	Female	Clinically severe	61.4194	429	2023-09-01
IGIB1130B2B3769383D	Male	Clinically severe	59.0973	427	2023-09-01
IGIB1130B2B3963165D	Female	Clinically severe	65.56	491	2023-09-01
IGIB1130B2B4105751D	Male	Clinically severe	54.966	303	2023-09-01
IGIB1130B2B3964713D	Female	Clinically severe	63.9467	473	2023-09-01
IGIB1130B2B4031500D	Male	Clinically severe	59.0133	426	2023-09-01
IGIB1130B2B3968645D	Male	Clinically severe	94.1621	716	2023-09-01
IGIB1130B2B4023230D	Male	Clinically severe	85.0322	607	2023-09-01
IGIB1130B2B3673085D	Female	Clinically severe	90.152	664	2023-09-01
IGIB1130VSH1939240D	Male	Clinically severe	94.1434	709	2023-09-01
IGIB1130B2B3838771D	Child	Clinically severe	71.5005	486	2023-09-01
IGIB1130GGN245325D	Female	Clinically severe	89.5085	680	2023-09-01
IGIB1130B2B3965816D	Female	Clinically severe	94.1528	722	2023-09-01
IGIB1130B2B4114215D	Female	Clinically severe	94.1714	710	2023-09-01
IGIB1130B2B3694550D	Male	Clinically severe	94.1434	715	2023-09-01
IGIB1130B2B3749434D	Female	Clinically severe	94.1621	723	2023-09-01
IGIB1130PH0366616D	Female	Clinically severe	94.1807	710	2023-09-01
IGIB1130B2B4019449D	Female	Clinically severe	94.1154	699	2023-09-01
IGIB1130DN1137727D	Male	Clinically severe	94.1621	701	2023-09-01
IGIB1130B2B3944692D	Male	Clinically severe	94.1807	709	2023-09-01
IGIB1130B2B4019417D	Female	Clinically severe	94.1621	700	2023-09-01
IGIB1130MB6499367D	Female	Clinically severe	94.1994	709	2023-09-01
IGIB1130B2B3715812D	Male	Clinically severe	94.1528	707	2023-09-01
IGIB1130DF1096086D	Male	Clinically severe	84.9389	581	2023-09-01
IGIB1130B2B4174456D	Male	Clinically severe	92.5208	704	2023-09-01
IGIB1130SB1778801D	Female	Clinically severe	94.1714	709	2023-09-01
IGIB1130B2C175900D	Male	Clinically severe	94.1714	712	2023-09-01
IGIB1130B2B4167825D	Male	Clinically severe	94.1714	709	2023-09-01
IGIB1130B2B4206338D	Male	Clinically severe	94.1714	707	2023-09-01
IGIB1130B2B4114051D	Male	Clinically severe	94.1901	720	2023-09-01
IGIB1130B2B3970620D	Child	Clinically severe	90.4691	691	2023-09-01
IGIB1130SB1797525D	Female	Clinically severe	61.9416	371	2023-09-01
IGIB1130B2B3927664D	Female	Clinically severe	89.8256	647	2023-09-01
IGIB1130B2B3968240D	Male	Clinically severe	52.392	374	2023-09-01
IGIB1130GGN248793D	Male	Clinically severe	59.4983	469	2023-09-01
IGIB1130B2B4099443D	Female	Clinically severe	52.7278	367	2023-09-01
IGIB1130B2B4047685D	Child	Clinically severe	59.461	464	2023-09-01
IGIB1130B2B3967750D	Male	Clinically severe	94.2087	504	2023-09-01
IGIB1130DF1092970D	Female	Clinically severe	90.553	483	2023-09-01
IGIB1130B2B4047897D	Female	Clinically severe	76.583	417	2023-09-01
IGIB1130B2B4019522D	Male	Clinically severe	90.553	481	2023-09-01
IGIB1130B2B3839013D	Male	Clinically severe	87.0372	467	2023-09-01
IGIB1130B2B4080882D	Child	Clinically severe	71.7989	354	2023-09-01
IGIB1130mb6467717D	Male	Clinically severe	78.4762	403	2023-09-01
IGIB1130b2b4280214D	Male	Clinically severe	86.8787	462	2023-09-01
IGIB1130b2b4103594D	Male	Clinically severe	91.3084	491	2023-09-01
IGIB1130b2b4139324D	Male	Clinically severe	92.5674	504	2023-09-01
IGIB1130b2b4280350D	Female	Clinically severe	91.6814	491	2023-09-01
IGIB1130b2b4209569D	Female	Clinically severe	69.5328	370	2023-09-01
IGIB1130B2B4210462D	Male	Clinically severe	89.6764	483	2023-09-01
IGIB1130B2B4167431D	Female	Clinically severe	94.218	505	2023-09-01
IGIB1130MB6499600D	Child	Clinically severe	56.5513	293	2023-09-01
IGIB1130B2B4230233D	Child	Clinically severe	81.3951	431	2023-09-01
IGIB1130B2B4041306D	Male	Clinically severe	94.1994	504	2023-09-01
IGIB1130B2B4167462D	Female	Clinically severe	73.4776	385	2023-09-01
IGIB1130VSH1960783D	Male	Clinically severe	61.6805	324	2023-09-01
IGIB1130VSH1973925D	Male	Clinically severe	54.1546	282	2023-09-01
IGIB1130B2B4039190D	Female	Clinically severe	81.4604	435	2023-09-01
IGIB1130MB6499774D	Child	Clinically severe	89.6857	484	2023-09-01
IGIB1130VSH1960738D	Male	Clinically severe	81.4324	434	2023-09-01
IGIB1130SP0697683D	Female	Clinically severe	73.6454	391	2023-09-01
IGIB1130B2B4167316D	Female	Clinically severe	60.4495	310	2023-09-01
IGIB1130DN1168347D	Child	Clinically severe	90.5623	482	2023-09-01
IGIB1130MB6467988D	Child	Clinically severe	90.5623	479	2023-09-01
IGIB1130VSH1963360D	Male	Clinically severe	94.1994	512	2023-09-01
IGIB1130VSH1960615D	Child	Clinically severe	73.7946	389	2023-09-01
IGIB1130b2b4136623D	Female	Clinically severe	94.1994	508	2023-09-01
IGIB1130b2b4206724D	Male	Clinically severe	94.218	508	2023-09-01
IGIB1130b2b4235987D	Child	Clinically severe	94.218	506	2023-09-01
IGIB1130sb1788537D	Child	Clinically severe	89.1262	477	2023-09-01
IGIB1130ggn250820D	Male	Clinically severe	94.2087	504	2023-09-01
IGIB1130b2b3891211D	Female	Clinically severe	94.218	508	2023-09-01
IGIB1130b2b3840554D	Male	Clinically severe	96.0366	536	2023-09-01
IGIB1130b2b4138826D	Male	Clinically severe	94.218	501	2023-09-01
IGIB1130b2b4147078D	Female	Clinically severe	90.5437	484	2023-09-01
IGIB1130MB6444282D	Child	Clinically severe	87.6434	469	2023-09-01
IGIB1130B2B4114049D	Male	Clinically severe	91.3364	493	2023-09-01
IGIB1130B2B3932289D	Male	Clinically severe	93.4533	501	2023-09-01
IGIB1130B2B3601192D	Male	Clinically severe	96.6894	508	2023-09-01
IGIB1130B2B4047167D	Male	Clinically severe	86.888	463	2023-09-01
IGIB1130B2B3961186D	Female	Clinically severe	87.6341	452	2023-09-01
IGIB1130B2B4167792D	Female	Clinically severe	85.685	460	2023-09-01
IGIB1130B2B4174298D	Female	Clinically severe	92.185	493	2023-09-01
IGIB1130B2B4211985D	Child	Clinically severe	85.6757	455	2023-09-01
IGIB1130B2B4206335D	Child	Clinically severe	94.1901	504	2023-09-01
IGIB1130B2B4019268D	Male	Clinically severe	96.97	511	2023-09-01
IGIB1130B2B4207453D	Male	Clinically severe	92.56	494	2023-09-01
IGIB1130DN1176446D	Female	Clinically severe	94.1714	712	2023-10-01
IGIB1130B2B4056496D	Male	Clinically severe	96.8759	726	2023-10-01
IGIB1130SB1809253D	Male	Clinically severe	94.1248	707	2023-10-01
IGIB1130MBC111345D	Female	Clinically severe	94.1341	706	2023-10-01
IGIB1130B2B4166786D	Male	Clinically severe	76.9841	494	2023-10-01
IGIB1130B2B3838147D	Male	Clinically severe	80.9382	606	2023-10-01
IGIB1130B2B3901694D	Male	Clinically severe	78.4016	549	2023-10-01
IGIB1130B2B4432504D	Male	Clinically severe	69.4488	499	2023-10-01
IGIB1130DN1119244D	Female	Clinically severe	73.8413	527	2023-10-01
IGIB1130B2B4388743D	Male	Clinically severe	51.3476	321	2023-10-01
IGIB1130B2B4370363D	Female	Clinically severe	86.2538	591	2023-10-01
IGIB1130B2B4099689D	Male	Clinically severe	94.1994	503	2023-10-01
IGIB1130B2B4312746D	Female	Clinically severe	94.218	507	2023-10-01
IGIB1130GGN256905D	Female	Clinically severe	94.218	506	2023-10-01
IGIB1130B2B4033737D	Male	Clinically severe	58.7242	311	2023-10-01
IGIB1130B2B4150144D	Male	Clinically severe	57.7357	314	2023-10-01
IGIB1130B2B4179642D	Female	Clinically severe	69.682	365	2023-10-01
IGIB1130B2B4370825D	Male	Clinically severe	92.5674	497	2023-10-01
IGIB1130B2B4442407D	Male	Clinically severe	94.1901	511	2023-10-01
IGIB1130sb1809343D	Male	Clinically severe	94.2087	506	2023-10-01
IGIB1130b2b4356769D	Female	Clinically severe	94.0968	505	2023-10-01
IGIB1130b2b4198590D	Female	Clinically severe	87.7273	460	2023-10-01
IGIB1130b2b4256364D	Male	Clinically severe	96.9785	513	2023-10-01
IGIB1130b2c174374D	Female	Clinically severe	94.218	506	2023-10-01
IGIB1130B2B3899370D	Female	Clinically severe	56.5513	309	2023-10-01
IGIB1130GGN254173D	Female	Clinically severe	94.218	506	2023-10-01
IGIB1130MB6502720D	Male	Clinically severe	94.218	508	2023-10-01
IGIB1130b2b3278110D	Female	Clinically severe	79.1103	403	2023-10-01
IGIB1130B2B4255264D	Female	Clinically severe	98.8156	537	2023-10-01
IGIB1130B2B4071705D	Female	Clinically severe	90.5623	492	2023-10-01
IGIB1130B2B4179728D	Male	Clinically severe	98.825	527	2023-10-01
IGIB1130B2B4153155D	Male	Clinically severe	92.5487	497	2023-10-01
IGIB1130B2B3741053D	Male	Clinically severe	94.2087	504	2023-10-01
IGIB1130B2B3406315D	Male	Clinically severe	94.218	512	2023-10-01
IGIB1130VSH1968073D	Child	Clinically severe	72.4704	387	2023-10-01
IGIB1130VSH1962896D	Female	Clinically severe	94.218	510	2023-10-01
IGIB1130B2B4215108D	Female	Clinically severe	94.2087	503	2023-10-01
IGIB1130B2B3748494D	Female	Clinically severe	94.218	504	2023-10-01
IGIB1130SB1809503D	Female	Clinically severe	92.1943	490	2023-10-01
IGIB1130SP0690522D	Male	Clinically severe	69.4302	364	2023-10-01
IGIB1130B2B4250104D	Child	Clinically severe	87.1491	452	2023-10-01
IGIB1130DF1130937D	Male	Clinically severe	92.5767	501	2023-10-01
IGIB1130B2B4388406D	Female	Clinically severe	90.553	484	2023-10-01
IGIB1130B2B4247720D	Female	Clinically severe	98.4892	526	2023-10-01
IGIB1130B2B4247719D	Female	Clinically severe	74.0185	402	2023-10-01
IGIB1130VSH1985681D	Male	Clinically severe	57.6984	313	2023-10-01
IGIB1130B2B4397989D	Male	Clinically severe	98.8343	527	2023-10-01
IGIB1130B2B4388408D	Child	Clinically severe	92.5581	498	2023-10-01
IGIB1130B2B4402899D	Male	Clinically severe	92.5767	500	2023-10-01
IGIB1130B2B4309936D	Male	Clinically severe	96.7267	510	2023-10-01
IGIB1130DN1169952D	Male	Clinically severe	82.3091	435	2023-10-01
IGIB1130df1079624D	Male	Clinically severe	92.5767	500	2023-10-01
IGIB1130b2b3861803D	Male	Clinically severe	90.2732	479	2023-10-01
IGIB1130b2b4374368D	Male	Clinically severe	94.218	507	2023-10-01
IGIB1130b2b4043103D	Child	Clinically severe	98.8156	530	2023-10-01
IGIB1130b2b4374410D	Female	Clinically severe	96.9785	513	2023-10-01
IGIB1130b2b4369918D	Female	Clinically severe	96.7267	510	2023-10-01
IGIB1130df1078689D	Male	Clinically severe	90.553	484	2023-10-01
IGIB1130B2B4206106D	Child	Clinically severe	73.9159	383	2023-10-01
IGIB1130VSH1973836D	Male	Clinically severe	94.218	505	2023-10-01
IGIB1130B2B4370583D	Female	Clinically severe	94.1994	504	2023-10-01
IGIB1130B2B4227448D	Female	Clinically severe	88.5387	466	2023-10-01
IGIB1130B2B4204290D	Female	Clinically severe	94.218	503	2023-10-01
IGIB1130B2B3861842D	Male	Clinically severe	94.1994	504	2023-10-01
IGIB1130B2B4137511D	Female	Clinically severe	61.3354	332	2023-10-01
IGIB1130B2B4370112D	Male	Clinically severe	92.1943	489	2023-10-01
IGIB1130B2B4016665D	Female	Clinically severe	87.4662	459	2023-10-01
IGIB1130b2b4205911D	Male	Clinically severe	53.1195	293	2023-10-01
IGIB1130b2b4247748D	Male	Clinically severe	94.218	519	2023-10-01
IGIB1130b2b4312113D	Male	Clinically severe	98.5079	528	2023-10-01
IGIB1130vsh1976557D	Female	Clinically severe	53.9308	284	2023-10-01
IGIB1130vsh1976570D	Male	Clinically severe	86.0394	456	2023-10-01
IGIB1130bha0269527D	Female	Clinically severe	80.6584	443	2023-10-01
IGIB1130B2B4241644D	Male	Clinically severe	94.218	505	2023-10-01
IGIB1130B2B4309388D	Male	Clinically severe	92.5674	500	2023-10-01
IGIB1130B2B4026758D	Male	Clinically severe	94.218	505	2023-10-01
IGIB1130B2B4312430D	Female	Clinically severe	96.0645	526	2023-10-01
IGIB1130VSH1976893D	Male	Clinically severe	89.1821	483	2023-10-01
IGIB1130B2B4161225D	Female	Clinically severe	94.1994	508	2023-10-01
IGIB1130B2B4126999D	Female	Clinically severe	94.1994	504	2023-10-01
IGIB1130vsh1954358D	Female	Clinically severe	92.5767	492	2023-10-01
IGIB1130b2b3875390D	Child	Clinically severe	82.5235	450	2023-10-01
IGIB1130b2b4309867D	Female	Clinically severe	98.8343	528	2023-10-01
IGIB1130B2B4388636D	Male	Clinically severe	91.3364	488	2023-10-01
IGIB1130B2B4170589D	Male	Clinically severe	87.69	470	2023-10-01
IGIB1130B2B4337631D	Male	Clinically severe	87.6807	468	2023-10-01
IGIB1130b2b4166053D	Child	Clinically severe	91.3271	492	2023-10-01
IGIB1130b2b4394491D	Male	Clinically severe	91.3364	493	2023-10-01
IGIB1130vsh1975298D	Child	Clinically severe	69.0385	378	2023-10-01
IGIB1130B2B4179376D	Female	Clinically severe	94.2087	505	2023-10-01
IGIB1130B2B4205893D	Child	Clinically severe	87.6807	472	2023-10-01
IGIB1130B2B4219603D	Male	Clinically severe	94.1901	510	2023-10-01
IGIB1130B2B4399630D	Female	Clinically severe	93.9476	504	2023-10-01
IGIB1130MB6511379D	Child	Clinically severe	94.218	505	2023-10-01
IGIB1130B2B4259230D	Female	Clinically severe	94.1621	490	2023-10-01
IGIB1130VSH1985517D	Male	Clinically severe	96.9878	512	2023-10-01
IGIB1130B2B4249230D	Female	Clinically severe	91.411	482	2023-10-01
IGIB1130B2B4367029D	Child	Clinically severe	94.218	504	2023-10-01
IGIB1130b2b3838030D	Female	Clinically severe	85.0042	447	2023-10-01
IGIB1130b2b4328490D	Female	Clinically severe	92.5767	496	2023-10-01
IGIB1130b2b4370140D	Female	Clinically severe	95.8221	452	2023-10-01
IGIB1130B2B3994148D	Male	Clinically severe	94.218	506	2023-10-01
IGIB1130B2B4374344D	Male	Clinically severe	94.1994	516	2023-10-01
IGIB1130B2B4315692D	Female	Clinically severe	85.8622	455	2023-10-01
IGIB1130B2B4209498D	Child	Clinically severe	89.807	479	2023-10-01
IGIB1130B2B3901151D	Male	Clinically severe	96.0272	524	2023-10-01
IGIB1130DN1178866D	Female	Clinically severe	90.553	483	2023-10-01
IGIB1130B2B4256213D	Male	Clinically severe	96.0645	524	2023-10-01
IGIB1130B2B4602232D	Female	Clinically severe	83.3349	423	2023-11-01
IGIB1130B2B4274064D	Female	Clinically severe	96.0552	528	2023-11-01
IGIB1130DF1133582D	Male	Clinically severe	96.9878	511	2023-11-01
IGIB1130B2B4043392D	Child	Clinically severe	50.1632	264	2023-11-01
IGIB1130DN1169686D	Female	Clinically severe	98.825	530	2023-11-01
IGIB1130B2B4329302D	Female	Clinically severe	92.5487	495	2023-11-01
IGIB1130B2B4378324D	Male	Clinically severe	94.1994	505	2023-11-01
IGIB1130B2B4437616D	Female	Clinically severe	69.5701	382	2023-11-01
IGIB1130B2B4043391D	Female	Clinically severe	81.0408	446	2023-11-01
IGIB1130B2B4313559D	Male	Clinically severe	94.218	506	2023-11-01
IGIB1130B2B4099550D	Female	Clinically severe	94.2087	508	2023-11-01
IGIB1130B2B4496182D	Female	Clinically severe	94.218	506	2023-11-01
IGIB1130SB1854006D	Male	Clinically severe	94.218	506	2023-11-01
IGIB1130B2B4313537D	Male	Clinically severe	94.218	513	2023-11-01
IGIB1130B2B4282873D	Male	Clinically severe	92.5767	495	2023-11-01
IGIB1130B2B4307293D	Male	Clinically severe	66.6791	366	2023-11-01
IGIB1130B2B4337323D	Female	Clinically severe	94.218	508	2023-11-01
IGIB1130B2B4477151D	Male	Clinically severe	96.0552	521	2023-11-01
IGIB1130MB6529816D	Male	Clinically severe	94.1994	503	2023-11-01
IGIB1130B2B4379382D	Female	Clinically severe	98.8063	530	2023-11-01
IGIB1130B2B4378608D	Female	Clinically severe	95.6076	505	2023-11-01
IGIB1130b2b4477030D	Male	Clinically severe	98.825	532	2023-11-01
IGIB1130b2b4362539D	Male	Clinically severe	96.0552	524	2023-11-01
IGIB1130MB6463925D	Male	Clinically severe	96.9785	527	2023-11-01
IGIB1130B2B4303379D	Male	Clinically severe	61.6898	336	2023-11-01
IGIB1130RP0181531D	Male	Clinically severe	94.1994	506	2023-11-01
IGIB1130B2B4498452D	Male	Clinically severe	63.6203	340	2023-11-01
IGIB1130B2B4537814D	Male	Clinically severe	96.9785	512	2023-11-01
IGIB1130B2B4377087D	Female	Clinically severe	92.1943	489	2023-11-01
IGIB1130B2B4274489D	Female	Clinically severe	94.218	506	2023-11-01
IGIB1130B2B4268631D	Male	Clinically severe	96.9785	509	2023-11-01
IGIB1130B2B4366410D	Male	Clinically severe	88.8464	461	2023-11-01
IGIB1130B2B4378187D	Female	Clinically severe	94.218	505	2023-11-01
IGIB1130SB1818962D	Female	Clinically severe	94.2087	508	2023-11-01
IGIB1130B2B4379158D	Female	Clinically severe	60.1044	321	2023-11-01
IGIB1130GGN231671D	Male	Clinically severe	94.218	504	2023-11-01
IGIB1130B2B4378245D	Male	Clinically severe	92.5767	495	2023-11-01
IGIB1130B2B4378089D	Female	Clinically severe	82.6728	443	2023-11-01
IGIB1130SB1818882D	Male	Clinically severe	94.1994	498	2023-11-01
IGIB1130B2B4397443D	Child	Clinically severe	72.3398	389	2023-11-01
IGIB1130B2B4392861D	Female	Clinically severe	77.2079	405	2023-11-01
IGIB1130B2B4496056D	Male	Clinically severe	96.0552	523	2023-11-01
IGIB1130B2B4428395D	Male	Clinically severe	85.4705	460	2023-11-01
IGIB1130MB6517396D	Female	Clinically severe	98.825	529	2023-11-01
IGIB1130sb1769708D	Female	Clinically severe	93.9569	514	2023-11-01
IGIB1130b2b4274152D	Female	Clinically severe	98.8063	534	2023-11-01
IGIB1130b2b4496061D	Male	Clinically severe	98.8156	528	2023-11-01
IGIB1130b2b4477550D	Female	Clinically severe	74.606	386	2023-11-01
IGIB1130b2b4307490D	Male	Clinically severe	90.3012	471	2023-11-01
IGIB1130MB6521780D	Male	Clinically severe	94.218	506	2023-11-01
IGIB1130B2B4300323D	Male	Clinically severe	90.553	478	2023-11-01
IGIB1130B2B4494991D	Male	Clinically severe	90.525	482	2023-11-01
IGIB1130VSH1898132D	Male	NA	85.9834	462	2023-06-01
IGIB1130MS0776290D	Male	NA	94.218	505	2023-06-01
IGIB1130DN1116393D	NA	NA	89.9375	463	2023-06-01
IGIB1130SP0662087D	Male	NA	94.2087	504	2023-06-01
IGIB1130SP066994D	NA	NA	92.4088	483	2023-07-01
IGIB1130B2B3613742D	Female	NA	98.825	530	2023-07-01
IGIB1130DF1064580D	Male	NA	79.6419	417	2023-07-01
IGIB1130B2B3676275D	Male	NA	96.335	503	2023-07-01
IGIB1130DF1105578D	Male	NA	57.3067	305	2023-07-01
IGIB1130B2B3623269D	Male	NA	81.6936	427	2023-07-01
IGIB1130DN1127613D	Male	NA	82.3837	412	2023-07-01
IGIB1130MBB367161D	Male	NA	82.9619	417	2023-07-01
IGIB1130B2B3704204D	NA	NA	85.6197	433	2023-07-01
IGIB1130B2B3678763D	Male	NA	92.5581	486	2023-07-01
IGIB1130SP0666951D	Male	NA	92.5767	492	2023-07-01
IGIB1130MBB369877D	Male	NA	94.2087	503	2023-07-01
IGIB1130SPO669297D	NA	NA	98.5265	529	2023-07-01
IGIB1130B2B3662655D	NA	NA	96.0645	522	2023-07-01
IGIB1130SP0671916D	Male	NA	94.1901	503	2023-07-01
IGIB1130MBB379246D	Female	NA	92.5767	491	2023-07-01
IGIB1130B2B3639781D	Male	NA	90.5344	479	2023-07-01
IGIB1130GGN225994D	Male	NA	94.218	504	2023-07-01
IGIB1130B2B3676595D	Male	NA	94.2087	503	2023-07-01
IGIB1130MBB384247D	Female	NA	96.4376	518	2023-07-01
IGIB1130SB1625943D	Female	NA	90.5623	482	2023-07-01
IGIB1130B2B3830683D	Female	NA	94.218	506	2023-07-01
IGIB1130DF10611665D	NA	NA	95.7568	505	2023-07-01
IGIB1130B2B3640607D	Male	NA	94.218	505	2023-07-01
IGIB1130SP0672025D	Male	NA	94.2087	505	2023-07-01
IGIB1130B2B3773341D	Male	NA	60.7573	316	2023-07-01
IGIB1130mb6448496D	Male	NA	94.218	508	2023-07-01
IGIB1130B2B3401795D	Female	NA	92.5674	496	2023-07-01
IGIB1130DN1071863D	NA	NA	73.8879	407	2023-07-01
IGIB1130B2B3773542D	NA	NA	96.6894	509	2023-07-01
IGIB1130B2B3653374D	NA	NA	92.5674	496	2023-07-01
IGIB1130B2B3735244D	NA	NA	90.5437	482	2023-07-01
IGIB1130DN1071802D	NA	NA	94.2087	506	2023-07-01
IGIB1130DN1086800D	NA	NA	83.5401	441	2023-07-01
IGIB1130VSH1924459D	NA	NA	98.741	528	2023-07-01
IGIB1130B2B3629895D	NA	NA	96.0552	522	2023-07-01
IGIB1130GGN227340D	NA	NA	92.5767	493	2023-07-01
IGIB1130SP0674743D	NA	NA	96.0645	522	2023-07-01
IGIB1130B2B3908481D	NA	NA	96.0552	522	2023-07-01
IGIB1130B2C184327D	NA	NA	96.0459	538	2023-07-01
IGIB1130B2B3337394D	NA	NA	94.2087	503	2023-07-01
IGIB1130SP0672636D	NA	NA	96.0552	540	2023-07-01
IGIB1130B2B3573549D	NA	NA	63.7974	337	2023-07-01
IGIB1130B2B3842805D	NA	NA	53.3899	286	2023-07-01
IGIB1130B2B3577721D	NA	NA	92.3809	503	2023-07-01
IGIB1130SB1749869D	NA	NA	96.0459	520	2023-07-01
IGIB1130SS0377934D	NA	NA	94.218	504	2023-07-01
IGIB1130B2B3613618D	NA	NA	86.3378	458	2023-07-01
IGIB1130B2B3613622D	NA	NA	94.2087	505	2023-07-01
IGIB1130B2B3740824D	NA	NA	96.0459	523	2023-07-01
IGIB1130B2B3636697D	NA	NA	92.5581	496	2023-07-01
IGIB1130B2B3715334D	NA	NA	77.842	411	2023-07-01
IGIB1130DF1058011D	NA	NA	73.2538	387	2023-07-01
IGIB1130B2B3647496D	NA	NA	87.7366	461	2023-07-01
IGIB1130B2B3577717D	NA	NA	93.9662	502	2023-07-01
IGIB1130GGN227491D	NA	NA	94.1994	505	2023-07-01
IGIB1130MBB365604D	NA	NA	94.2087	504	2023-07-01
IGIB1130B2B3616400D	NA	NA	88.5014	471	2023-07-01
IGIB1130B2B3636702D	NA	NA	96.0645	521	2023-07-01
IGIB1130ggn225377D	NA	NA	98.0975	523	2023-07-01
IGIB1130DD0505195D	NA	NA	96.0645	525	2023-07-01
IGIB1130HHR0199870D	NA	NA	55.9638	303	2023-07-01
IGIB1130B2B3636314D	NA	NA	94.2087	504	2023-07-01
IGIB1130DD0505184D	NA	NA	76.9841	399	2023-07-01
IGIB1130B2B3613600D	NA	NA	95.7941	505	2023-07-01
IGIB1130B2B3797895D	NA	NA	94.218	504	2023-07-01
IGIB1130SS0374127D	NA	NA	94.1901	502	2023-07-01
IGIB1130B2B3840864D	NA	NA	92.5487	493	2023-07-01
IGIB1130B2B3390351D	NA	NA	94.2087	505	2023-07-01
IGIB1130SS0377694D	NA	NA	94.1994	504	2023-07-01
IGIB1130VSH1918269D	NA	NA	96.0552	522	2023-07-01
IGIB1130B2B3755619D	NA	NA	94.218	504	2023-07-01
IGIB1130B2B3837539D	NA	NA	94.246	511	2023-07-01
IGIB1130B2B3337391D	NA	NA	94.1994	501	2023-07-01
IGIB1130B2B3755620D	NA	NA	94.218	505	2023-07-01
IGIB1130B2B3337389D	NA	NA	96.0645	521	2023-07-01
IGIB1130DF1063042D	NA	NA	94.1994	505	2023-07-01
IGIB1130PH0368135D	NA	NA	93.9569	506	2023-07-01
IGIB1130B2B3613612D	NA	NA	94.218	505	2023-07-01
IGIB1130B2B3613603D	NA	NA	94.218	503	2023-07-01
IGIB1130B2B3613609D	NA	NA	94.2087	505	2023-07-01
IGIB1130SP0674668D	NA	NA	94.1994	500	2023-07-01
IGIB1130B2B3831173D	NA	NA	94.218	505	2023-07-01
IGIB1130B2B3777798D	NA	NA	95.878	504	2023-07-01
IGIB1130DN1132853D	NA	NA	84.8457	456	2023-07-01
IGIB1130B2B3841236D	NA	NA	66.5952	339	2023-07-01
IGIB1130MBB366801D	NA	NA	95.5236	500	2023-07-01
IGIB1130SP0674236D	NA	NA	94.218	506	2023-07-01
IGIB1130B2B3800574D	NA	NA	95.8687	504	2023-07-01
IGIB1130DN1071704D	NA	NA	94.1807	510	2023-07-01
IGIB1130B2B3802606D	NA	NA	94.1994	501	2023-07-01
IGIB1130B2B3715626D	NA	NA	94.218	504	2023-07-01
IGIB1130dn1061521D	NA	NA	94.1994	508	2023-07-01
IGIB1130B2B3797886D	NA	NA	94.2087	502	2023-07-01
IGIB1130B2B3797885D	NA	NA	94.2087	505	2023-07-01
IGIB1130SS0377641D	NA	NA	96.0552	524	2023-07-01
IGIB1130SS0374112D	NA	NA	82.4956	441	2023-07-01
IGIB1130B2B3882252D	NA	NA	94.2087	503	2023-07-01
IGIB1130B2B3658367D	NA	NA	94.218	504	2023-07-01
IGIB1130PH0368234D	NA	NA	96.0645	522	2023-07-01
IGIB1130DN1071550D	NA	NA	93.3974	501	2023-07-01
IGIB1130B2B3664031D	NA	NA	96.9878	509	2023-07-01
IGIB1130GGN227189D	NA	NA	94.2087	503	2023-07-01
IGIB1130B2B3797882D	NA	NA	83.9877	446	2023-07-01
IGIB1130B2B3947865D	Female	NA	94.1807	708	2023-08-01
IGIB1130B2B4047477D	Male	NA	94.1621	709	2023-08-01
IGIB1130B2B3893337D	Male	NA	94.1621	708	2023-08-01
IGIB1130B2B4015209D	Female	NA	94.1807	707	2023-08-01
IGIB1130MB6450476D	Female	NA	94.1901	708	2023-08-01
IGIB1130B2B3758134D	Female	NA	94.1901	723	2023-08-01
IGIB1130DN1124723D	Male	NA	94.1994	711	2023-08-01
IGIB1130B2B3337302D	NA	NA	94.1807	721	2023-08-01
IGIB1130DN1133880D	Male	NA	94.1714	721	2023-08-01
IGIB1130B2B3843823D	Female	NA	94.1621	702	2023-08-01
IGIB1130B2B3828606D	Child	NA	94.1714	711	2023-08-01
IGIB1130B2C185351D	Male	NA	94.1621	715	2023-08-01
IGIB1130B2C178326D	Male	NA	94.1994	712	2023-08-01
IGIB1130SP0682664D	Male	NA	94.1994	709	2023-08-01
IGIB1130DD0500681D	Female	NA	94.1807	708	2023-08-01
IGIB1130B2B3797279D	Male	NA	94.1994	709	2023-08-01
IGIB1130B2B3764619D	Male	NA	94.1807	712	2023-08-01
IGIB1130B2B3839477D	Male	NA	94.1901	715	2023-08-01
IGIB1130dn1156507D	Male	NA	94.1714	706	2023-08-01
IGIB1130B2B3839476D	Male	NA	94.1714	708	2023-08-01
IGIB1130GGN233557D	Male	NA	94.1807	708	2023-08-01
IGIB1130MB6462952ED	NA	NA	85.3119	614	2023-08-01
IGIB1130B2B3748137D	Female	NA	94.1901	715	2023-08-01
IGIB1130B2B3952512D	Child	NA	94.1621	708	2023-08-01
IGIB1130B2B3983807D	Male	NA	94.1807	707	2023-08-01
IGIB1130B2B3973678D	Male	NA	96.0459	730	2023-08-01
IGIB1130B2B3755109D	Male	NA	96.0179	712	2023-08-01
IGIB1130B2B3741952D	Female	NA	96.0272	731	2023-08-01
IGIB1130B2B3837915D	Female	NA	94.1714	709	2023-08-01
IGIB1130GGN233327D	Male	NA	94.1807	710	2023-08-01
IGIB1130B2B3757844D	Male	NA	96.0272	733	2023-08-01
IGIB1130B2B3961578D	Male	NA	94.1807	712	2023-08-01
IGIB1130B2B3694108D	Female	NA	55.5442	380	2023-08-01
IGIB1130B2B3966841D	Male	NA	94.1714	710	2023-08-01
IGIB1130B2B3893284D	Male	NA	94.1807	709	2023-08-01
IGIB1130B2B3893282D	Male	NA	94.1807	708	2023-08-01
IGIB1130B2B3931996D	Female	NA	62.0535	369	2023-08-01
IGIB1130MB6462640D	Male	NA	71.6031	506	2023-08-01
IGIB1130B2B3708488D	Male	NA	80.9009	526	2023-08-01
IGIB1130B2B3802238D	Female	NA	94.1901	710	2023-08-01
IGIB1130B2B3884843D	Child	NA	86.2725	593	2023-08-01
IGIB1130SB1688184D	Male	NA	94.1714	708	2023-08-01
IGIB1130SB1784986D	Male	NA	94.1714	709	2023-08-01
IGIB1130B2B3741743D	Male	NA	94.1807	722	2023-08-01
IGIB1130B2B3697985D	Male	NA	94.1528	720	2023-08-01
IGIB1130B2B3964326D	Female	NA	94.1621	710	2023-08-01
IGIB1130B2B3755066D	Female	NA	76.1914	534	2023-08-01
IGIB1130B2B3724341D	Male	NA	78.7373	575	2023-08-01
IGIB1130B2C184862D	NA	NA	82.4956	604	2023-08-01
IGIB1130B2B3902004D	Male	NA	94.1714	710	2023-08-01
IGIB1130B2B3997471D	Female	NA	94.1434	706	2023-08-01
IGIB1130B2B4091699D	Male	NA	94.1528	707	2023-08-01
IGIB1130B2B3974724D	Female	NA	91.3737	692	2023-08-01
IGIB1130B2B3947682D	Child	NA	50.5269	322	2023-08-01
IGIB1130b2b3853864D	Child	NA	96.0272	728	2023-08-01
IGIB1130b2b3893135D	Male	NA	94.1528	706	2023-08-01
IGIB1130b2b3931966D	Male	NA	94.1807	708	2023-08-01
IGIB1130b2b4037252D	Male	NA	94.1714	711	2023-08-01
IGIB1130b2b3904437D	Female	NA	94.1714	710	2023-08-01
IGIB1130b2b3912525D	Female	NA	94.1807	712	2023-08-01
IGIB1130b2b3673329D	Female	NA	94.1714	709	2023-08-01
IGIB1130b2b3969408D	Female	NA	54.9939	376	2023-08-01
IGIB1130mb6437543D	Female	NA	86.0114	634	2023-08-01
IGIB1130b2b3837965D	Male	NA	94.1621	709	2023-08-01
IGIB1130HHR0151835D	Female	NA	94.1807	722	2023-08-01
IGIB1130B2B3843998D	Female	NA	94.1994	709	2023-08-01
IGIB1130DN1124748D	Male	NA	63.5457	498	2023-08-01
IGIB1130B2B2863833D	Male	NA	62.8089	482	2023-08-01
IGIB1130B2B3839485D	Female	NA	69.8312	531	2023-08-01
IGIB1130SB1688508D	Child	NA	62.8462	483	2023-08-01
IGIB1130B2B4029958D	Male	NA	94.1901	710	2023-08-01
IGIB1130VSH1935740D	Male	NA	94.1807	704	2023-08-01
IGIB1130B2B3902067D	Male	NA	96.0272	731	2023-08-01
IGIB1130B2B3755089D	Female	NA	94.1807	723	2023-08-01
IGIB1130B2B3755163D	Female	NA	94.1807	711	2023-08-01
IGIB1130B2B3952550D	Male	NA	52.6532	344	2023-08-01
IGIB1130BHA0275824D	Female	NA	54.4437	412	2023-08-01
IGIB1130DD0500683D	Female	NA	52.6812	374	2023-08-01
IGIB1130VSH1952516D	Female	NA	56.2716	441	2023-08-01
IGIB1130B2B4004734D	Male	NA	51.7672	290	2023-08-01
IGIB1130B2B3906973D	Female	NA	94.1341	704	2023-08-01
IGIB1130B2B3819325D	Male	NA	94.1528	709	2023-08-01
IGIB1130B2B3696595D	Female	NA	94.1434	706	2023-08-01
IGIB1130B2B4026921D	Female	NA	94.1807	708	2023-08-01
IGIB1130B2B3971673D	Male	NA	90.4038	649	2023-08-01
IGIB1130B2B3969476D	Male	NA	90.5064	682	2023-08-01
IGIB1130B2B2655562D	NA	NA	81.8987	546	2023-08-01
IGIB1130B2B3971672D	Male	NA	94.1901	718	2023-08-01
IGIB1130B2B3982911D	Female	NA	54.4997	321	2023-08-01
IGIB1130MB6404035D	Male	NA	69.5514	451	2023-08-01
IGIB1130B2B4047968D	Female	NA	92.5207	711	2023-08-01
IGIB1130B2B3969598D	Female	NA	94.1434	701	2023-08-01
IGIB1130B2B4103674D	Female	NA	94.1528	708	2023-08-01
IGIB1130B2B3893200D	Female	NA	84.0436	592	2023-08-01
IGIB1130B2B3748672D	Female	NA	56.8684	345	2023-08-01
IGIB1130B2B3802192D	Child	NA	94.1528	705	2023-08-01
IGIB1130B2B3703909D	Female	NA	92.1011	677	2023-08-01
IGIB1130B2B3893202D	Male	NA	94.1807	710	2023-08-01
IGIB1130B2B4099465D	Female	NA	94.0875	706	2023-08-01
IGIB1130B2B3661397D	Male	NA	94.1807	708	2023-08-01
IGIB1130b2b3741754D	Female	NA	82.6634	446	2023-08-01
IGIB1130b2b3296723D	Male	NA	94.1901	504	2023-08-01
IGIB1130b2b3828569D	Male	NA	71.771	388	2023-08-01
IGIB1130b2b3893147D	Child	NA	87.4196	463	2023-08-01
IGIB1130b2b4085912D	Male	NA	75.1935	388	2023-08-01
IGIB1130vsh1939393D	Female	NA	96.0645	524	2023-08-01
IGIB1130b2b3863863D	Child	NA	94.2087	500	2023-08-01
IGIB1130mb6444754D	Child	NA	84.1835	450	2023-08-01
IGIB1130mb6462408D	Female	NA	94.218	504	2023-08-01
IGIB1130b2b3338122D	Child	NA	84.4447	459	2023-08-01
IGIB1130b2b4012392D	Male	NA	76.0701	395	2023-08-01
IGIB1130vsh1950365D	Male	NA	94.2087	506	2023-08-01
IGIB1130b2b3838783D	Male	NA	89.1262	478	2023-08-01
IGIB1130b2b3953106D	Male	NA	88.5666	473	2023-08-01
IGIB1130b2b4015370D	Male	NA	87.1305	466	2023-08-01
IGIB1130b2b3823185D	Male	NA	94.2087	503	2023-08-01
IGIB1130vsh1927615D	Male	NA	94.1994	507	2023-08-01
IGIB1130B2B3961388D	Male	NA	94.218	509	2023-08-01
IGIB1130ggn247891D	Male	NA	98.6105	532	2023-08-01
IGIB1130b2b3400842D	Male	NA	94.1994	503	2023-08-01
IGIB1130b2b3864694D	Male	NA	96.0459	524	2023-08-01
IGIB1130hhr0204486D	Female	NA	92.4368	499	2023-08-01
IGIB1130b2b3726230D	Female	NA	94.1994	504	2023-08-01
IGIB1130b2b3772413D	Male	NA	96.0645	525	2023-08-01
IGIB1130b2b3852890D	Male	NA	96.0645	523	2023-08-01
IGIB1130mb6429387cD	NA	NA	96.708	512	2023-08-01
IGIB1130b2b3689777D	Female	NA	96.0645	522	2023-08-01
IGIB1130b2b3864685D	Female	NA	94.218	504	2023-08-01
IGIB1130b2b3577754D	Female	NA	92.5767	508	2023-08-01
IGIB1130B2B3677109D	Male	NA	98.5732	531	2023-08-01
IGIB1130B2B3772423D	Male	NA	98.825	530	2023-08-01
IGIB1130MB6447620D	Male	NA	94.218	499	2023-08-01
IGIB1130B2B4047358D	NA	NA	83.8292	438	2023-08-01
IGIB1130B2B3905640D	Male	NA	92.5767	497	2023-08-01
IGIB1130GGN222781D	Male	NA	91.411	484	2023-08-01
IGIB1130B2B3764245D	Female	NA	96.6614	510	2023-08-01
IGIB1130SP0678049D	Male	NA	94.2087	509	2023-08-01
IGIB1130B2B3756634D	Male	NA	94.218	503	2023-08-01
IGIB1130B2B3514190D	Child	NA	92.5674	501	2023-08-01
IGIB1130B2B3707465D	Male	NA	94.218	511	2023-08-01
IGIB1130B2B3932750D	Female	NA	96.0552	524	2023-08-01
IGIB1130B2B3966835D	Child	NA	92.5487	497	2023-08-01
IGIB1130B2B3482701D	Male	NA	94.2087	503	2023-08-01
IGIB1130B2B3701924D	Male	NA	94.218	504	2023-08-01
IGIB1130B2B3884945D	Male	NA	92.5394	494	2023-08-01
IGIB1130B2B3671311D	Female	NA	92.5674	498	2023-08-01
IGIB1130B2B3678243D	Female	NA	94.2087	506	2023-08-01
IGIB1130B2C172422D	Male	NA	93.9289	505	2023-08-01
IGIB1130B2B3755428D	Male	NA	96.9785	507	2023-08-01
IGIB1130B2B3756050D	Female	NA	94.1807	500	2023-08-01
IGIB1130B2B3577773D	Female	NA	51.7393	245	2023-08-01
IGIB1130B2B3650541D	Male	NA	96.0645	521	2023-08-01
IGIB1130B2B3748721D	Male	NA	96.0645	525	2023-08-01
IGIB1130B2B3719027D	Male	NA	96.0272	524	2023-08-01
IGIB1130B2B3331446D	Male	NA	92.5674	496	2023-08-01
IGIB1130MB6440529D	Male	NA	96.0645	524	2023-08-01
IGIB1130B2B3898447D	Child	NA	94.218	504	2023-08-01
IGIB1130MB6440666D	Male	NA	59.5449	303	2023-08-01
IGIB1130B2B3724298D	Male	NA	94.2087	505	2023-08-01
IGIB1130B2B3636027D	Male	NA	94.2087	500	2023-08-01
IGIB1130B2B4004641D	Male	NA	94.1994	501	2023-08-01
IGIB1130B2B3997448D	Male	NA	94.2087	505	2023-08-01
IGIB1130DN1156604D	Female	NA	94.218	506	2023-08-01
IGIB1130B2B3963602D	Male	NA	92.1104	483	2023-08-01
IGIB1130B2B3894323D	Male	NA	94.2087	504	2023-08-01
IGIB1130B2B3468956D	Male	NA	94.218	502	2023-08-01
IGIB1130DN1130599D	Male	NA	90.553	483	2023-08-01
IGIB1130B2B3960748D	Female	NA	53.5858	284	2023-08-01
IGIB1130B2B3636018D	Male	NA	94.2087	510	2023-08-01
IGIB1130B2B3668080D	NA	NA	94.1994	502	2023-08-01
IGIB1130B2B3947786D	Female	NA	90.553	482	2023-08-01
IGIB1130HHR0151488D	Female	NA	90.5344	483	2023-08-01
IGIB1130B2B3947706D	Male	NA	94.2087	506	2023-08-01
IGIB1130B2B3971858D	Child	NA	94.218	507	2023-08-01
IGIB1130B2B3636522D	Female	NA	94.1994	504	2023-08-01
IGIB1130VSH1942292D	Female	NA	94.1994	505	2023-08-01
IGIB1130B2B3367535D	Male	NA	94.2087	500	2023-08-01
IGIB1130B2B3932763D	Female	NA	94.218	507	2023-08-01
IGIB1130SP0682518D	Female	NA	83.1857	443	2023-08-01
IGIB1130dn11156513D	NA	NA	92.2783	501	2023-08-01
IGIB1130B2B727571D	Male	NA	96.0552	523	2023-08-01
IGIB1130B2B3841633D	Female	NA	94.2087	503	2023-08-01
IGIB1130B2B3965603D	Male	NA	94.218	505	2023-08-01
IGIB1130B2B3903585D	Female	NA	90.581	482	2023-08-01
IGIB1130B2B3903582D	Male	NA	93.9756	504	2023-08-01
IGIB1130GGN233939D	Male	NA	94.218	506	2023-08-01
IGIB1130B2B3952773ED	NA	NA	75.3054	391	2023-08-01
IGIB1130b2b3762384D	NA	NA	94.218	503	2023-08-01
IGIB1130DN1160732D	Male	NA	96.0366	520	2023-08-01
IGIB1130B2B3655098D	Female	NA	94.1994	507	2023-08-01
IGIB1130B2B3852524D	Male	NA	96.0552	524	2023-08-01
IGIB1130B2B3947658D	Male	NA	94.218	506	2023-08-01
IGIB1130B2B3969464D	Male	NA	74.3822	388	2023-08-01
IGIB1130B2B3974020D	Male	NA	77.3851	394	2023-08-01
IGIB1130B2B3802208D	Male	NA	90.525	483	2023-08-01
IGIB1130B2B3996141D	Female	NA	96.9878	513	2023-08-01
IGIB1130B2B3802217D	Female	NA	61.1303	312	2023-08-01
IGIB1130B2B4021380D	Male	NA	84.1556	434	2023-08-01
IGIB1130GGN233157D	Female	NA	94.218	506	2023-08-01
IGIB1130B2B4050396D	Female	NA	56.9244	297	2023-08-01
IGIB1130MB6462690D	Female	NA	86.9999	465	2023-08-01
IGIB1130HHR0151361D	Female	NA	94.218	504	2023-08-01
IGIB1130VSH1942171D	Male	NA	81.8428	433	2023-08-01
IGIB1130B2B3949444D	Female	NA	94.2087	504	2023-08-01
IGIB1130DN1156497D	Male	NA	94.2087	508	2023-08-01
IGIB1130DN1120515D	Male	NA	76.0888	394	2023-08-01
IGIB1130SB1688028D	Male	NA	60.5894	318	2023-08-01
IGIB1130B2B3898942D	Female	NA	72.0041	377	2023-08-01
IGIB1130B2B3677064D	Male	NA	95.8594	516	2023-08-01
IGIB1130SS0379936ED	NA	NA	94.218	506	2023-08-01
IGIB1130B2B3881235D	Male	NA	87.6807	467	2023-08-01
IGIB1130B2B3949284D	Female	NA	87.6714	470	2023-08-01
IGIB1130B2B3947349D	Female	NA	92.3809	504	2023-08-01
IGIB1130B2B3917034D	Child	NA	96.0645	524	2023-08-01
IGIB1130VSH1929422D	Male	NA	94.218	502	2023-08-01
IGIB1130SB1767074D	Male	NA	94.2087	504	2023-08-01
IGIB1130B2B4036398D	Male	NA	87.3916	458	2023-08-01
IGIB1130B2B3802087D	Male	NA	90.553	482	2023-08-01
IGIB1130B2B3899957D	Female	NA	94.2087	506	2023-08-01
IGIB1130B2B3922492D	Female	NA	95.8967	505	2023-08-01
IGIB1130B2B4112781D	Female	NA	90.553	480	2023-08-01
IGIB1130B2B3952299D	Female	NA	96.0645	526	2023-08-01
IGIB1130B2B3963242D	Male	NA	96.0459	522	2023-08-01
IGIB1130B2B3500566D	Female	NA	96.0552	522	2023-08-01
IGIB1130B2B3904741D	Male	NA	87.0372	459	2023-08-01
IGIB1130B2B3694620D	Male	NA	87.1025	465	2023-08-01
IGIB1130B2B3968789D	Male	NA	90.5623	484	2023-08-01
IGIB1130B2B3903427D	Child	NA	96.0645	524	2023-08-01
IGIB1130GGN239699D	Male	NA	90.5623	482	2023-08-01
IGIB1130B2B4017387D	Male	NA	95.8034	524	2023-08-01
IGIB1130B2B3801421D	Male	NA	90.2173	474	2023-08-01
IGIB1130B2B3947369D	Male	NA	90.553	480	2023-08-01
IGIB1130B2B3972159D	Male	NA	96.0459	523	2023-08-01
IGIB1130B2B3669762D	Male	NA	62.9488	367	2023-08-01
IGIB1130B2B4105839D	NA	NA	85.7409	467	2023-08-01
IGIB1130B2B3965761D	NA	NA	94.2087	506	2023-08-01
IGIB1130B2C184131D	NA	NA	60.8132	330	2023-08-01
IGIB1130B2B3824756D	NA	NA	94.2087	507	2023-08-01
IGIB1130GGN239413D	NA	NA	62.3799	334	2023-08-01
IGIB1130B2B4006501D	NA	NA	94.0688	493	2023-08-01
IGIB1130B2B3965732D	NA	NA	94.2087	503	2023-08-01
IGIB1130B2B4114521D	NA	NA	77.3944	408	2023-08-01
IGIB1130B2B3568364D	NA	NA	92.5674	499	2023-08-01
IGIB1130B2B3802079D	NA	NA	50.788	269	2023-08-01
IGIB1130B2B3757035D	NA	NA	62.4359	338	2023-08-01
IGIB1130B2B4007167D	NA	NA	96.0459	524	2023-08-01
IGIB1130B2B3930503D	NA	NA	94.1994	504	2023-08-01
IGIB1130B2B3965731D	NA	NA	94.1248	533	2023-08-01
IGIB1130B2B4006494D	NA	NA	94.2087	506	2023-08-01
IGIB1130vsh1785655D	NA	NA	94.2087	504	2023-08-01
IGIB1130SB1740436D	NA	NA	94.218	506	2023-08-01
IGIB1130B2B3997943D	NA	NA	92.5674	505	2023-08-01
IGIB1130B2B3997978D	NA	NA	54.4157	299	2023-08-01
IGIB1130B2B3997944D	NA	NA	96.0459	523	2023-08-01
IGIB1130DD0500942D	NA	NA	96.0645	523	2023-08-01
IGIB1130SP0684104D	NA	NA	94.1994	506	2023-08-01
IGIB1130DD0500972D	NA	NA	96.0366	526	2023-08-01
IGIB1130VSH1866749D	NA	NA	76.8069	420	2023-08-01
IGIB1130B2B3973984D	NA	NA	98.8343	529	2023-08-01
IGIB1130B2B3863053D	NA	NA	94.218	504	2023-08-01
IGIB1130B2B3797703D	NA	NA	94.1248	491	2023-08-01
IGIB1130B2B3777771D	NA	NA	96.9878	510	2023-08-01
IGIB1130B2B3983833D	NA	NA	83.7545	453	2023-08-01
IGIB1130B2B3677292D	NA	NA	94.218	503	2023-08-01
IGIB1130B2B3642671D	NA	NA	96.9878	511	2023-08-01
IGIB1130B2B3877426D	NA	NA	94.218	504	2023-08-01
IGIB1130VSH1931523D	NA	NA	92.5674	497	2023-08-01
IGIB1130SB1796840D	NA	NA	94.1994	507	2023-08-01
IGIB1130B2B3133557D	NA	NA	79.129	435	2023-08-01
IGIB1130B2B3779005D	NA	NA	94.218	504	2023-08-01
IGIB1130GGN222003D	NA	NA	92.241	491	2023-08-01
IGIB1130GGN242680D	NA	NA	94.2087	502	2023-08-01
IGIB1130VSH1937547D	NA	NA	79.1196	438	2023-08-01
IGIB1130B2B3636726D	NA	NA	86.8787	448	2023-08-01
IGIB1130PH0372932D	NA	NA	81.8241	442	2023-08-01
IGIB1130PH0372931D	NA	NA	77.413	426	2023-08-01
IGIB1130PH0372944D	NA	NA	94.2087	506	2023-08-01
IGIB1130B2C177661D	NA	NA	96.6521	507	2023-08-01
IGIB1130DD0506036D	NA	NA	94.218	504	2023-08-01
IGIB1130DF1067478D	NA	NA	79.1103	430	2023-08-01
IGIB1130SP0680817D	NA	NA	81.8241	442	2023-08-01
IGIB1130B2B3777763D	NA	NA	88.1843	468	2023-08-01
IGIB1130B2B3852877D	NA	NA	94.2087	505	2023-08-01
IGIB1130B2B3762761D	NA	NA	94.1994	504	2023-08-01
IGIB1130B2B3845086D	NA	NA	94.2087	504	2023-08-01
IGIB1130B2B3923786D	NA	NA	84.454	458	2023-08-01
IGIB1130B2B3917197D	NA	NA	87.1305	468	2023-08-01
IGIB1130B2C185473D	NA	NA	89.4712	486	2023-08-01
IGIB1130SP0680860D	NA	NA	92.5767	494	2023-08-01
IGIB1130B2B3852567D	NA	NA	82.738	453	2023-08-01
IGIB1130SP0680672D	NA	NA	94.2087	506	2023-08-01
IGIB1130B2B3741909D	NA	NA	79.8471	439	2023-08-01
IGIB1130B2B3677326D	NA	NA	89.3034	479	2023-08-01
IGIB1130GGN242331D	NA	NA	93.7238	487	2023-08-01
IGIB1130B2B3802571D	NA	NA	94.1807	504	2023-08-01
IGIB1130MB6404100D	NA	NA	94.1901	505	2023-08-01
IGIB1130B2B3337974D	NA	NA	94.218	503	2023-08-01
IGIB1130B2B3927001D	NA	NA	78.9518	435	2023-08-01
IGIB1130DF1068454D	NA	NA	84.1556	446	2023-08-01
IGIB1130B2B4017550D	NA	NA	91.3364	493	2023-08-01
IGIB1130DF1068429D	NA	NA	94.2087	504	2023-08-01
IGIB1130B2B3755137D	NA	NA	90.5623	486	2023-08-01
IGIB1130B2B3902924D	NA	NA	97.0158	520	2023-08-01
IGIB1130B2B3839491D	NA	NA	71.7337	383	2023-08-01
IGIB1130B2B3932863D	NA	NA	90.553	477	2023-08-01
IGIB1130B2B4084997D	NA	NA	94.2087	506	2023-08-01
IGIB1130B2B3864574D	NA	NA	94.218	505	2023-08-01
IGIB1130B2B3877429D	NA	NA	90.5623	482	2023-08-01
IGIB1130B2B3953210D	NA	NA	94.2087	503	2023-08-01
IGIB1130B2B3902091D	NA	NA	90.553	485	2023-08-01
IGIB1130B2B3902093D	NA	NA	90.5344	485	2023-08-01
IGIB1130B2B3902092D	NA	NA	94.1994	505	2023-08-01
IGIB1130B2B3976568D	NA	NA	94.6843	508	2023-08-01
IGIB1130B2B3903760D	NA	NA	96.9878	509	2023-08-01
IGIB1130B2B3726150D	NA	NA	96.9785	508	2023-08-01
IGIB1130B2B4031404D	NA	NA	90.5437	484	2023-08-01
IGIB1130B2B4017988D	NA	NA	94.2087	505	2023-08-01
IGIB1130SB1793511D	NA	NA	82.6541	445	2023-08-01
IGIB1130B2B3717832D	NA	NA	96.9878	509	2023-08-01
IGIB1130B2B3286717D	NA	NA	92.1943	487	2023-08-01
IGIB1130B2B3626785D	NA	NA	92.2037	488	2023-08-01
IGIB1130SB1688615D	NA	NA	92.5767	500	2023-08-01
IGIB1130B2B3381002D	NA	NA	94.218	507	2023-08-01
IGIB1130B2B3949557D	NA	NA	89.5272	471	2023-08-01
IGIB1130B2B3928232D	NA	NA	94.218	504	2023-08-01
IGIB1130B2B3949555D	NA	NA	96.9785	511	2023-08-01
IGIB1130B2B3694163D	NA	NA	76.9841	397	2023-08-01
IGIB1130B2B3966952D	NA	NA	90.553	484	2023-08-01
IGIB1130DD0439266D	NA	NA	96.6987	510	2023-08-01
IGIB1130B2B3869652D	NA	NA	74.0464	387	2023-08-01
IGIB1130B2B3841759D	NA	NA	92.5674	499	2023-08-01
IGIB1130B2B3677884D	NA	NA	87.261	457	2023-08-01
IGIB1130VSH1935597D	NA	NA	85.9088	459	2023-08-01
IGIB1130B2B3755158D	NA	NA	86.2632	467	2023-08-01
IGIB1130B2B3972834D	NA	NA	94.218	507	2023-08-01
IGIB1130B2B3902086D	NA	NA	94.218	503	2023-08-01
IGIB1130GGN242316D	NA	NA	95.1693	499	2023-08-01
IGIB1130B2B3828713D	NA	NA	94.2087	502	2023-08-01
IGIB1130PH0372779D	NA	NA	94.2087	501	2023-08-01
IGIB1130SS0375389D	NA	NA	96.7267	509	2023-08-01
IGIB1130PH0372777D	NA	NA	96.9785	509	2023-08-01
IGIB1130PH0372770D	NA	NA	85.685	460	2023-08-01
IGIB1130MBB383027D	NA	NA	87.662	469	2023-08-01
IGIB1130B2B3869566D	NA	NA	70.4747	372	2023-08-01
IGIB1130B2B3726143D	NA	NA	94.2087	504	2023-08-01
IGIB1130VSH1935667D	NA	NA	96.4376	510	2023-08-01
IGIB1130B2B3636044D	NA	NA	90.5437	481	2023-08-01
IGIB1130B2B3837308D	NA	NA	85.7036	459	2023-08-01
IGIB1130B2B3872219D	NA	NA	96.9785	513	2023-08-01
IGIB1130B2B3997722D	NA	NA	84.8736	450	2023-08-01
IGIB1130B2B3997689D	NA	NA	96.9598	509	2023-08-01
IGIB1130ss0381186D	NA	NA	86.2725	465	2023-08-01
IGIB1130VSH1950321D	NA	NA	59.6288	314	2023-08-01
IGIB1130VSH1950312D	NA	NA	72.5357	387	2023-08-01
IGIB1130B2B3947451D	NA	NA	87.6527	468	2023-08-01
IGIB1130B2B4016525D	NA	NA	94.1994	501	2023-08-01
IGIB1130B2B4114664D	NA	NA	95.7381	521	2023-08-01
IGIB1130B2B3802108D	NA	NA	94.218	504	2023-08-01
IGIB1130GGN245785D	NA	NA	81.4791	431	2023-08-01
IGIB1130B2B4105513D	NA	NA	89.5179	473	2023-08-01
IGIB1130B2B4009131D	NA	NA	94.2087	504	2023-08-01
IGIB1130VSH1940367D	NA	NA	94.2087	505	2023-08-01
IGIB1130B2B4049268D	NA	NA	89.6204	471	2023-08-01
IGIB1130B2B3968990D	NA	NA	90.553	481	2023-08-01
IGIB1130B2B3912528D	NA	NA	94.218	501	2023-08-01
IGIB1130B2B4017360D	NA	NA	94.2087	503	2023-08-01
IGIB1130B2B3932616D	NA	NA	96.0366	520	2023-08-01
IGIB1130B2B3777741D	NA	NA	94.218	505	2023-08-01
IGIB1130B2B3963684D	NA	NA	94.2087	503	2023-08-01
IGIB1130B2B3893121D	NA	NA	84.2581	456	2023-08-01
IGIB1130B2B4079898D	NA	NA	94.218	502	2023-08-01
IGIB1130B2B4112769D	NA	NA	87.5315	469	2023-08-01
IGIB1130B2B3650983D	NA	NA	73.9345	386	2023-08-01
IGIB1130B2B4079896D	NA	NA	94.2087	504	2023-08-01
IGIB1130B2B4015394D	NA	NA	84.2768	454	2023-08-01
IGIB1130B2B4015399D	NA	NA	90.553	483	2023-08-01
IGIB1130B2B3904761D	NA	NA	86.5336	446	2023-08-01
IGIB1130B2B3899948D	NA	NA	96.0459	522	2023-08-01
IGIB1130B2B4063351D	NA	NA	84.8457	450	2023-08-01
IGIB1130SB1727294D	NA	NA	91.3364	493	2023-08-01
IGIB1130B2B3893125D	NA	NA	84.2675	455	2023-08-01
IGIB1130B2B3757624D	NA	NA	66.0543	353	2023-08-01
IGIB1130B2B4009699D	NA	NA	94.7683	507	2023-08-01
IGIB1130B2B3951202D	NA	NA	94.218	508	2023-08-01
IGIB1130B2B4090539D	NA	NA	94.1248	495	2023-08-01
IGIB1130B2B3655022D	NA	NA	56.4115	297	2023-08-01
IGIB1130B2B4015462D	NA	NA	94.218	505	2023-08-01
IGIB1130B2B3917730D	NA	NA	91.3737	481	2023-08-01
IGIB1130PH0372290D	NA	NA	90.5437	481	2023-08-01
IGIB1130GGN245793D	NA	NA	92.5767	499	2023-08-01
IGIB1130GGN226360D	NA	NA	86.9999	464	2023-08-01
IGIB1130DF1103165D	NA	NA	92.5021	491	2023-08-01
IGIB1130SP0682823D	NA	NA	62.9022	368	2023-08-01
IGIB1130SP0682812D	NA	NA	90.525	481	2023-08-01
IGIB1130B2B3898211D	NA	NA	64.6461	371	2023-08-01
IGIB1130B2B3903500D	NA	NA	81.5723	440	2023-08-01
IGIB1130DF1098886D	NA	NA	76.4245	410	2023-08-01
IGIB1130b2b3622234D	NA	NA	90.5437	481	2023-08-01
IGIB1130b2b3872454D	NA	NA	62.9488	368	2023-08-01
IGIB1130DF1098860D	NA	NA	62.9395	365	2023-08-01
IGIB1130DF1098478D	NA	NA	74.6899	380	2023-08-01
IGIB1130SeR1797D	NA	NA	64.2451	325	2023-08-01
IGIB1130B2B3658881ED	NA	NA	96.9785	509	2023-08-01
IGIB1130hhr0151097D	NA	NA	94.17	490	2023-08-01
IGIB1130hhr0151096D	NA	NA	75.75	401	2023-08-01
IGIB1130vsh1942007eD	NA	NA	73.62	396	2023-08-01
IGIB1130b2b3802173D	NA	NA	90.4	470	2023-08-01
IGIB1130b2b4016401D	NA	NA	96.99	513	2023-08-01
IGIB1130b2b4114868D	NA	NA	89.14	471	2023-08-01
IGIB1130b2b3879563D	NA	NA	96.9	508	2023-08-01
IGIB1130dn1160969D	NA	NA	90.55	481	2023-08-01
IGIB1130ggn245906D	NA	NA	87.16	461	2023-08-01
IGIB1130B2B3983811D	NA	NA	96.06	517	2023-08-01
IGIB1130b2b3932683D	NA	NA	82.7	448	2023-08-01
IGIB1130b2b4091593D	NA	NA	87.15	466	2023-08-01
IGIB1130sp0676713D	NA	NA	94.21	500	2023-08-01
IGIB1130lj0253024D	NA	NA	94.22	505	2023-08-01
IGIB1130b2b3952287D	NA	NA	94.22	508	2023-08-01
IGIB1130b2b3974743D	NA	NA	93.91	501	2023-08-01
IGIB1130b2b3969637D	NA	NA	92.57	489	2023-08-01
IGIB1130b2b3947508D	NA	NA	94.21	504	2023-08-01
IGIB1130b2b3848790D	NA	NA	94.22	505	2023-08-01
IGIB1130b2b3983814D	NA	NA	96.75	518	2023-08-01
IGIB1130B2B3962467D	NA	NA	96.06	522	2023-08-01
IGIB1130b2b4016409D	NA	NA	96.06	523	2023-08-01
IGIB1130b2b3655033D	NA	NA	94.21	503	2023-08-01
IGIB1130b2b3917087D	NA	NA	94.21	503	2023-08-01
IGIB1130b2b3338127D	NA	NA	94.2	495	2023-08-01
IGIB1130b2b3694839D	NA	NA	90.57	480	2023-08-01
IGIB1130sb1766083D	NA	NA	87.13	458	2023-08-01
IGIB1130sb1766084D	NA	NA	94.23	494	2023-08-01
IGIB1130b2b4063335D	NA	NA	94.19	497	2023-08-01
IGIB1130ggn0174782D	NA	NA	87.16	441	2023-08-01
IGIB1130b2b4026917D	NA	NA	94.21	503	2023-08-01
IGIB1130b2b3658907D	NA	NA	94.2	497	2023-08-01
IGIB1130b2b3756442D	NA	NA	91.38	472	2023-08-01
IGIB1130b2b3962013D	NA	NA	87.15	452	2023-08-01
IGIB1130vsh1950449D	NA	NA	89.09	460	2023-08-01
IGIB1130ggn245888D	NA	NA	94.22	492	2023-08-01
IGIB1130b2b3800756D	NA	NA	82.36	439	2023-08-01
IGIB1130B2B3964587D	NA	NA	94.21	490	2023-08-01
IGIB1130B2B3893390D	NA	NA	84.26	442	2023-08-01
IGIB1130B2B3921206D	NA	NA	86.27	466	2023-08-01
IGIB1130B2B3712841D	NA	NA	94.21	506	2023-08-01
IGIB1130B2B3971630D	NA	NA	94.21	505	2023-08-01
IGIB1130B2B3694513D	NA	NA	92.58	491	2023-08-01
IGIB1130B2B3724367D	NA	NA	92.32	492	2023-08-01
IGIB1130VSH1920542D	NA	NA	94.2	505	2023-08-01
IGIB1130B2B4105679D	NA	NA	92.57	497	2023-08-01
IGIB1130B2B3984528D	NA	NA	96.06	527	2023-08-01
IGIB1130DF1068911D	NA	NA	51.77	273	2023-08-01
IGIB1130B2B3662047D	NA	NA	92.55	439	2023-08-01
IGIB1130VSH1938618D	NA	NA	91.17	491	2023-08-01
IGIB1130B2B4105526D	NA	NA	70.18	378	2023-08-01
IGIB1130B2B3972246D	NA	NA	92.57	497	2023-08-01
IGIB1130B2B3968857D	NA	NA	94.21	505	2023-08-01
IGIB1130MB6461917D	NA	NA	75.46	408	2023-08-01
IGIB1130DD0500185D	NA	NA	96.06	525	2023-08-01
IGIB1130MB6447238D	NA	NA	96.05	524	2023-08-01
IGIB1130DF1098175D	NA	NA	94.22	502	2023-08-01
IGIB1130SS0379817D	NA	NA	94.2	508	2023-08-01
IGIB1130VSH1930681D	NA	NA	96.06	524	2023-08-01
IGIB1130B2B4063241D	NA	NA	89.14	481	2023-08-01
IGIB1130DF1089840D	NA	NA	94.22	503	2023-08-01
IGIB1130B2B3984359D	NA	NA	94.22	505	2023-08-01
IGIB1130B2B4028489D	NA	NA	94.21	500	2023-08-01
IGIB1130B2B3919733D	NA	NA	94.16	496	2023-08-01
IGIB1130SP0687888D	NA	NA	94.2	505	2023-08-01
IGIB1130B2C183838D	NA	NA	94.21	505	2023-08-01
IGIB1130SS0379818D	NA	NA	92.57	497	2023-08-01
IGIB1130B2B3932644D	NA	NA	96.06	524	2023-08-01
IGIB1130SB1797964D	NA	NA	92.58	495	2023-08-01
IGIB1130dd0500394D	NA	NA	92.57	499	2023-08-01
IGIB1130b2b3590645D	NA	NA	54.29	287	2023-08-01
IGIB1130df1101972D	NA	NA	59.4	315	2023-08-01
IGIB1130df1101204D	NA	NA	88.62	476	2023-08-01
IGIB1130ph0372603D	NA	NA	52.5	279	2023-08-01
IGIB1130df1101202D	NA	NA	95.35	502	2023-08-01
IGIB1130b2b4063298D	NA	NA	87.07	463	2023-08-01
IGIB1130sp0681882D	NA	NA	50.26	233	2023-08-01
IGIB1130ph0372230D	NA	NA	82.69	438	2023-08-01
IGIB1130sp0681178D	NA	NA	57.21	294	2023-08-01
IGIB1130df1101646D	NA	NA	68.32	376	2023-08-01
IGIB1130dn1160817D	NA	NA	74.95	414	2023-08-01
IGIB1130ggn233500D	NA	NA	79.85	433	2023-08-01
IGIB1130ggn233507D	NA	NA	76.65	415	2023-08-01
IGIB1130df1101223D	NA	NA	77.42	422	2023-08-01
IGIB1130ms0850823D	NA	NA	58.41	324	2023-08-01
IGIB1130ggn239523D	NA	NA	65.46	344	2023-08-01
IGIB1130b2b3951181D	NA	NA	78.55	395	2023-08-01
IGIB1130df1098914D	NA	NA	71.96	392	2023-08-01
IGIB1130df1101645D	NA	NA	52.51	283	2023-08-01
IGIB1130df1103136D	NA	NA	59.52	331	2023-08-01
IGIB1130dn1160918D	NA	NA	54.56	261	2023-08-01
IGIB1130dd0500393D	NA	NA	52.83	278	2023-08-01
IGIB1130B2B3903374D	NA	NA	94.21	504	2023-08-01
IGIB1130B2B3903498D	NA	NA	94.21	503	2023-08-01
IGIB1130B2B3983386D	NA	NA	92.56	496	2023-08-01
IGIB1130VSH1940464D	Male	NA	97.967	730	2023-09-01
IGIB1130B2B3757681D	Male	NA	96.0272	738	2023-09-01
IGIB1130B2B4079928D	Male	NA	96.0272	731	2023-09-01
IGIB1130B2B3965753D	Child	NA	93.6585	696	2023-09-01
IGIB1130VSH1785703D	Male	NA	97.7898	727	2023-09-01
IGIB1130GGN245637D	Male	NA	97.967	711	2023-09-01
IGIB1130B2B4105378D	Female	NA	94.1341	711	2023-09-01
IGIB1130B2B3964725D	Male	NA	93.2855	640	2023-09-01
IGIB1130B2B3952304D	Male	NA	96.0179	732	2023-09-01
IGIB1130B2B3982422D	Male	NA	95.934	718	2023-09-01
IGIB1130B2B3917008D	Male	NA	52.4014	203	2023-09-01
IGIB1130B2B3655012D	Male	NA	63.1633	350	2023-09-01
IGIB1130B2B3953855D	Male	NA	90.4225	575	2023-09-01
IGIB1130B2B4047761D	Female	NA	96.0272	739	2023-09-01
IGIB1130B2B4112458D	Male	NA	93.845	697	2023-09-01
IGIB1130B2B4037247D	Female	NA	94.1341	693	2023-09-01
IGIB1130B2B4016473D	Male	NA	96.0272	737	2023-09-01
IGIB1130B2B3802041D	Female	NA	92.1197	622	2023-09-01
IGIB1130B2B3968853D	Male	NA	93.901	714	2023-09-01
IGIB1130B2B3803468D	Female	NA	94.1714	702	2023-09-01
IGIB1130B2B4016477D	Child	NA	96.0086	741	2023-09-01
IGIB1130B2B3903432D	Child	NA	62.7343	339	2023-09-01
IGIB1130B2B3967818D	Male	NA	96.0086	731	2023-09-01
IGIB1130B2B3694541D	Male	NA	94.1621	713	2023-09-01
IGIB1130B2B3917259D	Male	NA	59.1998	438	2023-09-01
IGIB1130B2B3839539D	Female	NA	62.3986	470	2023-09-01
IGIB1130B2B3655004D	Female	NA	62.4172	466	2023-09-01
IGIB1130VSH1950071D	Male	NA	56.8125	348	2023-09-01
IGIB1130VSH1923964D	Male	NA	59.1159	434	2023-09-01
IGIB1130B2B3823944D	Female	NA	59.0973	441	2023-09-01
IGIB1130B2B3968616D	Male	NA	62.3893	465	2023-09-01
IGIB1130DD0500045D	Male	NA	64.2357	468	2023-09-01
IGIB1130SP0687154D	Female	NA	59.0693	429	2023-09-01
IGIB1130B2B3843362D	Male	NA	59.2092	440	2023-09-01
IGIB1130B2B4045531D	Male	NA	64.2078	476	2023-09-01
IGIB1130B2B3912348D	Male	NA	63.8347	454	2023-09-01
IGIB1130B2B3893033D	Female	NA	61.5593	444	2023-09-01
IGIB1130B2B3760823D	Child	NA	59.1812	433	2023-09-01
IGIB1130B2B3337283D	Female	NA	63.9373	478	2023-09-01
IGIB1130B2B4083985D	Female	NA	62.753	468	2023-09-01
IGIB1130B2B3967428D	Male	NA	96.9505	718	2023-09-01
IGIB1130B2B3899931D	Female	NA	94.1714	705	2023-09-01
IGIB1130B2B4003991D	Female	NA	67.9287	460	2023-09-01
IGIB1130B2B3996060D	Male	NA	94.1807	715	2023-09-01
IGIB1130B2B3904746D	Female	NA	94.1714	710	2023-09-01
IGIB1130MB6462085D	Female	NA	71.0622	472	2023-09-01
IGIB1130B2B3967991D	Female	NA	68.9919	487	2023-09-01
IGIB1130VSH1951982ED	NA	NA	94.1434	714	2023-09-01
IGIB1130B2B3919337D	Female	NA	94.1807	707	2023-09-01
IGIB1130VSH1785557D	Male	NA	94.1807	709	2023-09-01
IGIB1130B2B3906916D	Male	NA	94.1434	706	2023-09-01
IGIB1130B2B3968464D	Male	NA	94.1901	717	2023-09-01
IGIB1130MB6444396D	Male	NA	94.1621	709	2023-09-01
IGIB1130B2B4026669D	Male	NA	71.9948	510	2023-09-01
IGIB1130B2B4047713D	Female	NA	94.1714	708	2023-09-01
IGIB1130B2B4031112D	Male	NA	94.1341	711	2023-09-01
IGIB1130B2B3661301D	Female	NA	88.0351	637	2023-09-01
IGIB1130B2B4032614D	Male	NA	82.3464	613	2023-09-01
IGIB1130B2B4114193D	Male	NA	94.1714	707	2023-09-01
IGIB1130VSH1938934D	Female	NA	92.3436	699	2023-09-01
IGIB1130MB6462014D	Child	NA	50.3684	256	2023-09-01
IGIB1130B2B4032976D	Male	NA	94.1714	715	2023-09-01
IGIB1130B2B3949170D	Child	NA	92.1757	685	2023-09-01
IGIB1130B2B3974358D	Male	NA	96.0179	722	2023-09-01
IGIB1130MB6444532D	Child	NA	94.1434	711	2023-09-01
IGIB1130B2B3951197D	Child	NA	94.1341	710	2023-09-01
IGIB1130B2B3932389D	Female	NA	55.1058	349	2023-09-01
IGIB1130B2B4105485D	Male	NA	94.1434	708	2023-09-01
IGIB1130B2B3986369D	Male	NA	94.1714	713	2023-09-01
IGIB1130B2B4161684D	Female	NA	94.1621	708	2023-09-01
IGIB1130B2B4022976D	Female	NA	94.1621	708	2023-09-01
IGIB1130B2B4007992D	Male	NA	87.5874	649	2023-09-01
IGIB1130B2B3962233D	Male	NA	94.1341	707	2023-09-01
IGIB1130DN1119358D	Male	NA	94.1714	710	2023-09-01
IGIB1130MB6489282D	Child	NA	92.5301	705	2023-09-01
IGIB1130B2B4105221D	Male	NA	94.0968	699	2023-09-01
IGIB1130VSH1957026D	Child	NA	50.4057	363	2023-09-01
IGIB1130B2B3951981D	Male	NA	94.1621	707	2023-09-01
IGIB1130B2B3967590D	Female	NA	94.1807	708	2023-09-01
IGIB1130MB6489453D	Child	NA	94.1621	717	2023-09-01
IGIB1130B2B2957487D	Female	NA	94.1901	709	2023-09-01
IGIB1130B2B3929574D	Child	NA	94.1714	711	2023-09-01
IGIB1130DF1096037D	Female	NA	94.1714	721	2023-09-01
IGIB1130dd0504066eD	Male	NA	94.1807	716	2023-09-01
IGIB1130SP0693899D	Female	NA	94.1901	708	2023-09-01
IGIB1130B2B3390281D	Child	NA	92.4648	694	2023-09-01
IGIB1130B2B3758074D	Male	NA	90.4318	657	2023-09-01
IGIB1130B2B4154243D	Male	NA	94.1714	705	2023-09-01
IGIB1130B2B4240496D	Male	NA	96.9411	715	2023-09-01
IGIB1130B2B4122170D	Male	NA	94.1807	708	2023-09-01
IGIB1130B2B4176423D	Male	NA	94.1528	706	2023-09-01
IGIB1130B2B4174671D	Male	NA	92.4275	686	2023-09-01
IGIB1130B2B4201939D	Male	NA	94.1714	706	2023-09-01
IGIB1130B2B3962739D	Child	NA	94.1621	720	2023-09-01
IGIB1130B2B3944301D	Male	NA	94.1621	710	2023-09-01
IGIB1130MB6499667D	Child	NA	94.1528	707	2023-09-01
IGIB1130B2B3799872D	Female	NA	94.1714	706	2023-09-01
IGIB1130DD0504066D	Male	NA	94.1714	711	2023-09-01
[truncated: 1,256 more rows]
