# Supplementary material for: Genomic hotspots in the DENV-2 serotype (E, NS4B, and NS5 genes) are associated with dengue disease severity in the endemic region of India
Source: PLoS Negl Trop Dis. 2025 Apr 29;19(4):e0013034. doi: 10.1371/journal.pntd.0013034 (PMC12040166; doi:10.1371/journal.pntd.0013034)
Supplement: S9 Table — (XLSX) [file pntd.0013034.s009.xlsx]

## Sheet: Sheet1
S9 Table: Significant deviations in clinical parameters of dengue-infected patients (Kruskal-Wallis with Dunn’s comparison)
Clinical parameters	Normal range	Low	Normal	High	p-value	Low vs. Normal	Low vs. High	Normal vs. High
Hemoglobin (n=1713)	13-17 (g/dL)	508 (29.66%)	1148 (67.02%)	57 (3.33%)	<0.0001	****	****	****
Packed Cell, Volume (n=1713)	40-50 %	469 (27.38%)	1124 (65.62%)	120 (7.01%)	<0.0001	****	****	****
Total Leucocyte Count (TLC) (n=1711)	4-10 (109/L)	889 (51.96%)	796 (46.52%)	26 (1.52%)	<0.0001	****	****	****
RBC Count (n=1707)	4-5.5.5 (1012/L)	347 (20.33%)	1130 (66.20%)	230 (13.47%)	<0.0001	****	****	****
MCV (n=1708)	83-101 (fL)	433 (25.35%)	1203 (70.43%)	72 (4.22%)	<0.0001	****	****	****
MCH (n=1708)	27-32 pg	447 (26.17%)	1112 (65.11%)	149 (8.72%)	<0.0001	****	****	****
MCHC (n=1708)	31.5-34.5 (g/dL)	267 (15.63%)	1376 (80.56%)	65 (3.81%)	<0.0001	****	****	****
Platelet Count (n=1756)	150-410 (109/L)	749 (42.65%)	1002 (57.06%)	5 (0.28%)	<0.0001	****	****	ns
MPV (n=1676)	7.8-11.2 (fL)	76 (4.53%)	1014 (60.50%)	586 (34.96%)	<0.0001	****	****	****
RDW (n=1702)	11.5-14.5 %	0 (0.00%)	807 (47.25%)	901 (52.75%)	<0.0001	NA	NA	****
Neutrophils (n=1709)	40-80 %	115 (6.73%)	1373 (80.34%)	221 (12.93%)	<0.0001	****	****	****
Lymphocytes (n=1709)	20-40 %	663 (38.79%)	785 (45.93%)	261 (15.27%)	<0.0001	****	****	****
Monocytes (n=1709)	2-10 %	5 (0.29%)	1211 (70.86%)	493 (28.85%)	<0.0001	*	****	****
Eosinophils (n=1670)	1-6 %	960 (57.49%)	693 (41.50%)	17 (1.02%)	<0.0001	****	****	**
Basophils (n=1523)	0-2 %	0 (0.00%)	1518 (99.67%)	5 (0.33%)	<0.0001	NA	NA	****
Absolute Neutrophil Count (n=1706)	2-7 (109/L)	581 (34.06%)	1071 (62.78%)	54 (3.17%)	<0.0001	****	****	****
Absolute Lymphocyte Count (n=1706)	1-3 (109/L)	972 (56.98%)	682 (39.98%)	52 (3.05%)	<0.0001	****	****	****
Absolute Monocyte Count (n=1705)	0.2-1 (109/L)	288 (16.89%)	1381 (81.0%)	36 (2.11%)	<0.0001	****	****	****
Absolute Basophil Count (n=1090)	0.02-0.1 (109/L)	471 (43.21%)	618 (56.70%)	1 (0.09%)	<0.0001	****	****	**
Absolute Eosinophil Count (n=1251)	0.02-0.5 (109/L)	315 (25.18%)	930 (74.34%)	6 (0.48%)	<0.0001	****	*	ns
Total Protein (n=592)	6.6-8.3 g/dL	158 (26.69%)	426 (71.96%)	8 (1.35%)	<0.0001	****	****	**
Albumin (n=592)	3.5-5.2 g/dL	64 (10.81%)	527 (89.02%)	1 (0.17%)	<0.0001	****	**	ns
Globulin (n=592)	2.3-3.5 g/dL	52 (8.78%)	515 (86.99%)	25 (4.22%)	<0.0001	****	****	****
A.G. Ratio (n=592)	1.2-1.5	49 (8.28%)	335 (56.59%)	208 (35.14%)	<0.0001	****	****	****
Bilirubin (Total) (n=603)	0.3-1.2 mg/dL	45 (7.46%)	503 (83.42%)	55 (9.12%)	<0.0001	****	****	****
Bilirubin (Direct) (n=603)	0-0.2 mg/dL	0 (0.00%)	408 (67.66%)	195 (32.34%)	<0.0001	NA	NA	****
Bilirubin (Indirect) (n=603)	0.1-1 mg/dL	7 (1.16%)	565 (93.70%)	31 (5.14%)	<0.0001	****	****	****
SGOT-Aspartate Transaminase (AST) (n=752)	<50 U/L	0 (0.00%)	214 (28.46%)	538 (71.54%)	<0.0001	NA	NA	****
SGPT-Alanine Transaminase (ALT) (n=790)	<50 U/L	0 (0.00%)	352 (44.56%)	438 (55.44%)	<0.0001	NA	NA	****
Alkaline Phosphatase (n=592)	30-120 U/L	5 (0.84%)	490 (82.77%)	97 (16.39%)	<0.0001	ns	****	****
GGTP (Gamma GT), Serum (n=583)	<55 U/L	0 (0.00%)	360 (60.71%)	233 (39.29%)	<0.0001	NA	NA	****
