# Supplementary material for: Genomic hotspots in the DENV-2 serotype (E, NS4B, and NS5 genes) are associated with dengue disease severity in the endemic region of India
Source: PLoS Negl Trop Dis. 2025 Apr 29;19(4):e0013034. doi: 10.1371/journal.pntd.0013034 (PMC12040166; doi:10.1371/journal.pntd.0013034)
Supplement: S10 Table — (XLSX) [file pntd.0013034.s010.xlsx]

## Sheet: Sheet1
S10 Table: Comparison of clinical parameters between the reference group, thrombocytopenia, leukopenia and combined thrombocytopenia-leukopenia
Group	Reference vs. Leukopenia			Reference vs. Thrombocytopenia			Reference vs. Leukopenia + Thrombocytopenia
	Reference	Leukopenia	Sig	Reference	Thrombocytopenia	Sig	Reference	Leukopenia + Thrombocytopenia	Sig
TLC (109/L)	5.4	3.2	****	5.4	5	ns	5.4	2.9	****
Platelet (109/L)	180	165	***	180	105	****	180	103	****
NS1	4.5	4.14	ns	4.5	3.8	ns	4.5	5.165	ns
Haemoglobin (g/dL)	13	12.7	ns	13	13.6	***	13	13.2	ns
Packed Cell Volume (%)	39.75	39.1	ns	39.75	41.25	**	39.75	40.3	ns
RBC (1012/L)	4.625	4.595	ns	4.625	4.68	ns	4.625	4.535	ns
MCV (fL)	87.35	86.3	ns	87.35	89.15	**	87.35	88.3	ns
MCH (pg)	28.5	27.95	ns	28.5	29.2	***	28.5	28.9	**
MCHC (g/dL)	32.5	32.4	ns	32.5	32.7	**	32.5	32.7	**
MPV (fL)	10	10.1	ns	10	11.1	****	10	10.92	****
RDW (%)	14.5	14.6	ns	14.5	14.8	*	14.5	14.6	ns
Neutrophils (%)	73.9	60	****	73.9	66.65	****	73.9	61.65	****
Lymphocytes (%)	15.05	28.9	****	15.05	22	****	15.05	28.325	****
Monocytes (%)	9	9.1	ns	9	9.6	ns	9	8.6	ns
Eosinophils (%)	0.5	0.5	ns	0.5	1	ns	0.5	0.6	ns
Basophils (%)	0.3	0.4	*	0.3	0.3	ns	0.3	0.4	***
Absolute Neutrophil Count (109/L)	3.83	1.87	****	3.83	3.255	***	3.83	1.725	****
Absolute Lymphocyte Count (109/L)	0.8	0.9	ns	0.8	1.2	****	0.8	0.7	****
Absolute Monocyte Count (109/L)	0.48	0.28	****	0.48	0.48	ns	0.48	0.23	****
Absolute Eosinophil Count (109/L)	0.04	0.03	****	0.04	0.05	ns	0.04	0.03	****
Absolute Basophil Count (109/L)	0.02	0.01	****	0.02	0.02	ns	0.02	0.01	****
Total Protein (g/dL)	7.1	7.075	ns	7.1	6.67	****	7.1	6.8	****
Albumin (g/dL)	4.2	4.2	ns	4.2	3.9	****	4.2	4	****
Globulin (g/dL)	2.9	2.8	ns	2.9	2.8	ns	2.9	2.7	*
A.G.	1.5	1.5	ns	1.5	1.4	*	1.5	1.5	ns
Bilirubin (Total) (mg/dL)	0.5	0.4	***	0.5	0.7	***	0.5	0.55	ns
Bilirubin (Direct) (mg/dL)	0.15	0.12	ns	0.15	0.2	***	0.15	0.18	ns
Bilirubin (Indirect) (mg/dL)	0.39	0.3	**	0.39	0.49	*	0.39	0.36	ns
Transaminase (AST) (U/L)	41	52.8	**	41	110.6	****	41	90.3	****
Transaminase (ALT) (U/L)	35	37	ns	35	72	****	35	56.1	****
Alkaline Phosphatase (U/L)	87	85	ns	87	91	ns	87	84	ns
GGTP (Gamma GT), Serum (U/L)	27	22.95	ns	27	54.4	****	27	35	ns
